# Supplementary material for: Diverse Microorganisms in Sediment and Groundwater Are Implicated in Extracellular Redox Processes Based on Genomic Analysis of Bioanode Communities
Source: Front Microbiol. 2020 Jul 28;11:1694. doi: 10.3389/fmicb.2020.01694 (PMC7399161; doi:10.3389/fmicb.2020.01694)
Supplement: Supplementary file 4 [file Data_Sheet_3.zip]

Archive with 20 entries (20 files):
- __MACOSX/._FileS1_ggkbase_listsearchterms_default.pdf
- __MACOSX/._FileS10_OmcS_homolog_align.pdf
- __MACOSX/._FileS2_ggkbase_listsearchterms_tja.docx
- __MACOSX/._FileS3_Rubisco_tree.pdf
- __MACOSX/._FileS4_genome_stats.xlsx
- __MACOSX/._FileS5_metabolism_overview_all.xlsx
- __MACOSX/._FileS6_top_EET_genomes_extended.xlsx
- __MACOSX/._FileS7_multiheme_cyt_analysis.xlsx
- __MACOSX/._FileS8_putative_ePili.xlsx
- __MACOSX/._FileS9_put_epili_align.docx
- FileS1_ggkbase_listsearchterms_default.pdf
- FileS10_OmcS_homolog_align.pdf
- FileS2_ggkbase_listsearchterms_tja.docx
- FileS3_Rubisco_tree.pdf
- FileS4_genome_stats.xlsx
- FileS5_metabolism_overview_all.xlsx
- FileS6_top_EET_genomes_extended.xlsx
- FileS7_multiheme_cyt_analysis.xlsx
- FileS8_putative_ePili.xlsx
- FileS9_put_epili_align.docx
