# Supplementary material for: Diverse Microorganisms in Sediment and Groundwater Are Implicated in Extracellular Redox Processes Based on Genomic Analysis of Bioanode Communities
Source: Front Microbiol. 2020 Jul 28;11:1694. doi: 10.3389/fmicb.2020.01694 (PMC7399161; doi:10.3389/fmicb.2020.01694)
Supplement: Supplementary file 4 [file Data_Sheet_3.zip › FileS4_genome_stats.xlsx]

## Sheet: Table_main_stats
								Multiheme cytochromes & PCCs
		Genome quality			Average abundances			MHC overview stats			Predicted MHC localization							Potential and very likely e-pili
Genome name (red denotes Archaea)	Phylum or Class	(B,A)SCG inventory (*out of 51)	(B,A)SCG multiple	Approx genome completeness	MXC 1 biofilm	MXC 1 plank	MXC 1.1 plank	No. MHCs (≥ 3 hemes)	Average CXX(xx)CH	Max CXX(xx)CH	Cellwall	Cytoplasmic	CytoplasmicMembrane	Extra-cellular	Periplasmic	Unknown	No. putative PCCs	Num possible e-pili	Num w/ all key G.sulf AAs	(Avg) % aromatic AAs	(Avg) largest gap
S0_RifleGW_Geobacter_53_40	Deltaproteobacteria	51	0	1	947.011	0.952169	0.721988	72	11.5278	45	0	1	2	16	13	40	4	6	1	9.57894	33
S9_RifOxy_Bacteroidetes_39_201	Bacteroidetes	51	0	1	95.4768	257.577	156.658	2	4	4	0	0	0	0	1	1	0	0	0	0	0
S13_RifOxy_Acholeplasmatales_34_21	Tenericutes	51	0	1	56.124	8.54177	0.70873	0			#N/A	#N/A	#N/A	#N/A	#N/A	#N/A	0	2	0	10.2218	30
S27_BJP_Coriobacteriales_67_81	Actinobacteria	51	0	1	55.9049	1.46864	0.615708	37	11.4054	24	1	10	6	2	0	18	0	3	0	10.6293	24.3333
S28_Ignavibacteria_36_80	Ignavibacteria	51	0	1	49.3029	0.185342	0.0117867	20	10	40	0	3	2	2	4	9	2	0	0	0	0
S27_RifleGW_Geobacter_56_78	Deltaproteobacteria	51	0	1	34.4788	0.99616	0.854154	81	15.2099	53	0	5	3	14	19	40	6	4	1	11.4204	35.25
S28_RifleBG_Ignavibacteria_36_39	Ignavibacteria	48	6	0.941176	28.5588	0.146079	0.0172325	18	9.94444	33	0	2	2	3	7	4	0	0	0	0	0
S27_RifleACD_Chloroflexi_49_49	Chloroflexi	50	1	0.980392	23.73	5.46971	0.00872099	0			#N/A	#N/A	#N/A	#N/A	#N/A	#N/A	0	0	0	0	0
S28_RifleBG_Geobacter_53_18	Deltaproteobacteria	49	0	0.960784	9.11124	0.117693	0.0919486	16	6.0625	12	0	0	3	3	2	8	1	6	3	10.8509	35.5
S8_RifleGW_Bacteroidetes_42_90	Bacteroidetes	51	0	1	7.7303	1.15092	10.3498	2	4	4	0	0	0	0	1	1	0	0	0	0	0
S26_Geobacter_56_8	Deltaproteobacteria	44	10	0.862745	6.27918	0.165234	0.56039	60	6.98333	22	0	3	1	12	15	29	3	5	0	10.3293	28.8
S25_RifleGW_Geobacter_56_8	Deltaproteobacteria	44	17	0.862745	6.25857	0.168355	0.630087	75	8.78667	30	0	8	1	20	14	32	3	2	1	12.9622	22
S28_RifOxy_Spirochaetales_55_9	Spirochaetes	42	0	0.823529	5.02241	0.575569	0.4907	1	10	10	0	0	0	0	1	0	0	0	0	0	0
S23_Azospira_oryzae_66_856	Betaproteobacteria	51	1	1	4.62704	42.4148	218.916	2	4.5	5	0	0	1	0	0	1	0	1	0	8.74525	40
S1_Delftia_acidovorans_67_20	Betaproteobacteria	51	0	1	4.42324	26.1972	25.6999	4	3.5	5	0	0	2	0	1	1	0	6	3	9.98986	30.6667
S4_Mycobacterium_neoaurum_67_40	Actinobacteria	51	1	1	4.27914	0.44385	2.40967	0			#N/A	#N/A	#N/A	#N/A	#N/A	#N/A	0	0	0	0	0
S10_Micrococcales_72_9	Actinobacteria	47	3	0.921569	3.88062	1.90253	1.96873	1	14	14	0	0	0	0	0	1	0	0	0	0	0
S28_Methanosarcina_42_8	Euryarchaeota	36	1	0.947368	3.5469	0.191369	0.0220105	2	5.5	7	0	0	0	0	0	2	0	0	0	0	0
S23_Clostridiales_37_15	Firmicutes	51	1	1	3.31345	1.39966	2.18245	0			#N/A	#N/A	#N/A	#N/A	#N/A	#N/A	0	1	0	13.5135	45
S21_RifCSP_Pseudomonas_stutzeri_64_159	Gammaproteobacteria	51	0	1	2.18239	19.6451	2.21527	5	4.2	7	0	0	2	0	1	2	0	1	0	9.70149	48
S19_Clostridiales_37_7	Firmicutes	45	5	0.882353	2.05461	0.952627	1.50513	0			#N/A	#N/A	#N/A	#N/A	#N/A	#N/A	0	0	0	0	0
S9_RifleAAC_Dechloromonas_62_369	Betaproteobacteria	51	1	1	2.02279	152.03	1.94281	3	5.33333	8	0	0	2	0	1	0	0	2	1	10.5965	26.5
S0_RifOxy_Bacteroidetes_41_186	Bacteroidetes	49	0	0.960784	2.00534	81.9017	456.276	2	4	4	0	0	0	0	1	1	0	0	0	0	0
S7_Holophaga_63_20	Acidobacteria	50	1	0.980392	1.65743	1.02299	11.2991	12	6.16667	10	0	0	3	1	4	4	2	2	1	11.4069	21
S14_RifleGW_Desulfovibrio_65_8	Deltaproteobacteria	42	1	0.823529	1.46595	1.83926	0.0346898	10	5.7	16	0	0	0	0	7	3	0	2	0	9.37009	32
S3_Micrococcales_67_491	Actinobacteria	51	0	1	1.22987	16.0871	53.4642	0			#N/A	#N/A	#N/A	#N/A	#N/A	#N/A	0	0	0	0	0
S12_Mesorhizobium_65_22	Alphaproteobacteria	50	0	0.980392	1.21373	8.28426	0.507915	5	4.4	6	0	0	1	0	1	3	0	0	0	0	0
S9_Rhizobiales_65_477	Alphaproteobacteria	51	0	1	1.10257	103.358	6.25703	4	4.5	6	0	0	2	0	0	2	0	0	0	0	0
S4_RifCSP_Pseudomonas_61_25	Gammaproteobacteria	51	0	1	0.0466826	0.141128	9.50808	3	3.66667	5	0	0	1	0	1	1	0	3	1	10.682	33.6667
S16_Parvibaculum_lavamentivorans_63_43	Alphaproteobacteria	51	0	1	0.63187	3.46367	4.15006	0			#N/A	#N/A	#N/A	#N/A	#N/A	#N/A	0	0	0	0	0
S7_RifCSP_Burkholderiales_64_14	Betaproteobacteria	51	0	1	0.747364	5.10292	9.79272	2	3	3	0	0	2	0	0	0	0	3	1	9.2878	30.3333
S15_Bacteroidales_43_45	Bacteroidetes	51	0	1	0.472664	3.26984	5.35774	2	4	4	0	0	1	0	1	0	0	0	0	0	0
S13_RifCSP_Burkholderiales_66_15	Betaproteobacteria	50	0	0.980392	0.468266	22.9142	0.408616	6	15	49	0	1	1	0	2	2	1	0	0	0	0
S1_RifleAAC_Burkholderiales_60_54	Betaproteobacteria	51	0	1	0.3994	0.568203	8.35108	11	7.54545	10	0	0	2	1	5	3	1	0	0	0	0
S4_Mesorhizobium_66_30	Alphaproteobacteria	49	0	0.960784	0.363148	0.616447	4.50945	0			#N/A	#N/A	#N/A	#N/A	#N/A	#N/A	0	0	0	0	0
S2_Rhizobiales_65_30	Alphaproteobacteria	50	0	0.980392	0.351313	1.76966	8.14443	0			#N/A	#N/A	#N/A	#N/A	#N/A	#N/A	0	0	0	0	0
S22_Xanthobacter_67_227	Alphaproteobacteria	51	0	1	0.326872	13.5719	12.2028	3	3.66667	5	0	0	2	0	1	0	0	2	0	10.6061	25
S13_RifCSP_Burkholderiales_64_153	Betaproteobacteria	51	0	1	0.307113	47.1986	0.724153	0			#N/A	#N/A	#N/A	#N/A	#N/A	#N/A	0	0	0	0	0
S18_RifleGW_Spirochatetes_52_9	Spirochaetes	36	0	0.705882	0.28693	0.145319	0.851564	0			#N/A	#N/A	#N/A	#N/A	#N/A	#N/A	0	0	0	0	0
S13_RifleGW_Anaerolineales_41_7	Chloroflexi	37	5	0.72549	0.279219	1.2825	0.0602354	14	7.21429	18	0	4	1	1	3	5	0	0	0	0	0
S10_Alphaproteobacteria_65_13	Alphaproteobacteria	37	2	0.72549	0.271618	2.76709	1.06614	1	6	6	0	0	0	0	1	0	0	0	0	0	0
S3_RifleGW_Spirochaetes_52_8	Spirochaetes	46	3	0.901961	0.269856	0.173504	0.981881	0			#N/A	#N/A	#N/A	#N/A	#N/A	#N/A	0	0	0	0	0
S9_Ignavibacteriales_35_21	Ignavibacteria	51	0	1	0.250263	3.05899	0.00327488	17	10.4118	40	0	4	2	2	3	6	1	0	0	0	0
S20_RifleGW_Geobacter_56_21	Deltaproteobacteria	51	0	1	0.248002	0.470007	2.53568	80	12.8375	45	0	3	4	17	20	36	6	5	1	10.5792	32.6
S12_RifCSP_Betaproteobacterium_64_16	Betaproteobacteria	51	0	1	0.243614	4.43122	0.102959	17	7.17647	10	0	0	1	2	8	6	1	2	1	9.92684	31
S12_Firmicutes_42_19	Firmicutes	50	0	0.980392	0.232841	5.11917	0.00435119	0			#N/A	#N/A	#N/A	#N/A	#N/A	#N/A	0	2	0	10.2655	27.5
S12_RifleGW_Bacteroidetes_47_42	Bacteroidetes	51	0	1	0.222982	9.80154	12.8423	3	4	4	0	0	1	0	1	1	0	1	0	12	40
S5_RifOxy_Bacteroidetes_44_7	Bacteroidetes	33	7	0.647059	0.200756	4.74584	13.6997	1	4	4	0	0	0	0	0	1	0	1	0	12.5926	40
S21_RifCSP_Burkholderiales_65_185	Betaproteobacteria	50	0	0.980392	0.18845	0.757083	3.97517	2	3	3	0	0	2	0	0	0	0	1	1	9.62963	22
S11_RifleGW_Anaerolineales_41_7	Chloroflexi	47	5	0.921569	0.185391	1.01845	0.00558468	14	7.07143	26	0	3	2	1	1	7	0	0	0	0	0
S15_Burkholderiales_66_31	Betaproteobacteria	51	1	1	0.166175	0.0773668	2.45211	2	3	3	0	0	2	0	0	0	0	2	1	11.6827	30
S10_Methanosarcina_barkeri_39_9	Euryarchaeota	34	2	0.894737	0.164185	0.953626	0.00758014	0			#N/A	#N/A	#N/A	#N/A	#N/A	#N/A	0	0	0	0	0
S12_Novosphingobium_64_29	Alphaproteobacteria	51	0	1	0.156876	3.68608	0.710043	4	7.75	10	0	0	0	0	0	4	0	1	0	8.72483	38
S15_RifCSP_Pseudomonas_62_25	Gammaproteobacteria	51	2	1	0.0226172	0.0414986	6.9831	2	4	5	0	0	1	0	1	0	0	5	0	9.2566	35
S2_Clostridiales_33_24	Firmicutes	50	0	0.980392	0.135951	0.941622	1.96727	0			#N/A	#N/A	#N/A	#N/A	#N/A	#N/A	0	1	0	10.8844	21
S10_Micrococcales_69_15	Actinobacteria	51	0	1	0.118737	4.3393	1.69059	0			#N/A	#N/A	#N/A	#N/A	#N/A	#N/A	0	0	0	0	0
S9_Rhizobiales_66_65	Alphaproteobacteria	51	0	1	0.108902	12.4293	6.01013	2	4	4	0	0	1	0	0	1	0	1	0	8.94309	41
S13_Rhizobiales_66_18	Alphaproteobacteria	43	0	0.843137	0.0833832	8.94337	4.30916	0			#N/A	#N/A	#N/A	#N/A	#N/A	#N/A	0	0	0	0	0
S12_Starkeya_67_31	Alphaproteobacteria	51	0	1	0.0760726	6.64648	8.79205	3	3	3	0	0	2	0	1	0	0	0	0	0	0
S12_Rhizobiales_64_8	Alphaproteobacteria	38	9	0.745098	0.0547706	1.23986	1.29649	0			#N/A	#N/A	#N/A	#N/A	#N/A	#N/A	0	0	0	0	0
S1_Bosea_sp_LC85_67_10	Alphaproteobacteria	49	6	0.960784	0.052604	0.200847	1.61036	0			#N/A	#N/A	#N/A	#N/A	#N/A	#N/A	0	0	0	0	0
S22_Brevundimonas_abyssalis_68_168	Alphaproteobacteria	51	0	1	0.0491542	3.83671	8.03257	0			#N/A	#N/A	#N/A	#N/A	#N/A	#N/A	0	0	0	0	0
S16_RifleBG_Stenotrophomonas_66_10	Gammaproteobacteria	51	1	1	0.00862075	0.189531	1.07928	2	3	3	0	0	2	0	0	0	0	1	1	10.5691	35
S9_Caulobacterales_69_30	Alphaproteobacteria	51	0	1	0.0461366	6.63057	0.102289	0			#N/A	#N/A	#N/A	#N/A	#N/A	#N/A	0	1	0	9.62963	48
S5_Rhizobiales_66_15	Alphaproteobacteria	45	4	0.882353	0.0428873	0.74135	3.08831	0			#N/A	#N/A	#N/A	#N/A	#N/A	#N/A	0	0	0	0	0
S5_RifleAc_Desulfovibrio_putealis_63_18	Deltaproteobacteria	51	0	1	0.0402317	0.0463731	5.93939	14	5.07143	9	0	0	3	0	6	5	0	1	0	10.4839	29
S24_Micrococcoles_71_12	Actinobacteria	51	1	1	0.0382546	0.320772	1.06264	0			#N/A	#N/A	#N/A	#N/A	#N/A	#N/A	0	0	0	0	0
S13_RifleAAC_Firmicutes_41_11	Firmicutes	49	1	0.960784	0.0382039	8.59262	0.287665	0			#N/A	#N/A	#N/A	#N/A	#N/A	#N/A	0	0	0	0	0
S22_Agrobacterium_59_367	Alphaproteobacteria	51	0	1	0.0374396	0.331956	0.703313	0			0	0	1	0	0	0	0	0	0	0	0
S4_Bradyrhizobium_64_49	Alphaproteobacteria	51	1	1	0.0338956	0.0967016	4.14459	6	4.83333	8	0	0	3	0	1	2	0	0	0	0	0
S12_Bosea_67_16	Alphaproteobacteria	51	1	1	0.0337806	1.87544	0.419679	3	3.33333	4	0	0	2	0	0	1	0	0	0	0	0
S24_Selenomonadales_60_8	Firmicutes	47	2	0.921569	0.0335629	1.01695	1.29692	0			#N/A	#N/A	#N/A	#N/A	#N/A	#N/A	0	0	0	0	0
S15_RifCSP_Burkholderiales_59_53	Betaproteobacteria	36	2	0.705882	0.557872	11.2321	4.68143	0			#N/A	#N/A	#N/A	#N/A	#N/A	#N/A	0	1	1	9.62963	22
S4_Rhizobiales_66_11	Alphaproteobacteria	48	6	0.941176	0.0221485	0.114438	1.12532	1	5	5	0	0	0	0	0	1	0	0	0	0	0
S24_RifOxy_Desulfosporosinus_43_10	Firmicutes	50	2	0.980392	0.0221316	0.00609884	0.8379	11	4.63636	8	0	2	2	0	2	5	0	3	0	11.7303	21
S12_Parvibaculum_59_8	Alphaproteobacteria	37	0	0.72549	0.0152563	1.17756	0.531425	0			#N/A	#N/A	#N/A	#N/A	#N/A	#N/A	0	0	0	0	0
S5_Microbacterium_68_17	Actinobacteria	51	1	1	0.0150075	0.350806	2.17561	0			#N/A	#N/A	#N/A	#N/A	#N/A	#N/A	0	0	0	0	0
S22_RifCSP_P_lavamentivorans_63_78	Alphaproteobacteria	51	0	1	0.014292	0.164897	3.03522	0			#N/A	#N/A	#N/A	#N/A	#N/A	#N/A	0	0	0	0	0
S21_Micrococcales_68_27	Actinobacteria	51	2	1	0.0100448	0.21014	0.229339	0			#N/A	#N/A	#N/A	#N/A	#N/A	#N/A	0	0	0	0	0
S18_Pseudomonas_mendocina_63_22	Gammaproteobacteria	51	2	1	0.0091675	0.0687534	2.05753	1	4	4	0	0	1	0	0	0	0	0	0	0	0
S23_RifCSP_Comamonadaceae_63_35	Betaproteobacteria	50	0	0.980392	0.142534	1.35143	2.91468	0			#N/A	#N/A	#N/A	#N/A	#N/A	#N/A	0	1	1	9.23077	22
S4_Rhizobiales_62_21	Alphaproteobacteria	51	4	1	0.00674668	0.181095	1.56311	2	3	3	0	0	1	0	0	1	0	2	0	12.0026	38.5
S15_RifleAAC_Geothrix_68_9	Acidobacteria	43	0	0.843137	0.00616609	0.0984144	0.701284	12	5.83333	11	0	0	2	1	4	5	0	1	0	10.5691	22
S13_RifleGW_Desulfovibrio_67_8	Deltaproteobacteria	48	5	0.941176	0.00587339	1.38692	0.105793	9	5.66667	15	0	1	1	0	3	4	0	2	0	9.05512	24
S15_Afipia_broomeae_61_15	Alphaproteobacteria	51	1	1	0.00465186	0.0486851	1.39866	1	3	3	0	0	1	0	0	0	0	0	0	0	0
S4_Mesorhizobium_63_14	Alphaproteobacteria	50	1	0.980392	0.00357548	0.00903812	0.815785	0			#N/A	#N/A	#N/A	#N/A	#N/A	#N/A	0	0	0	0	0
Dark red text <==> Archaea		* out of 38 for Archaea			Top 10%	Top 10%	Top 10%
Bold genomes in Table 1 of main text					Manual highlights to see which MXC/type most abundant in
