# Supplementary material for: Diverse Microorganisms in Sediment and Groundwater Are Implicated in Extracellular Redox Processes Based on Genomic Analysis of Bioanode Communities
Source: Front Microbiol. 2020 Jul 28;11:1694. doi: 10.3389/fmicb.2020.01694 (PMC7399161; doi:10.3389/fmicb.2020.01694)
Supplement: Supplementary file 4 [file Data_Sheet_3.zip › FileS5_metabolism_overview_all.xlsx]

## Sheet: Sheet1
		Average abundances				(Complex) Carbon degradation			Lipid metabolism				Acetate utilization								Glyoxylate shunt (TCA)		TCA cycle								Electron transport chain							Other redox enzymes/complexes					Fermentation						Carbon fixation
Genome	Estimated genome completeness	MXC 1 biofilm	MXC 1 plank	MXC 1.1 plank	Predicted metabolic strategy	Cellulose_Degradation	Glycosyl_hydrolase	Glycolysis	Acetyl-CoA_acetyltransferase	Acyl-CoA_Dehydrogenase	Acyl-CoA_synthetase	Enoyl_hydratase	Acetate_transporters	Acetate_kinase	Acetyl-CoA_transferase	Phosphotransacetylase	Pyruvate_ferredoxin_oxidoreductase	Pyruvate_formate_lyase	Pyruvate_dehydrogenase	Pyruvate_carboxylase	Isocitrate_lyase	Malate_synthase	Citrate_synthase	Aconitase	Isocitrate_DH	Oxoglutarate_DH_OFOR	Succinate-CoA_ligase	Succinate_dehydrogenase	Fumarate_hydratase	Malate_DH	Complex_I_NADH_Dehydrogenase	Complex_II_Succinate_Dehydrogenase	Complex_III	Cytochrome_c	Cytochrome_c_oxidase_subunit_I_Complex_IV	Cytochrome_c_oxidase_subunit_II_Complex_IV	ATP_synthase_Complex_V	Blue_copper_protein	DMSO_Molybdopterin_oxidoreductase	electron_transfer_flavoprotein	Quinone_reductase_complex	RNF_complex	Acetyl-CoA_synthetase	Alcohol_DH_Ethanol_Production	Aldehyde_DH_Ethanol_Production	Formate_dehydrogenase	Lactate_dehydrogenase	Lactate_dehydrogenase_ARCH	Wood-Ljungdahl_FDH
S10_Methanosarcina_barkeri_39_9	0.894737	0.164185	0.953626	0.00758014	METHANOGENS	0	6	22	0	0	0	0	0	1	0	1	5	0	1	2	0	0	1	3	1	3	0	0	2	1	8	0	0	0	0	0	23	0	0	0	0	0	2	3	4	1	0	0	1
S28_Methanosarcina_42_8	0.947368	3.5469	0.191369	0.0220105		0	5	25	1	0	0	0	0	1	1	1	5	0	1	2	0	0	1	2	0	2	0	0	3	1	17	0	0	1	0	0	14	0	0	0	0	6	4	3	3	8	0	0	8
S5_RifOxy_Bacteroidetes_44_7	0.647059	0.200756	4.74584	13.6997	LIKELY ANAEROBES	4	129	16	0	1	3	0	0	1	0	1	0	2	8	1	0	0	1	2	2	4	2	1	5	0	17	1	0	0	1	0	4	0	0	1	0	4	5	2	1	0	0	0	0
S12_RifleGW_Bacteroidetes_47_42	1	0.222982	9.80154	12.8423		2	71	12	0	1	1	0	0	1	0	1	0	1	4	0	0	0	1	1	2	5	2	2	2	1	19	2	0	0	0	0	11	0	0	2	0	3	4	2	0	0	1	0	0
S15_Bacteroidales_43_45	1	0.472664	3.26984	5.35774		2	69	13	0	1	1	1	0	1	0	1	3	2	5	1	0	0	1	1	1	1	1	3	0	1	8	3	0	0	1	0	7	0	0	2	0	5	2	3	1	0	0	0	0
S13_RifOxy_Acholeplasmatales_34_21	1	56.124	8.54177	0.70873		3	22	14	2	0	0	0	0	1	2	1	0	1	3	1	0	0	0	0	0	0	0	0	1	0	9	0	0	0	0	0	8	0	0	2	0	5	0	1	2	0	2	0	0
S28_RifOxy_Spirochaetales_55_9	0.823529	5.02241	0.575569	0.4907		0	17	13	0	2	2	0	0	4	0	0	1	2	3	0	0	0	1	0	1	3	2	1	1	0	5	1	0	0	0	0	10	0	1	0	1	2	7	9	2	1	4	0	1
S3_RifleGW_Spirochaetes_52_8	0.901961	0.269856	0.173504	0.981881		1	15	8	0	2	2	0	0	1	0	1	1	0	2	0	0	0	1	1	1	1	0	0	0	1	12	0	0	0	0	0	9	0	0	3	0	2	3	6	1	0	1	0	0
S25_RifleGW_Geobacter_56_8	0.862745	6.25857	0.168355	0.630087		0	10	19	0	0	4	1	0	3	0	4	4	0	6	1	0	0	1	3	0	10	0	3	1	1	37	3	0	82	1	0	10	0	8	6	11	0	6	4	2	7	0	0	7
S27_RifleGW_Geobacter_56_78	1	34.4788	0.99616	0.854154		0	14	14	0	1	3	0	5	2	0	2	3	0	1	1	0	0	2	2	1	7	2	3	1	1	31	3	0	71	1	0	10	0	6	4	10	0	6	6	4	8	0	0	8
S26_Geobacter_56_8	0.862745	6.27918	0.165234	0.56039		0	10	14	0	0	1	0	4	2	0	4	5	0	2	1	0	0	1	4	0	11	4	2	3	1	28	2	0	64	1	0	9	0	11	4	16	0	7	6	3	7	1	0	7
S20_RifleGW_Geobacter_56_21	1	0.248002	0.470007	2.53568		0	12	16	0	2	3	0	4	3	0	2	3	0	2	1	0	0	2	2	1	8	2	1	1	1	33	1	0	62	1	0	10	0	5	6	8	0	6	11	4	8	0	0	8
S27_BJP_Coriobacteriales_67_81	1	55.9049	1.46864	0.615708		0	3	9	1	0	0	0	0	0	1	0	2	0	0	0	0	0	1	0	1	1	0	0	1	1	18	0	0	12	0	0	18	1	1	0	1	1	3	3	1	5	0	0	5
S5_RifleAc_Desulfovibrio_putealis_63_18	1	0.0402317	0.0463731	5.93939		0	6	18	0	1	4	0	1	1	0	1	1	0	0	1	0	1	0	1	1	0	0	2	5	1	39	2	0	8	0	0	12	0	5	2	6	0	6	5	4	10	0	0	10
S13_RifleGW_Desulfovibrio_67_8	0.941176	0.00587339	1.38692	0.105793		0	6	20	0	4	1	0	1	2	0	1	2	0	1	1	0	0	2	1	0	0	0	3	1	2	19	3	0	6	0	0	9	0	3	2	5	0	3	3	3	18	2	0	18
S24_RifOxy_Desulfosporosinus_43_10	0.980392	0.0221316	0.00609884	0.8379		0	10	19	8	12	3	4	0	1	8	1	4	1	0	0	0	0	0	2	0	5	1	9	2	1	25	9	0	5	0	0	11	0	2	2	3	0	8	4	6	8	1	0	8
S13_RifleAAC_Firmicutes_41_11	0.960784	0.0382039	8.59262	0.287665		1	8	15	2	1	0	0	0	1	2	0	0	2	0	0	0	0	1	0	1	1	0	0	0	0	4	0	0	1	0	0	12	0	1	5	1	3	0	4	0	0	3	0	0
S12_Firmicutes_42_19	0.980392	0.232841	5.11917	0.00435119		1	13	14	2	1	0	0	0	2	2	0	1	3	4	0	0	0	0	0	0	0	1	0	1	2	13	0	0	0	0	0	8	0	1	4	1	2	1	2	1	0	1	0	0
S19_Clostridiales_37_7	0.882353	2.05461	0.952627	1.50513		2	13	19	3	2	1	0	0	1	3	0	4	2	0	0	0	0	2	1	1	1	1	0	1	0	4	0	0	0	0	0	13	0	3	4	3	4	5	14	6	0	4	0	0
S8_RifleGW_Bacteroidetes_42_90	1	7.7303	1.15092	10.3498		0	10	11	0	0	0	0	0	1	0	1	2	1	0	0	0	0	0	0	0	2	2	3	1	1	5	3	0	0	0	0	3	0	0	0	0	1	2	1	0	0	1	0	0
S23_Clostridiales_37_15	1	3.31345	1.39966	2.18245		3	10	13	3	5	0	0	0	1	3	0	8	1	0	0	0	0	2	1	1	1	2	0	1	0	5	0	0	0	0	0	10	0	1	6	1	2	5	14	5	0	5	0	0
S0_RifOxy_Bacteroidetes_41_186	0.960784	2.00534	81.9017	456.276		1	8	11	1	1	1	0	0	1	1	1	2	0	1	0	0	0	0	0	0	2	2	3	1	1	10	3	0	0	0	0	3	0	0	1	0	1	3	5	0	0	1	0	0
S24_Selenomonadales_60_8	0.921569	0.0335629	1.01695	1.29692		3	8	16	3	9	0	2	0	1	3	0	8	2	6	2	0	0	1	0	1	4	0	2	0	0	19	2	0	0	0	0	9	0	2	8	3	7	1	4	1	10	3	0	10
S9_RifOxy_Bacteroidetes_39_201	1	95.4768	257.577	156.658		0	6	10	1	2	0	0	0	1	1	1	1	0	1	0	0	0	0	0	0	2	2	3	1	1	10	3	0	0	0	0	4	0	0	3	0	0	2	2	0	0	1	0	0
S2_Clostridiales_33_24	0.980392	0.135951	0.941622	1.96727		0	4	10	0	1	0	0	0	1	0	0	2	0	0	0	0	0	1	2	1	1	0	0	2	0	2	0	0	0	0	0	8	0	1	2	1	4	0	1	9	2	3	0	2
S18_RifleGW_Spirochatetes_52_9	0.705882	0.28693	0.145319	0.851564		0	4	5	0	0	2	0	0	1	0	1	3	0	3	0	0	0	0	1	0	2	0	0	0	2	6	0	0	0	0	0	7	0	0	2	0	1	4	2	0	0	1	0	0
S12_Parvibaculum_59_8	0.72549	0.0152563	1.17756	0.531425		0	2	7	7	23	2	5	0	0	4	0	0	0	0	0	0	1	2	0	1	2	2	4	0	1	9	4	0	0	1	0	9	1	1	1	1	0	5	9	9	0	1	0	0
S15_RifleAAC_Geothrix_68_9	0.843137	0.00616609	0.0984144	0.701284		0	0	10	3	6	2	0	0	1	3	1	3	0	2	0	0	0	1	0	1	1	0	2	2	2	14	2	0	5	0	0	8	0	2	0	2	0	3	4	2	3	3	0	3
S21_Micrococcales_68_27	1	0.0100448	0.21014	0.229339	PROBABLE ANAEROBES	2	13	16	4	6	6	5	0	1	4	1	1	0	8	1	1	1	2	1	1	1	2	4	1	2	3	4	0	1	1	2	10	1	0	2	0	0	11	12	16	0	4	0	0
S3_Micrococcales_67_491	1	1.22987	16.0871	53.4642		2	12	17	4	10	0	10	0	1	2	1	0	1	8	1	1	1	2	2	1	0	2	4	2	1	2	4	0	0	1	3	8	0	2	2	2	0	3	5	10	0	0	0	0
S10_Micrococcales_69_15	1	0.118737	4.3393	1.69059		3	25	20	2	4	1	3	0	2	1	1	0	1	6	1	1	1	2	1	1	4	2	5	2	2	3	5	0	1	1	1	8	0	0	3	0	0	3	10	9	0	4	0	0
S5_Microbacterium_68_17	1	0.0150075	0.350806	2.17561		3	18	16	3	8	6	3	1	2	2	1	1	0	4	1	1	2	2	2	1	1	2	4	1	2	5	4	0	0	1	1	9	0	2	0	2	0	12	17	20	1	2	0	1
S13_Rhizobiales_66_18	0.843137	0.0833832	8.94337	4.30916		0	9	5	3	20	3	15	0	0	3	0	0	0	8	0	0	1	1	1	2	0	0	4	0	0	1	4	0	2	2	2	0	0	2	3	2	0	5	9	12	0	2	0	0
S24_Micrococcoles_71_12	1	0.0382546	0.320772	1.06264	AEROBES WITH CBB PATHWAY	2	23	25	3	5	2	0	0	1	1	1	0	1	9	2	1	1	3	1	1	4	3	6	1	2	22	6	0	3	1	2	13	0	2	7	2	0	8	11	6	1	4	0	1
S4_Bradyrhizobium_64_49	1	0.0338956	0.0967016	4.14459		2	13	26	13	47	19	33	1	2	14	1	0	0	6	1	1	1	3	2	2	3	2	7	2	3	23	7	1	17	2	2	16	0	3	4	3	0	29	33	22	13	3	0	13
S22_Xanthobacter_67_227	1	0.326872	13.5719	12.2028		0	4	15	13	20	3	13	2	2	12	4	0	0	5	1	1	1	3	1	1	5	6	5	1	3	23	5	1	9	3	2	12	3	8	8	8	0	12	22	19	11	7	0	11
S12_RifCSP_Betaproteobacterium_64_16	1	0.243614	4.43122	0.102959		0	8	20	12	24	4	18	0	1	11	0	5	0	9	2	1	1	3	0	0	9	1	7	3	1	28	7	0	21	3	4	17	2	5	2	6	0	11	16	8	9	3	0	9
S12_Mesorhizobium_65_22	0.980392	1.21373	8.28426	0.507915		0	11	20	7	17	7	13	0	0	5	0	0	0	4	1	1	1	2	2	2	2	2	4	1	3	18	4	1	13	6	5	11	1	3	3	3	0	10	11	12	5	6	0	5
S15_Burkholderiales_66_31	1	0.166175	0.0773668	2.45211		0	2	16	12	28	6	15	2	0	13	0	0	0	3	0	1	2	3	3	3	2	2	6	1	1	15	6	2	15	2	2	11	0	5	6	5	1	10	13	16	4	9	0	4
S1_RifleAAC_Burkholderiales_60_54	1	0.3994	0.568203	8.35108		0	0	18	2	3	1	5	1	1	4	2	2	0	4	0	1	1	1	1	3	3	1	5	2	2	23	5	1	22	3	3	11	2	5	5	5	1	4	7	7	2	7	0	2
S13_RifCSP_Burkholderiales_66_15	0.980392	0.468266	22.9142	0.408616		0	6	24	10	20	5	16	2	1	10	1	0	0	7	0	1	1	1	2	4	3	2	6	2	1	19	6	3	22	3	3	11	2	4	8	4	0	8	12	14	4	4	0	4
S9_RifleAAC_Dechloromonas_62_369	1	2.02279	152.03	1.94281		0	4	12	2	5	0	6	2	2	1	1	0	0	4	0	1	1	1	1	3	2	2	7	2	1	22	7	2	19	3	3	15	1	2	2	3	9	3	3	3	5	1	0	5
S12_Starkeya_67_31	1	0.0760726	6.64648	8.79205		2	9	13	1	1	0	5	0	1	1	1	0	0	6	0	1	1	1	1	2	2	2	5	2	2	20	5	1	12	4	3	10	0	2	9	2	0	4	15	13	11	4	0	11
S0_RifleGW_Geobacter_53_40	1	947.011	0.952169	0.721988	AEROBES WITH ABUNDANT CYTOCHROMES	0	5	14	1	1	1	0	5	2	0	1	3	1	3	1	0	0	2	3	2	6	2	3	1	1	33	3	0	65	1	2	17	1	4	8	8	4	5	7	3	11	2	0	11
S13_RifleGW_Anaerolineales_41_7	0.72549	0.279219	1.2825	0.0602354		1	24	17	2	0	0	0	0	0	2	0	0	1	3	0	0	0	3	1	1	8	1	5	1	0	30	5	0	19	1	5	15	0	1	0	6	0	3	2	5	4	0	0	4
S11_RifleGW_Anaerolineales_41_7	0.921569	0.185391	1.01845	0.00558468		0	21	16	2	0	0	0	0	0	2	0	0	1	5	0	0	0	2	3	2	9	1	3	2	0	37	3	0	17	2	5	14	0	2	0	6	0	3	3	4	11	0	0	11
S4_RifCSP_Pseudomonas_61_25	1	0.0466826	0.141128	9.50808		0	7	20	8	20	5	7	1	1	8	1	0	0	8	0	1	1	2	3	4	2	2	6	3	5	14	6	2	17	3	3	12	0	1	4	1	3	12	10	22	1	2	1	1
S9_Rhizobiales_66_65	1	0.108902	12.4293	6.01013		0	12	24	6	28	6	21	0	0	5	0	2	0	8	1	1	1	2	1	2	3	2	4	1	2	20	4	2	15	5	5	10	1	2	3	2	0	11	21	28	4	4	0	4
S4_Rhizobiales_62_21	1	0.00674668	0.181095	1.56311		2	10	17	8	18	6	10	0	1	9	1	0	0	11	0	2	1	2	1	1	4	2	4	1	1	21	4	1	14	4	3	8	2	2	2	2	0	12	27	15	5	8	0	5
S9_Rhizobiales_65_477	1	1.10257	103.358	6.25703		1	10	19	4	14	3	10	0	0	4	0	0	0	3	1	1	1	2	2	1	2	2	4	1	1	19	4	1	12	3	3	16	1	3	3	3	0	9	18	15	11	3	0	11
S21_RifCSP_Burkholderiales_65_185	0.980392	0.18845	0.757083	3.97517		1	9	13	10	17	2	13	0	0	10	0	0	0	3	0	1	1	3	3	3	2	3	4	2	1	16	4	0	12	1	3	10	2	3	7	3	0	7	14	12	6	8	0	6
S28_Ignavibacteria_36_80	1	49.3029	0.185342	0.0117867		1	22	13	1	3	6	3	0	1	2	1	0	0	3	1	0	0	1	3	1	8	2	3	1	1	28	3	0	11	2	1	8	1	3	2	3	6	8	4	3	2	0	0	2
S15_RifCSP_Pseudomonas_62_25	1	0.0226172	0.0414986	6.9831		1	8	17	6	26	5	11	2	0	6	1	1	0	4	1	1	1	2	3	3	3	2	6	4	2	16	6	1	11	4	7	11	1	3	4	3	4	13	10	16	5	4	1	5
S28_RifleBG_Geobacter_53_18	0.960784	9.11124	0.117693	0.0919486		0	5	17	1	2	3	0	0	1	1	1	3	1	2	1	0	0	2	2	1	5	1	3	1	2	34	3	2	11	1	2	9	0	0	0	2	0	6	5	8	9	2	0	9
S13_RifCSP_Burkholderiales_64_153	1	0.307113	47.1986	0.724153		0	3	14	7	30	5	17	1	1	7	0	0	0	4	0	2	1	3	2	3	4	2	4	2	1	20	4	2	11	4	4	9	3	3	4	3	1	9	8	5	4	4	0	4
S23_RifCSP_Comamonadaceae_63_35	0.980392	0.142534	1.35143	2.91468		0	2	13	7	35	8	19	1	2	7	4	0	0	6	0	2	1	4	3	3	4	2	7	2	2	19	7	2	11	4	4	12	0	1	4	1	1	12	11	8	4	4	1	4
S28_RifleBG_Ignavibacteria_36_39	0.941176	28.5588	0.146079	0.0172325		0	19	11	1	4	5	3	0	1	2	1	0	1	3	2	0	0	1	4	1	9	2	4	1	3	34	4	0	10	2	2	8	0	0	1	0	8	11	8	3	8	0	0	8
S21_RifCSP_Pseudomonas_stutzeri_64_159	1	2.18239	19.6451	2.21527		0	9	18	2	15	4	6	0	1	2	1	0	0	3	1	1	2	2	3	3	2	2	5	3	2	7	5	1	10	4	7	11	0	2	4	2	15	8	18	12	8	2	0	8
S7_RifCSP_Burkholderiales_64_14	1	0.747364	5.10292	9.79272		1	8	14	8	14	3	10	0	0	8	0	0	0	3	0	1	1	2	1	3	2	3	4	3	1	16	4	1	10	1	4	10	1	3	4	3	0	8	9	15	6	7	0	6
S9_Ignavibacteriales_35_21	1	0.250263	3.05899	0.00327488	AEROBIC HETEROTROPHS WITH VARIABLE COMPLEX CARBON DEGRADATION CAPACITY	1	25	13	0	3	6	3	0	1	1	1	0	0	3	1	0	0	1	2	1	8	2	3	1	1	30	3	0	9	3	1	8	1	3	2	3	6	9	4	3	8	0	0	8
S10_Micrococcales_72_9	0.921569	3.88062	1.90253	1.96873		3	17	22	1	2	1	0	0	1	0	1	1	1	2	2	0	1	1	1	1	2	2	5	1	1	23	5	0	3	2	1	8	0	0	2	0	0	6	10	3	2	1	0	2
S2_Rhizobiales_65_30	0.980392	0.351313	1.76966	8.14443		2	17	27	1	3	2	3	1	0	2	0	1	0	6	1	1	1	2	1	1	3	2	4	1	1	30	4	1	2	2	2	12	0	2	2	2	0	6	16	5	0	5	0	0
S22_Brevundimonas_abyssalis_68_168	1	0.0491542	3.83671	8.03257		2	15	13	5	12	0	6	1	1	3	0	0	0	4	0	1	1	2	1	1	2	2	5	1	1	16	5	1	7	2	2	11	0	0	2	0	0	4	6	4	0	1	0	0
S4_Mycobacterium_neoaurum_67_40	1	4.27914	0.44385	2.40967		0	15	23	27	82	29	33	1	1	26	1	1	0	8	3	3	1	2	1	1	2	2	10	1	4	21	10	0	1	2	3	9	0	5	2	5	0	33	40	29	6	2	0	6
S22_Agrobacterium_59_367	1	0.0374396	0.331956	0.703313		2	14	19	3	9	1	7	0	1	3	1	0	0	4	1	1	1	2	2	1	2	2	6	2	4	18	6	2	4	2	3	14	1	0	4	0	0	4	20	13	6	2	0	6
S4_Mesorhizobium_66_30	0.960784	0.363148	0.616447	4.50945		0	13	14	5	13	5	12	1	0	5	0	0	0	3	1	1	1	5	1	1	2	2	4	1	2	19	4	0	5	2	2	11	0	4	3	4	0	9	8	13	6	2	0	6
S4_Mesorhizobium_63_14	0.980392	0.00357548	0.00903812	0.815785		0	13	30	5	14	5	5	0	1	4	0	0	0	9	1	1	2	5	2	1	6	3	7	1	1	23	7	1	7	2	3	15	1	5	2	5	0	10	28	39	10	13	0	10
S16_RifleBG_Stenotrophomonas_66_10	1	0.00862075	0.189531	1.07928		4	11	21	5	9	4	6	0	0	4	0	0	0	6	0	1	1	2	3	4	3	2	4	2	3	20	4	1	9	2	1	9	2	2	2	2	0	12	13	12	2	1	3	2
S4_Rhizobiales_66_11	0.941176	0.0221485	0.114438	1.12532		2	11	31	3	12	2	7	0	1	4	1	0	1	6	2	1	1	4	2	1	2	3	6	1	2	28	6	1	6	5	2	9	1	3	4	3	0	7	20	8	4	6	0	4
S12_Bosea_67_16	1	0.0337806	1.87544	0.419679		1	9	19	4	16	7	15	0	2	3	2	0	0	6	0	0	2	3	1	2	2	2	7	2	1	22	7	1	5	4	3	11	2	4	3	4	0	12	24	16	9	4	0	9
S10_Alphaproteobacteria_65_13	0.72549	0.271618	2.76709	1.06614		0	9	11	1	5	1	7	0	0	1	0	0	0	6	2	1	1	3	1	1	1	0	5	0	0	10	5	1	1	4	2	4	0	0	1	0	0	1	9	11	5	3	0	5
S9_Caulobacterales_69_30	1	0.0461366	6.63057	0.102289		1	7	14	4	13	1	3	0	1	2	0	1	0	2	0	1	1	4	1	1	3	1	4	1	2	16	4	1	7	2	3	9	0	0	2	0	0	3	7	5	0	2	0	0
S7_Holophaga_63_20	0.980392	1.65743	1.02299	11.2991		0	6	19	1	6	2	1	0	1	3	3	4	0	0	0	0	0	1	1	1	4	0	2	3	1	38	2	0	7	1	1	9	0	3	4	3	5	4	4	3	1	3	0	1
S1_Bosea_sp_LC85_67_10	0.960784	0.052604	0.200847	1.61036		0	6	17	4	11	7	5	0	1	3	1	0	0	5	0	0	1	5	2	1	4	3	5	4	1	24	5	1	6	3	4	10	0	4	3	5	0	12	13	14	11	7	0	11
S15_Afipia_broomeae_61_15	1	0.00465186	0.0486851	1.39866		0	6	14	6	18	6	18	3	0	7	1	0	0	4	1	1	1	1	1	1	2	4	4	2	2	17	4	1	5	1	2	10	2	3	2	3	0	16	15	9	4	4	0	4
S27_RifleACD_Chloroflexi_49_49	0.980392	23.73	5.46971	0.00872099		0	6	18	1	0	0	0	0	0	1	0	0	1	2	0	0	0	0	0	0	7	2	0	2	1	35	0	0	0	1	1	7	1	2	2	2	0	4	2	2	4	0	0	4
S5_Rhizobiales_66_15	0.882353	0.0428873	0.74135	3.08831		0	6	16	1	8	2	2	1	0	2	0	1	0	6	1	0	1	2	3	1	2	1	4	1	1	23	4	1	0	2	1	8	1	1	2	1	0	5	7	8	5	6	0	5
S14_RifleGW_Desulfovibrio_65_8	0.823529	1.46595	1.83926	0.0346898		0	5	9	0	3	1	0	1	1	0	1	1	0	0	2	0	0	0	2	1	0	0	3	1	1	13	3	0	9	2	3	9	0	3	2	3	0	3	5	3	11	1	0	11
S18_Pseudomonas_mendocina_63_22	1	0.0091675	0.0687534	2.05753		0	4	16	8	21	3	6	0	1	4	1	0	0	2	2	1	2	2	3	3	2	2	4	3	1	18	4	1	8	3	4	12	2	1	4	1	6	8	22	11	8	2	1	8
S12_Novosphingobium_64_29	1	0.156876	3.68608	0.710043		0	4	14	6	22	3	12	0	0	7	0	0	0	3	0	1	1	1	1	1	3	2	4	1	1	18	4	1	7	1	2	13	0	2	1	2	0	7	17	10	5	0	0	5
S12_Rhizobiales_64_8	0.745098	0.0547706	1.23986	1.29649		0	4	15	5	6	1	2	0	1	4	0	0	0	7	1	2	0	1	1	0	1	0	4	1	1	21	4	1	2	1	2	10	0	6	0	6	0	3	16	12	6	9	0	6
S22_RifCSP_P_lavamentivorans_63_78	1	0.014292	0.164897	3.03522		0	3	15	9	41	4	11	0	0	5	0	0	0	3	0	1	1	3	1	1	2	2	4	1	1	20	4	1	3	2	2	10	0	0	2	0	0	8	19	9	0	2	0	0
S15_RifCSP_Burkholderiales_59_53	0.705882	0.557872	11.2321	4.68143		3	3	5	2	7	1	4	0	0	1	0	0	0	1	0	0	0	0	1	1	0	2	3	0	0	13	3	0	1	2	4	12	2	2	1	2	0	6	2	3	2	2	0	2
S23_Azospira_oryzae_66_856	1	4.62704	42.4148	218.916		0	2	9	4	5	9	0	2	1	4	1	0	0	2	0	1	1	1	2	3	4	2	5	1	1	21	5	2	9	1	1	8	0	0	6	0	4	12	2	3	5	0	0	5
S16_Parvibaculum_lavamentivorans_63_43	1	0.63187	3.46367	4.15006		0	2	15	9	37	4	9	0	0	5	0	0	0	5	0	1	1	3	1	1	2	2	4	1	1	18	4	1	3	2	2	11	1	0	2	0	0	9	21	8	0	2	0	0
S1_Delftia_acidovorans_67_20	1	4.42324	26.1972	25.6999		0	1	18	8	29	1	9	1	1	5	2	0	0	3	0	0	1	4	6	3	2	2	4	2	1	18	4	1	9	2	5	10	1	6	5	7	0	12	16	16	7	8	1	7
[truncated: 17 more columns]
