# Supplementary material for: Diverse Microorganisms in Sediment and Groundwater Are Implicated in Extracellular Redox Processes Based on Genomic Analysis of Bioanode Communities
Source: Front Microbiol. 2020 Jul 28;11:1694. doi: 10.3389/fmicb.2020.01694 (PMC7399161; doi:10.3389/fmicb.2020.01694)
Supplement: Supplementary file 4 [file Data_Sheet_3.zip › FileS6_top_EET_genomes_extended.xlsx]

## Sheet: Table_Top_MHC_genomes
			Multiheme cytochromes					PCCs	e-Pili		Average abundances			(Complex) Carbon degredation			Acetate utilization								Glyoxylate shunt (TCA)		TCA cycle								Carbon fixation						Hydrogen metabolism		SUMMARY
Genome	Phylum or Class	Approx genome completeness	No. MHCs (≥ 3 hemes)	Average CXX(xx)CH	Max CXX(xx)CH	% non-cytoplasmic	No. putative OmcS homologues	No. putative PCCs	No. putative e-pili	No. very likely e-pili	MXC 1 biofilm	MXC 1 plank	MXC 1.1 plank	Cellulose_Degradation	Glycosyl_hydrolase	Glycolysis	Acetate_transporters	Acetate_kinase	Acetyl-CoA_transferase	Phosphotransacetylase	Pyruvate_ferredoxin_oxidoreductase	Pyruvate_formate_lyase	Pyruvate dehydrogenase	Pyruvate_carboxylase	Isocitrate_lyase	Malate_synthase	Citrate_synthase	Aconitase	Isocitrate_DH	Oxoglutarate_DH_OFOR	Succinate-CoA_ligase	Succinate_dehydrogenase	Fumarate_hydratase	Malate_DH	Wood-Ljungdahl_FDH	Wood-Ljungdahl_COD	Wood-Ljungdahl_ACS	Wood-Ljungdahl_MTHFD	Wood-Ljungdahl_MTHFR	RuBisCO_Forms_I_II	Fe_hydrogenase	NiFe_hydrogenase	Complete TCA cycle	Glyoxylate shunt	Acetate as sole C and e- source?
S27_RifleGW_Geobacter_56_78	Deltaproteobacteria	1	81	15.2099	53	0.901235	4	6	4	1	34.4788	0.99616	0.854154	0	14	14	5	2	0	2	3	0	1	1	0	0	2	2	1	7	2	3	1	1	8	0	0	1	2	0	1	4	yes	no	yes
S20_RifleGW_Geobacter_56_21	Deltaproteobacteria	1	80	12.8375	45	0.9125	4	6	5	1	0.248002	0.470007	2.53568	0	12	16	4	3	0	2	3	0	2	1	0	0	2	2	1	8	2	1	1	1	8	0	0	1	2	0	3	4	yes	no	yes
S25_RifleGW_Geobacter_56_8	Deltaproteobacteria	0.862745	75	8.78667	30	0.88	6	3	2	1	6.25857	0.168355	0.630087	0	10	19	0	3	0	4	4	0	6	1	0	0	1	3	0	10	0	3	1	1	7	0	0	1	3	0	0	2	likely	no	likely
S0_RifleGW_Geobacter_53_40	Deltaproteobacteria	1	72	11.5278	45	0.958333	3	4	6	1	947.011	0.952169	0.721988	0	5	14	5	2	0	1	3	1	3	1	0	0	2	3	2	6	2	3	1	1	11	0	1	2	2	0	5	6	yes	no	yes
S26_Geobacter_56_8	Deltaproteobacteria	0.862745	60	6.98333	22	0.933333	4	3	5	0	6.27918	0.165234	0.56039	0	10	14	4	2	0	4	5	0	2	1	0	0	1	4	0	11	4	2	3	1	7	0	0	0	4	0	2	2	likely	no	yes
S27_BJP_Coriobacteriales_67_81	Actinobacteria	1	37	11.4054	24	0.567568	1	0	3	0	55.9049	1.46864	0.615708	0	3	9	0	0	1	0	2	0	0	0	0	0	1	0	1	1	0	0	1	1	5	0	0	2	2	0	0	0	no	no	unlikely
S28_Ignavibacteria_36_80	Ignavibacteria	1	20	10	40	0.75	0	2	0	0	49.3029	0.185342	0.0117867	1	22	13	0	1	2	1	0	0	3	1	0	0	1	3	1	8	2	3	1	1	2	0	0	1	1	0	3	0	yes	no	unlikely
S28_RifleBG_Ignavibacteria_36_39	Ignavibacteria	0.941176	18	9.94444	33	0.777778	0	0	0	0	28.5588	0.146079	0.0172325	0	19	11	0	1	2	1	0	1	3	2	0	0	1	4	1	9	2	4	1	3	8	0	1	1	2	0	1	0	yes	no	unlikely
S12_RifCSP_Betaproteobacterium_64_16	Betaproteobacteria	1	17	10.4118	40	0.647059	0	1	0	0	0.243614	4.43122	0.102959	1	25	20	0	1	1	1	0	0	3	1	0	0	1	2	1	8	2	3	1	1	8	0	0	1	1	0	1	0	yes	no	unlikely
S9_Ignavibacteriales_35_21	Ignavibacteria	1	17	7.17647	10	0.941176	0	1	2	1	0.250263	3.05899	0.00327488	0	8	13	0	1	11	0	5	0	9	2	1	1	3	0	0	9	1	7	3	1	9	11	0	2	2	2	2	1	likely	yes	yes
S28_RifleBG_Geobacter_53_18	Deltaproteobacteria	0.960784	16	6.0625	12	0.8125	0	1	6	3	9.11124	0.117693	0.0919486	0	5	17	0	1	1	1	3	1	2	1	0	0	2	2	1	5	1	3	1	2	9	2	0	1	2	0	4	4	yes	no	likely
S13_RifleGW_Anaerolineales_41_7	Chloroflexi	0.72549	14	7.21429	18	0.642857	0	0	0	0	0.279219	1.2825	0.0602354	1	24	17	0	0	2	0	0	1	3	0	0	0	3	1	1	8	1	5	1	0	4	9	0	1	1	0	5	2	likely	unclear	unlikely
S11_RifleGW_Anaerolineales_41_7	Chloroflexi	0.921569	14	7.07143	26	0.642857	0	0	0	0	0.185391	1.01845	0.00558468	0	21	16	0	0	2	0	0	1	5	0	0	0	2	3	2	9	1	3	2	0	11	10	0	2	1	0	4	3	likely	no	unlikely
S5_RifleAc_Desulfovibrio_putealis_63_18	Deltaproteobacteria	1	14	5.07143	9	0.785714	0	0	1	0	0.0402317	0.0463731	5.93939	0	6	18	1	1	0	1	1	0	0	1	0	1	0	1	1	0	0	2	5	1	10	3	0	1	1	0	11	1	no	possibly	unlikely
S7_Holophaga_63_20	Acidobacteria	0.980392	12	6.16667	10	0.75	0	0	2	1	1.65743	1.02299	11.2991	0	6	19	0	1	3	3	4	0	0	0	0	0	1	1	1	4	0	2	3	1	1	0	0	3	1	0	5	0	likely	no	likely
S15_RifleAAC_Geothrix_68_9	Acidobacteria	0.843137	12	5.83333	11	0.833333	0	2	1	0	0.00616609	0.0984144	0.701284	0	0	10	0	1	3	1	3	0	2	0	0	0	1	0	1	1	0	2	2	2	3	2	0	2	1	0	1	0	likely	no	likely
S1_RifleAAC_Burkholderiales_60_54	Betaproteobacteria	1	11	7.54545	10	0.818182	0	1	0	0	0.3994	0.568203	8.35108	0	0	18	1	1	4	2	2	0	4	0	1	1	1	1	3	3	1	5	2	2	2	1	0	1	1	1	3	1	yes	yes	yes
S24_RifOxy_Desulfosporosinus_43_10	Firmicutes	0.980392	11	4.63636	8	0.636364	0	0	3	0	0.0221316	0.00609884	0.8379	0	10	19	0	1	8	1	4	1	0	0	0	0	0	2	0	5	1	9	2	1	8	7	1	3	0	0	10	3	likely	no	yes
S14_RifleGW_Desulfovibrio_65_8	Deltaproteobacteria	0.823529	10	5.7	16	1	0	0	2	0	1.46595	1.83926	0.0346898	0	5	9	1	1	0	1	1	0	0	2	0	0	0	2	1	0	0	3	1	1	11	3	0	0	1	0	4	2	no	no	yes
S13_RifleGW_Desulfovibrio_67_8	Deltaproteobacteria	0.941176	9	5.66667	15	0.777778	0	0	2	0	0.0058734	1.38692	0.105793	0	6	20	1	2	0	1	2	0	1	1	0	0	2	1	0	0	0	3	1	2	18	3	0	1	1	0	5	3	no	no	yes
S13_RifCSP_Burkholderiales_66_15	Betaproteobacteria	0.980392	6	15	49	0.666667	0	1	0	0	0.468266	22.9142	0.408616	0	6	24	2	1	10	1	0	0	7	0	1	1	1	2	4	3	2	6	2	1	4	2	0	1	1	1	2	2	yes	yes	yes
S1_Delftia_acidovorans_67_20	Betaproteobacteria	1	4	3.5	5	0.5	0	0	6	3	4.42324	26.1972	25.6999	0	1	18	1	1	5	2	0	0	3	0	0	1	4	6	3	2	2	4	2	1	7	0	0	1	2	0	0	0	yes	possibly	likely
S9_RifleAAC_Dechloromonas_62_369	Betaproteobacteria	1	3	5.33333	8	0.333333	0	0	2	1	2.02279	152.03	1.94281	0	4	12	2	2	1	1	0	0	4	0	1	1	1	1	3	2	2	7	2	1	5	0	0	1	1	1	0	4	yes	yes	yes
S4_RifCSP_Pseudomonas_61_25	Gammaproteobacteria	1	3	3.66667	5	0.666667	0	0	3	1	0.0466826	0.141128	9.50808	0	7	20	1	1	8	1	0	0	8	0	1	1	2	3	4	2	2	6	3	5	1	0	0	3	1	0	4	2	yes	yes	yes
S7_RifCSP_Burkholderiales_64_14	Betaproteobacteria	1	2	3	3	0	0	0	3	1	0.747364	5.10292	9.79272	1	8	14	0	0	8	0	0	0	3	0	1	1	2	1	3	2	3	4	3	1	6	3	0	1	1	0	0	0	yes	yes	yes
S21_RifCSP_Burkholderiales_65_185	Betaproteobacteria	0.980392	2	3	3	0	0	0	1	1	0.18845	0.757083	3.97517	1	9	13	0	0	10	0	0	0	3	0	1	1	3	3	3	2	3	4	2	1	6	3	0	1	1	0	0	0	yes	yes	yes
S15_Burkholderiales_66_31	Betaproteobacteria	1	2	3	3	0	0	0	2	1	0.166175	0.0773668	2.45211	0	2	16	2	0	13	0	0	0	3	0	1	2	3	3	3	2	2	6	1	1	4	5	0	1	1	1	1	0	yes	yes	yes
S15_RifCSP_Pseudomonas_62_25	Gammaproteobacteria	1	2	4	5	0.5	0	0	5	0	0.0226172	0.0414986	6.9831	1	8	17	2	0	6	1	1	0	4	1	1	1	2	3	3	3	2	6	4	2	5	0	0	1	1	0	1	0	yes	yes	yes
S16_RifleBG_Stenotrophomonas_66_10	Gammaproteobacteria	1	2	3	3	0	0	0	1	1	0.00862075	0.189531	1.07928	4	11	21	0	0	4	0	0	0	6	0	1	1	2	3	4	3	2	4	2	3	2	1	0	1	3	0	0	0	yes	yes	yes
S15_RifCSP_Burkholderiales_59_53	Betaproteobacteria	0.705882	0	NA	NA	NA	0	0	1	1	0.557872	11.2321	4.68143	3	3	5	0	0	1	0	0	0	1	0	0	0	0	1	1	0	2	3	0	0	2	1	0	0	0	0	0	0	unclear	unclear	unclear
S23_RifCSP_Comamonadaceae_63_35	Betaproteobacteria	0.980392	0	NA	NA	NA	0	0	1	1	0.142534	1.35143	2.91468	0	2	13	1	2	7	4	0	0	6	0	2	1	4	3	3	4	2	7	2	2	4	0	0	1	1	0	0	0	yes	yes	yes
																	avg Geobacter
																	3
																	avg Others
																	0.6
