# Supplementary material for: Diverse Microorganisms in Sediment and Groundwater Are Implicated in Extracellular Redox Processes Based on Genomic Analysis of Bioanode Communities
Source: Front Microbiol. 2020 Jul 28;11:1694. doi: 10.3389/fmicb.2020.01694 (PMC7399161; doi:10.3389/fmicb.2020.01694)
Supplement: Supplementary file 4 [file Data_Sheet_3.zip › FileS7_multiheme_cyt_analysis.xlsx]

## Sheet: CXX(xx)CH ALL
Scaffold	Position	scaffold_position	Bin	No. CXX(xx)CH
S27_scaffold_7_curated	231	S27_scaffold_7_curated_231	S27_RifleGW_Geobacter_56_78_curated	53
S27_scaffold_24_curated	194	S27_scaffold_24_curated_194	S27_RifleGW_Geobacter_56_78_curated	52
S13_scaffold_400_curated	14	S13_scaffold_400_curated_14	S13_RifCSP_Burkholderiales_66_15_curated	49
S0_scaffold_246_curated	25	S0_scaffold_246_curated_25	S0_RifleGW_Geobacter_53_40_curated	45
S20_scaffold_13_curated	695	S20_scaffold_13_curated_695	S20_RifleGW_Geobacter_56_21_curated	45
S27_scaffold_32_curated	165	S27_scaffold_32_curated_165	S27_RifleGW_Geobacter_56_78_curated	45
S27_scaffold_41_curated	131	S27_scaffold_41_curated_131	S27_RifleGW_Geobacter_56_78_curated	43
S0_scaffold_23_curated	161	S0_scaffold_23_curated_161	S0_RifleGW_Geobacter_53_40_curated	40
S28_scaffold_13_curated	179	S28_scaffold_13_curated_179	S28_Ignavibacteria_36_80_curated	40
S9_scaffold_1_curated	385	S9_scaffold_1_curated_385	S9_Ignavibacteriales_35_21_curated	40
S27_scaffold_32_curated	2	S27_scaffold_32_curated_2	S27_RifleGW_Geobacter_56_78_curated	38
S27_scaffold_3_curated	4	S27_scaffold_3_curated_4	S27_RifleGW_Geobacter_56_78_curated	37
S20_scaffold_13_curated	697	S20_scaffold_13_curated_697	S20_RifleGW_Geobacter_56_21_curated	36
S20_scaffold_4_curated	154	S20_scaffold_4_curated_154	S20_RifleGW_Geobacter_56_21_curated	36
S20_scaffold_388_curated	55	S20_scaffold_388_curated_55	S20_RifleGW_Geobacter_56_21_curated	36
S20_scaffold_40_curated	141	S20_scaffold_40_curated_141	S20_RifleGW_Geobacter_56_21_curated	36
S27_scaffold_24_curated	243	S27_scaffold_24_curated_243	S27_RifleGW_Geobacter_56_78_curated	36
S27_scaffold_41_curated	63	S27_scaffold_41_curated_63	S27_RifleGW_Geobacter_56_78_curated	36
S27_scaffold_14_curated	2	S27_scaffold_14_curated_2	S27_RifleGW_Geobacter_56_78_curated	36
S27_scaffold_14_curated	164	S27_scaffold_14_curated_164	S27_RifleGW_Geobacter_56_78_curated	36
S0_scaffold_246_curated	20	S0_scaffold_246_curated_20	S0_RifleGW_Geobacter_53_40_curated	34
S27_scaffold_41_curated	64	S27_scaffold_41_curated_64	S27_RifleGW_Geobacter_56_78_curated	34
S0_scaffold_48_curated	164	S0_scaffold_48_curated_164	S0_RifleGW_Geobacter_53_40_curated	33
S20_scaffold_19_curated	134	S20_scaffold_19_curated_134	S20_RifleGW_Geobacter_56_21_curated	33
S20_scaffold_4_curated	125	S20_scaffold_4_curated_125	S20_RifleGW_Geobacter_56_21_curated	33
S20_scaffold_4_curated	127	S20_scaffold_4_curated_127	S20_RifleGW_Geobacter_56_21_curated	33
S20_scaffold_178_curated	63	S20_scaffold_178_curated_63	S20_RifleGW_Geobacter_56_21_curated	33
S27_scaffold_24_curated	269	S27_scaffold_24_curated_269	S27_RifleGW_Geobacter_56_78_curated	33
S27_scaffold_24_curated	271	S27_scaffold_24_curated_271	S27_RifleGW_Geobacter_56_78_curated	33
S27_scaffold_12_curated	60	S27_scaffold_12_curated_60	S27_RifleGW_Geobacter_56_78_curated	33
S27_scaffold_149_curated	13	S27_scaffold_149_curated_13	S27_RifleGW_Geobacter_56_78_curated	33
S28_scaffold_2796_curated	3	S28_scaffold_2796_curated_3	S28_RifleBG_Ignavibacteria_36_39_curated	33
S20_scaffold_13_curated	557	S20_scaffold_13_curated_557	S20_RifleGW_Geobacter_56_21_curated	32
S27_scaffold_32_curated	26	S27_scaffold_32_curated_26	S27_RifleGW_Geobacter_56_78_curated	32
S0_scaffold_60_curated	5	S0_scaffold_60_curated_5	S0_RifleGW_Geobacter_53_40_curated	31
S0_scaffold_60_curated	7	S0_scaffold_60_curated_7	S0_RifleGW_Geobacter_53_40_curated	31
S0_scaffold_52_curated	232	S0_scaffold_52_curated_232	S0_RifleGW_Geobacter_53_40_curated	30
S25_scaffold_3153_curated	1	S25_scaffold_3153_curated_1	S25_RifleGW_Geobacter_56_8_curated	30
S0_scaffold_60_curated	98	S0_scaffold_60_curated_98	S0_RifleGW_Geobacter_53_40_curated	27
S20_scaffold_17_curated	160	S20_scaffold_17_curated_160	S20_RifleGW_Geobacter_56_21_curated	27
S20_scaffold_246_curated	33	S20_scaffold_246_curated_33	S20_RifleGW_Geobacter_56_21_curated	27
S27_scaffold_0_curated	158	S27_scaffold_0_curated_158	S27_RifleGW_Geobacter_56_78_curated	27
S27_scaffold_12_curated	204	S27_scaffold_12_curated_204	S27_RifleGW_Geobacter_56_78_curated	27
S0_scaffold_36_curated	285	S0_scaffold_36_curated_285	S0_RifleGW_Geobacter_53_40_curated	26
S0_scaffold_48_curated	225	S0_scaffold_48_curated_225	S0_RifleGW_Geobacter_53_40_curated	26
S0_scaffold_23_curated	158	S0_scaffold_23_curated_158	S0_RifleGW_Geobacter_53_40_curated	26
S11_scaffold_2631_curated	2	S11_scaffold_2631_curated_2	S11_RifleGW_Anaerolineales_41_7_curated	26
S20_scaffold_87_curated	206	S20_scaffold_87_curated_206	S20_RifleGW_Geobacter_56_21_curated	26
S20_scaffold_4_curated	709	S20_scaffold_4_curated_709	S20_RifleGW_Geobacter_56_21_curated	26
S27_scaffold_3_curated	81	S27_scaffold_3_curated_81	S27_RifleGW_Geobacter_56_78_curated	26
S27_scaffold_41_curated	66	S27_scaffold_41_curated_66	S27_RifleGW_Geobacter_56_78_curated	26
S0_scaffold_167_curated	37	S0_scaffold_167_curated_37	S0_RifleGW_Geobacter_53_40_curated	24
S13_scaffold_400_curated	13	S13_scaffold_400_curated_13	S13_RifCSP_Burkholderiales_66_15_curated	24
S27_scaffold_229_curated	28	S27_scaffold_229_curated_28	S27_BJP_Coriobacteriales_67_81_curated	24
S20_scaffold_323_curated	21	S20_scaffold_323_curated_21	S20_RifleGW_Geobacter_56_21_curated	23
S20_scaffold_4_curated	499	S20_scaffold_4_curated_499	S20_RifleGW_Geobacter_56_21_curated	23
S27_scaffold_108_curated	106	S27_scaffold_108_curated_106	S27_BJP_Coriobacteriales_67_81_curated	23
S27_scaffold_3_curated	252	S27_scaffold_3_curated_252	S27_RifleGW_Geobacter_56_78_curated	23
S27_scaffold_18_curated	111	S27_scaffold_18_curated_111	S27_RifleGW_Geobacter_56_78_curated	23
S0_scaffold_98_curated	2	S0_scaffold_98_curated_2	S0_RifleGW_Geobacter_53_40_curated	22
S25_scaffold_4328_curated	1	S25_scaffold_4328_curated_1	S25_RifleGW_Geobacter_56_8_curated	22
S26_scaffold_3657_curated	1	S26_scaffold_3657_curated_1	S26_Geobacter_56_8_curated	22
S27_scaffold_221_curated	30	S27_scaffold_221_curated_30	S27_BJP_Coriobacteriales_67_81_curated	22
S0_scaffold_246_curated	19	S0_scaffold_246_curated_19	S0_RifleGW_Geobacter_53_40_curated	21
S20_scaffold_4_curated	781	S20_scaffold_4_curated_781	S20_RifleGW_Geobacter_56_21_curated	21
S20_scaffold_388_curated	46	S20_scaffold_388_curated_46	S20_RifleGW_Geobacter_56_21_curated	21
S27_scaffold_14_curated	11	S27_scaffold_14_curated_11	S27_RifleGW_Geobacter_56_78_curated	21
S25_scaffold_5729_curated	1	S25_scaffold_5729_curated_1	S25_RifleGW_Geobacter_56_8_curated	20
S25_scaffold_4502_curated	1	S25_scaffold_4502_curated_1	S25_RifleGW_Geobacter_56_8_curated	20
S27_scaffold_98_curated	64	S27_scaffold_98_curated_64	S27_BJP_Coriobacteriales_67_81_curated	20
S28_scaffold_13_curated	180	S28_scaffold_13_curated_180	S28_Ignavibacteria_36_80_curated	20
S9_scaffold_1_curated	386	S9_scaffold_1_curated_386	S9_Ignavibacteriales_35_21_curated	20
S25_scaffold_5882_curated	1	S25_scaffold_5882_curated_1	S25_RifleGW_Geobacter_56_8_curated	19
S25_scaffold_5640_curated	2	S25_scaffold_5640_curated_2	S25_RifleGW_Geobacter_56_8_curated	19
S25_scaffold_3770_curated	2	S25_scaffold_3770_curated_2	S25_RifleGW_Geobacter_56_8_curated	19
S26_scaffold_8409_curated	1	S26_scaffold_8409_curated_1	S26_Geobacter_56_8_curated	19
S27_scaffold_228_curated	87	S27_scaffold_228_curated_87	S27_BJP_Coriobacteriales_67_81_curated	19
S28_scaffold_5132_curated	2	S28_scaffold_5132_curated_2	S28_RifleBG_Ignavibacteria_36_39_curated	19
S13_scaffold_3511_curated	1	S13_scaffold_3511_curated_1	S13_RifleGW_Anaerolineales_41_7_curated	18
S25_scaffold_5265_curated	1	S25_scaffold_5265_curated_1	S25_RifleGW_Geobacter_56_8_curated	18
S26_scaffold_10755_curated	1	S26_scaffold_10755_curated_1	S26_Geobacter_56_8_curated	18
S27_scaffold_138_curated	58	S27_scaffold_138_curated_58	S27_BJP_Coriobacteriales_67_81_curated	18
S27_scaffold_3_curated	5	S27_scaffold_3_curated_5	S27_RifleGW_Geobacter_56_78_curated	18
S0_scaffold_48_curated	88	S0_scaffold_48_curated_88	S0_RifleGW_Geobacter_53_40_curated	17
S20_scaffold_17_curated	434	S20_scaffold_17_curated_434	S20_RifleGW_Geobacter_56_21_curated	17
S27_scaffold_0_curated	390	S27_scaffold_0_curated_390	S27_RifleGW_Geobacter_56_78_curated	17
S0_scaffold_48_curated	226	S0_scaffold_48_curated_226	S0_RifleGW_Geobacter_53_40_curated	16
S13_scaffold_5500_curated	3	S13_scaffold_5500_curated_3	S13_RifleGW_Anaerolineales_41_7_curated	16
S14_scaffold_4786_curated	2	S14_scaffold_4786_curated_2	S14_RifleGW_Desulfovibrio_65_8_curated	16
S20_scaffold_4_curated	710	S20_scaffold_4_curated_710	S20_RifleGW_Geobacter_56_21_curated	16
S25_scaffold_8302_curated	1	S25_scaffold_8302_curated_1	S25_RifleGW_Geobacter_56_8_curated	16
S26_scaffold_12757_curated	1	S26_scaffold_12757_curated_1	S26_Geobacter_56_8_curated	16
S27_scaffold_114_curated	2	S27_scaffold_114_curated_2	S27_BJP_Coriobacteriales_67_81_curated	16
S27_scaffold_52_curated	8	S27_scaffold_52_curated_8	S27_BJP_Coriobacteriales_67_81_curated	16
S27_scaffold_35_curated	202	S27_scaffold_35_curated_202	S27_BJP_Coriobacteriales_67_81_curated	16
S27_scaffold_3_curated	80	S27_scaffold_3_curated_80	S27_RifleGW_Geobacter_56_78_curated	16
S28_scaffold_2796_curated	2	S28_scaffold_2796_curated_2	S28_RifleBG_Ignavibacteria_36_39_curated	16
S25_scaffold_7913_curated	2	S25_scaffold_7913_curated_2	S25_RifleGW_Geobacter_56_8_curated	15
S25_scaffold_18572_curated	1	S25_scaffold_18572_curated_1	S25_RifleGW_Geobacter_56_8_curated	15
S25_scaffold_8369_curated	2	S25_scaffold_8369_curated_2	S25_RifleGW_Geobacter_56_8_curated	15
S25_scaffold_8951_curated	1	S25_scaffold_8951_curated_1	S25_RifleGW_Geobacter_56_8_curated	15
S26_scaffold_9385_curated	1	S26_scaffold_9385_curated_1	S26_Geobacter_56_8_curated	15
S27_scaffold_138_curated	55	S27_scaffold_138_curated_55	S27_BJP_Coriobacteriales_67_81_curated	15
S13_scaffold_670_curated	670	S13_scaffold_670_curated_6	S13_RifleGW_Desulfovibrio_67_8_curated	15
S0_scaffold_98_curated	1	S0_scaffold_98_curated_1	S0_RifleGW_Geobacter_53_40_curated	14
S10_scaffold_1947_curated	9	S10_scaffold_1947_curated_9	S10_Micrococcales_72_9_curated	14
S20_scaffold_87_curated	153	S20_scaffold_87_curated_153	S20_RifleGW_Geobacter_56_21_curated	14
S20_scaffold_79_curated	10	S20_scaffold_79_curated_10	S20_RifleGW_Geobacter_56_21_curated	14
S20_scaffold_4_curated	372	S20_scaffold_4_curated_372	S20_RifleGW_Geobacter_56_21_curated	14
S27_scaffold_138_curated	2	S27_scaffold_138_curated_2	S27_BJP_Coriobacteriales_67_81_curated	14
S27_scaffold_41_curated	118	S27_scaffold_41_curated_118	S27_RifleGW_Geobacter_56_78_curated	14
S27_scaffold_12_curated	251	S27_scaffold_12_curated_251	S27_RifleGW_Geobacter_56_78_curated	14
S28_scaffold_27_curated	106	S28_scaffold_27_curated_106	S28_Ignavibacteria_36_80_curated	14
S9_scaffold_12_curated	182	S9_scaffold_12_curated_182	S9_Ignavibacteriales_35_21_curated	14
S11_scaffold_7622_curated	2	S11_scaffold_7622_curated_2	S11_RifleGW_Anaerolineales_41_7_curated	13
S20_scaffold_17_curated	465	S20_scaffold_17_curated_465	S20_RifleGW_Geobacter_56_21_curated	13
S20_scaffold_13_curated	698	S20_scaffold_13_curated_698	S20_RifleGW_Geobacter_56_21_curated	13
S25_scaffold_8120_curated	1	S25_scaffold_8120_curated_1	S25_RifleGW_Geobacter_56_8_curated	13
S26_scaffold_4687_curated	1	S26_scaffold_4687_curated_1	S26_Geobacter_56_8_curated	13
S26_scaffold_13521_curated	1	S26_scaffold_13521_curated_1	S26_Geobacter_56_8_curated	13
S27_scaffold_98_curated	63	S27_scaffold_98_curated_63	S27_BJP_Coriobacteriales_67_81_curated	13
S28_scaffold_5132_curated	3	S28_scaffold_5132_curated_3	S28_RifleBG_Ignavibacteria_36_39_curated	13
S28_scaffold_7056_curated	2	S28_scaffold_7056_curated_2	S28_RifleBG_Ignavibacteria_36_39_curated	13
S28_scaffold_140_curated	26	S28_scaffold_140_curated_26	S28_Ignavibacteria_36_80_curated	13
S28_scaffold_26_curated	9	S28_scaffold_26_curated_9	S28_Ignavibacteria_36_80_curated	13
S9_scaffold_99_curated	22	S9_scaffold_99_curated_22	S9_Ignavibacteriales_35_21_curated	13
S9_scaffold_105_curated	58	S9_scaffold_105_curated_58	S9_Ignavibacteriales_35_21_curated	13
S0_scaffold_36_curated	291	S0_scaffold_36_curated_291	S0_RifleGW_Geobacter_53_40_curated	12
S0_scaffold_163_curated	40	S0_scaffold_163_curated_40	S0_RifleGW_Geobacter_53_40_curated	12
S0_scaffold_165_curated	65	S0_scaffold_165_curated_65	S0_RifleGW_Geobacter_53_40_curated	12
S13_scaffold_2702_curated	2	S13_scaffold_2702_curated_2	S13_RifleGW_Anaerolineales_41_7_curated	12
S20_scaffold_13_curated	1	S20_scaffold_13_curated_1	S20_RifleGW_Geobacter_56_21_curated	12
S20_scaffold_13_curated	373	S20_scaffold_13_curated_373	S20_RifleGW_Geobacter_56_21_curated	12
S20_scaffold_13_curated	627	S20_scaffold_13_curated_627	S20_RifleGW_Geobacter_56_21_curated	12
S20_scaffold_87_curated	98	S20_scaffold_87_curated_98	S20_RifleGW_Geobacter_56_21_curated	12
S20_scaffold_547_curated	19	S20_scaffold_547_curated_19	S20_RifleGW_Geobacter_56_21_curated	12
S20_scaffold_26_curated	16	S20_scaffold_26_curated_16	S20_RifleGW_Geobacter_56_21_curated	12
S25_scaffold_3288_curated	1	S25_scaffold_3288_curated_1	S25_RifleGW_Geobacter_56_8_curated	12
S25_scaffold_11842_curated	1	S25_scaffold_11842_curated_1	S25_RifleGW_Geobacter_56_8_curated	12
S27_scaffold_185_curated	53	S27_scaffold_185_curated_53	S27_BJP_Coriobacteriales_67_81_curated	12
S27_scaffold_138_curated	56	S27_scaffold_138_curated_56	S27_BJP_Coriobacteriales_67_81_curated	12
S27_scaffold_33_curated	45	S27_scaffold_33_curated_45	S27_BJP_Coriobacteriales_67_81_curated	12
S27_scaffold_93_curated	101	S27_scaffold_93_curated_101	S27_BJP_Coriobacteriales_67_81_curated	12
S27_scaffold_93_curated	102	S27_scaffold_93_curated_102	S27_BJP_Coriobacteriales_67_81_curated	12
S27_scaffold_228_curated	80	S27_scaffold_228_curated_80	S27_BJP_Coriobacteriales_67_81_curated	12
S27_scaffold_0_curated	500	S27_scaffold_0_curated_500	S27_RifleGW_Geobacter_56_78_curated	12
S27_scaffold_7_curated	373	S27_scaffold_7_curated_373	S27_RifleGW_Geobacter_56_78_curated	12
S27_scaffold_263_curated	2	S27_scaffold_263_curated_2	S27_RifleGW_Geobacter_56_78_curated	12
S27_scaffold_32_curated	103	S27_scaffold_32_curated_103	S27_RifleGW_Geobacter_56_78_curated	12
S27_scaffold_41_curated	174	S27_scaffold_41_curated_174	S27_RifleGW_Geobacter_56_78_curated	12
S27_scaffold_2600_curated	3	S27_scaffold_2600_curated_3	S27_RifleGW_Geobacter_56_78_curated	12
S28_scaffold_84_curated	37	S28_scaffold_84_curated_37	S28_RifleBG_Geobacter_53_18_curated	12
S0_scaffold_23_curated	160	S0_scaffold_23_curated_160	S0_RifleGW_Geobacter_53_40_curated	11
S15_scaffold_2836_curated	3	S15_scaffold_2836_curated_3	S15_RifleAAC_Geothrix_68_9_curated	11
S15_scaffold_2348_curated	2	S15_scaffold_2348_curated_2	S15_RifleAAC_Geothrix_68_9_curated	11
S20_scaffold_26_curated	271	S20_scaffold_26_curated_271	S20_RifleGW_Geobacter_56_21_curated	11
S25_scaffold_7772_curated	1	S25_scaffold_7772_curated_1	S25_RifleGW_Geobacter_56_8_curated	11
S25_scaffold_15384_curated	1	S25_scaffold_15384_curated_1	S25_RifleGW_Geobacter_56_8_curated	11
S25_scaffold_16316_curated	1	S25_scaffold_16316_curated_1	S25_RifleGW_Geobacter_56_8_curated	11
S26_scaffold_4687_curated	2	S26_scaffold_4687_curated_2	S26_Geobacter_56_8_curated	11
S26_scaffold_9595_curated	3	S26_scaffold_9595_curated_3	S26_Geobacter_56_8_curated	11
S26_scaffold_15703_curated	2	S26_scaffold_15703_curated_2	S26_Geobacter_56_8_curated	11
S27_scaffold_7529_curated	1	S27_scaffold_7529_curated_1	S27_BJP_Coriobacteriales_67_81_curated	11
S27_scaffold_33_curated	42	S27_scaffold_33_curated_42	S27_BJP_Coriobacteriales_67_81_curated	11
S27_scaffold_35_curated	373	S27_scaffold_35_curated_373	S27_BJP_Coriobacteriales_67_81_curated	11
S27_scaffold_7_curated	129	S27_scaffold_7_curated_129	S27_RifleGW_Geobacter_56_78_curated	11
S28_scaffold_6479_curated	2	S28_scaffold_6479_curated_2	S28_RifleBG_Ignavibacteria_36_39_curated	11
S28_scaffold_26_curated	89	S28_scaffold_26_curated_89	S28_Ignavibacteria_36_80_curated	11
S28_scaffold_27_curated	59	S28_scaffold_27_curated_59	S28_Ignavibacteria_36_80_curated	11
S9_scaffold_12_curated	15	S9_scaffold_12_curated_15	S9_Ignavibacteriales_35_21_curated	11
S9_scaffold_12_curated	220	S9_scaffold_12_curated_220	S9_Ignavibacteriales_35_21_curated	11
S0_scaffold_36_curated	344	S0_scaffold_36_curated_344	S0_RifleGW_Geobacter_53_40_curated	10
S0_scaffold_74_curated	21	S0_scaffold_74_curated_21	S0_RifleGW_Geobacter_53_40_curated	10
S0_scaffold_165_curated	66	S0_scaffold_165_curated_66	S0_RifleGW_Geobacter_53_40_curated	10
S0_scaffold_52_curated	155	S0_scaffold_52_curated_155	S0_RifleGW_Geobacter_53_40_curated	10
S0_scaffold_256_curated	17	S0_scaffold_256_curated_17	S0_RifleGW_Geobacter_53_40_curated	10
S12_scaffold_595_curated	14	S12_scaffold_595_curated_14	S12_RifCSP_Betaproteobacterium_64_16_curated	10
S12_scaffold_595_curated	15	S12_scaffold_595_curated_15	S12_RifCSP_Betaproteobacterium_64_16_curated	10
S12_scaffold_595_curated	16	S12_scaffold_595_curated_16	S12_RifCSP_Betaproteobacterium_64_16_curated	10
S12_scaffold_595_curated	18	S12_scaffold_595_curated_18	S12_RifCSP_Betaproteobacterium_64_16_curated	10
S12_scaffold_595_curated	19	S12_scaffold_595_curated_19	S12_RifCSP_Betaproteobacterium_64_16_curated	10
S12_scaffold_10_curated	8	S12_scaffold_10_curated_8	S12_Novosphingobium_64_29_curated	10
S12_scaffold_50_curated	23	S12_scaffold_50_curated_23	S12_Novosphingobium_64_29_curated	10
S15_scaffold_1436_curated	4	S15_scaffold_1436_curated_4	S15_RifleAAC_Geothrix_68_9_curated	10
S1_scaffold_517_curated	18	S1_scaffold_517_curated_18	S1_RifleAAC_Burkholderiales_60_54_curated	10
S1_scaffold_517_curated	19	S1_scaffold_517_curated_19	S1_RifleAAC_Burkholderiales_60_54_curated	10
S1_scaffold_517_curated	21	S1_scaffold_517_curated_21	S1_RifleAAC_Burkholderiales_60_54_curated	10
S20_scaffold_17_curated	412	S20_scaffold_17_curated_412	S20_RifleGW_Geobacter_56_21_curated	10
S20_scaffold_87_curated	208	S20_scaffold_87_curated_208	S20_RifleGW_Geobacter_56_21_curated	10
S20_scaffold_4_curated	626	S20_scaffold_4_curated_626	S20_RifleGW_Geobacter_56_21_curated	10
S20_scaffold_26_curated	17	S20_scaffold_26_curated_17	S20_RifleGW_Geobacter_56_21_curated	10
S20_scaffold_40_curated	201	S20_scaffold_40_curated_201	S20_RifleGW_Geobacter_56_21_curated	10
S25_scaffold_3018_curated	3	S25_scaffold_3018_curated_3	S25_RifleGW_Geobacter_56_8_curated	10
S25_scaffold_14654_curated	1	S25_scaffold_14654_curated_1	S25_RifleGW_Geobacter_56_8_curated	10
S25_scaffold_5192_curated	1	S25_scaffold_5192_curated_1	S25_RifleGW_Geobacter_56_8_curated	10
S25_scaffold_9608_curated	2	S25_scaffold_9608_curated_2	S25_RifleGW_Geobacter_56_8_curated	10
S25_scaffold_14938_curated	1	S25_scaffold_14938_curated_1	S25_RifleGW_Geobacter_56_8_curated	10
S25_scaffold_4765_curated	1	S25_scaffold_4765_curated_1	S25_RifleGW_Geobacter_56_8_curated	10
S25_scaffold_13085_curated	1	S25_scaffold_13085_curated_1	S25_RifleGW_Geobacter_56_8_curated	10
S26_scaffold_8315_curated	2	S26_scaffold_8315_curated_2	S26_Geobacter_56_8_curated	10
S26_scaffold_17086_curated	1	S26_scaffold_17086_curated_1	S26_Geobacter_56_8_curated	10
S26_scaffold_16977_curated	1	S26_scaffold_16977_curated_1	S26_Geobacter_56_8_curated	10
S26_scaffold_5175_curated	1	S26_scaffold_5175_curated_1	S26_Geobacter_56_8_curated	10
S27_scaffold_228_curated	79	S27_scaffold_228_curated_79	S27_BJP_Coriobacteriales_67_81_curated	10
S27_scaffold_0_curated	363	S27_scaffold_0_curated_363	S27_RifleGW_Geobacter_56_78_curated	10
S27_scaffold_3_curated	154	S27_scaffold_3_curated_154	S27_RifleGW_Geobacter_56_78_curated	10
S27_scaffold_7_curated	372	S27_scaffold_7_curated_372	S27_RifleGW_Geobacter_56_78_curated	10
S27_scaffold_263_curated	6	S27_scaffold_263_curated_6	S27_RifleGW_Geobacter_56_78_curated	10
S27_scaffold_41_curated	62	S27_scaffold_41_curated_62	S27_RifleGW_Geobacter_56_78_curated	10
S27_scaffold_14_curated	112	S27_scaffold_14_curated_112	S27_RifleGW_Geobacter_56_78_curated	10
S28_scaffold_27_curated	162	S28_scaffold_27_curated_162	S28_Ignavibacteria_36_80_curated	10
S28_scaffold_1878_curated	3	S28_scaffold_1878_curated_3	S28_RifOxy_Spirochaetales_55_9_curated	10
S7_scaffold_18_curated	142	S7_scaffold_18_curated_142	S7_Holophaga_63_20_curated	10
S7_scaffold_6_curated	293	S7_scaffold_6_curated_293	S7_Holophaga_63_20_curated	10
S0_scaffold_36_curated	353	S0_scaffold_36_curated_353	S0_RifleGW_Geobacter_53_40_curated	9
S0_scaffold_1982_curated	1	S0_scaffold_1982_curated_1	S0_RifleGW_Geobacter_53_40_curated	9
S0_scaffold_48_curated	170	S0_scaffold_48_curated_170	S0_RifleGW_Geobacter_53_40_curated	9
S0_scaffold_40_curated	75	S0_scaffold_40_curated_75	S0_RifleGW_Geobacter_53_40_curated	9
S0_scaffold_60_curated	45	S0_scaffold_60_curated_45	S0_RifleGW_Geobacter_53_40_curated	9
S0_scaffold_52_curated	148	S0_scaffold_52_curated_148	S0_RifleGW_Geobacter_53_40_curated	9
S11_scaffold_2279_curated	1	S11_scaffold_2279_curated_1	S11_RifleGW_Anaerolineales_41_7_curated	9
S12_scaffold_288_curated	44	S12_scaffold_288_curated_44	S12_RifCSP_Betaproteobacterium_64_16_curated	9
S12_scaffold_188_curated	108	S12_scaffold_188_curated_108	S12_RifCSP_Betaproteobacterium_64_16_curated	9
S1_scaffold_53_curated	249	S1_scaffold_53_curated_249	S1_RifleAAC_Burkholderiales_60_54_curated	9
S1_scaffold_3_curated	188	S1_scaffold_3_curated_188	S1_RifleAAC_Burkholderiales_60_54_curated	9
S20_scaffold_13_curated	402	S20_scaffold_13_curated_402	S20_RifleGW_Geobacter_56_21_curated	9
S20_scaffold_79_curated	146	S20_scaffold_79_curated_146	S20_RifleGW_Geobacter_56_21_curated	9
S20_scaffold_2548_curated	1	S20_scaffold_2548_curated_1	S20_RifleGW_Geobacter_56_21_curated	9
S20_scaffold_4_curated	942	S20_scaffold_4_curated_942	S20_RifleGW_Geobacter_56_21_curated	9
S20_scaffold_547_curated	16	S20_scaffold_547_curated_16	S20_RifleGW_Geobacter_56_21_curated	9
S25_scaffold_6667_curated	1	S25_scaffold_6667_curated_1	S25_RifleGW_Geobacter_56_8_curated	9
S25_scaffold_10567_curated	1	S25_scaffold_10567_curated_1	S25_RifleGW_Geobacter_56_8_curated	9
S25_scaffold_5007_curated	5	S25_scaffold_5007_curated_5	S25_RifleGW_Geobacter_56_8_curated	9
S25_scaffold_17813_curated	1	S25_scaffold_17813_curated_1	S25_RifleGW_Geobacter_56_8_curated	9
S25_scaffold_21537_curated	1	S25_scaffold_21537_curated_1	S25_RifleGW_Geobacter_56_8_curated	9
S25_scaffold_6778_curated	2	S25_scaffold_6778_curated_2	S25_RifleGW_Geobacter_56_8_curated	9
S25_scaffold_21679_curated	1	S25_scaffold_21679_curated_1	S25_RifleGW_Geobacter_56_8_curated	9
S25_scaffold_4793_curated	3	S25_scaffold_4793_curated_3	S25_RifleGW_Geobacter_56_8_curated	9
S26_scaffold_22536_curated	1	S26_scaffold_22536_curated_1	S26_Geobacter_56_8_curated	9
S26_scaffold_15545_curated	1	S26_scaffold_15545_curated_1	S26_Geobacter_56_8_curated	9
S27_scaffold_185_curated	27	S27_scaffold_185_curated_27	S27_BJP_Coriobacteriales_67_81_curated	9
S27_scaffold_33_curated	43	S27_scaffold_33_curated_43	S27_BJP_Coriobacteriales_67_81_curated	9
S27_scaffold_33_curated	44	S27_scaffold_33_curated_44	S27_BJP_Coriobacteriales_67_81_curated	9
S27_scaffold_0_curated	473	S27_scaffold_0_curated_473	S27_RifleGW_Geobacter_56_78_curated	9
S27_scaffold_7_curated	392	S27_scaffold_7_curated_392	S27_RifleGW_Geobacter_56_78_curated	9
S27_scaffold_7_curated	419	S27_scaffold_7_curated_419	S27_RifleGW_Geobacter_56_78_curated	9
S27_scaffold_263_curated	5	S27_scaffold_263_curated_5	S27_RifleGW_Geobacter_56_78_curated	9
S27_scaffold_12_curated	377	S27_scaffold_12_curated_377	S27_RifleGW_Geobacter_56_78_curated	9
S28_scaffold_158_curated	78	S28_scaffold_158_curated_78	S28_RifleBG_Geobacter_53_18_curated	9
S28_scaffold_6479_curated	1	S28_scaffold_6479_curated_1	S28_RifleBG_Ignavibacteria_36_39_curated	9
S28_scaffold_27_curated	67	S28_scaffold_27_curated_67	S28_Ignavibacteria_36_80_curated	9
S28_scaffold_27_curated	105	S28_scaffold_27_curated_105	S28_Ignavibacteria_36_80_curated	9
S5_scaffold_46_curated	125	S5_scaffold_46_curated_125	S5_RifleAc_Desulfovibrio_putealis_63_18_curated	9
S7_scaffold_31_curated	66	S7_scaffold_31_curated_66	S7_Holophaga_63_20_curated	9
S9_scaffold_12_curated	183	S9_scaffold_12_curated_183	S9_Ignavibacteriales_35_21_curated	9
S9_scaffold_12_curated	212	S9_scaffold_12_curated_212	S9_Ignavibacteriales_35_21_curated	9
S0_scaffold_74_curated	22	S0_scaffold_74_curated_22	S0_RifleGW_Geobacter_53_40_curated	8
S0_scaffold_48_curated	166	S0_scaffold_48_curated_166	S0_RifleGW_Geobacter_53_40_curated	8
S0_scaffold_23_curated	269	S0_scaffold_23_curated_269	S0_RifleGW_Geobacter_53_40_curated	8
S0_scaffold_40_curated	58	S0_scaffold_40_curated_58	S0_RifleGW_Geobacter_53_40_curated	8
S0_scaffold_396_curated	2	S0_scaffold_396_curated_2	S0_RifleGW_Geobacter_53_40_curated	8
S0_scaffold_137_curated	47	S0_scaffold_137_curated_47	S0_RifleGW_Geobacter_53_40_curated	8
S0_scaffold_137_curated	75	S0_scaffold_137_curated_75	S0_RifleGW_Geobacter_53_40_curated	8
S0_scaffold_52_curated	147	S0_scaffold_52_curated_147	S0_RifleGW_Geobacter_53_40_curated	8
S0_scaffold_234_curated	5	S0_scaffold_234_curated_5	S0_RifleGW_Geobacter_53_40_curated	8
S0_scaffold_98_curated	80	S0_scaffold_98_curated_80	S0_RifleGW_Geobacter_53_40_curated	8
S12_scaffold_1690_curated	2	S12_scaffold_1690_curated_2	S12_RifCSP_Betaproteobacterium_64_16_curated	8
S12_scaffold_522_curated	2	S12_scaffold_522_curated_2	S12_RifCSP_Betaproteobacterium_64_16_curated	8
S12_scaffold_492_curated	10	S12_scaffold_492_curated_10	S12_RifCSP_Betaproteobacterium_64_16_curated	8
S13_scaffold_9460_curated	1	S13_scaffold_9460_curated_1	S13_RifleGW_Anaerolineales_41_7_curated	8
S13_scaffold_292_curated	80	S13_scaffold_292_curated_80	S13_RifCSP_Burkholderiales_66_15_curated	8
S1_scaffold_274_curated	25	S1_scaffold_274_curated_25	S1_RifleAAC_Burkholderiales_60_54_curated	8
S1_scaffold_82_curated	78	S1_scaffold_82_curated_78	S1_RifleAAC_Burkholderiales_60_54_curated	8
S1_scaffold_40_curated	44	S1_scaffold_40_curated_44	S1_RifleAAC_Burkholderiales_60_54_curated	8
S20_scaffold_17_curated	301	S20_scaffold_17_curated_301	S20_RifleGW_Geobacter_56_21_curated	8
S20_scaffold_4_curated	298	S20_scaffold_4_curated_298	S20_RifleGW_Geobacter_56_21_curated	8
S20_scaffold_4_curated	440	S20_scaffold_4_curated_440	S20_RifleGW_Geobacter_56_21_curated	8
S20_scaffold_4_curated	441	S20_scaffold_4_curated_441	S20_RifleGW_Geobacter_56_21_curated	8
S20_scaffold_547_curated	17	S20_scaffold_547_curated_17	S20_RifleGW_Geobacter_56_21_curated	8
S20_scaffold_26_curated	272	S20_scaffold_26_curated_272	S20_RifleGW_Geobacter_56_21_curated	8
S20_scaffold_40_curated	208	S20_scaffold_40_curated_208	S20_RifleGW_Geobacter_56_21_curated	8
S20_scaffold_49_curated	218	S20_scaffold_49_curated_218	S20_RifleGW_Geobacter_56_21_curated	8
S24_scaffold_549_curated	2	S24_scaffold_549_curated_2	S24_RifOxy_Desulfosporosinus_43_10_curated	8
S24_scaffold_1033_curated	4	S24_scaffold_1033_curated_4	S24_RifOxy_Desulfosporosinus_43_10_curated	8
S25_scaffold_3545_curated	4	S25_scaffold_3545_curated_4	S25_RifleGW_Geobacter_56_8_curated	8
S25_scaffold_7913_curated	1	S25_scaffold_7913_curated_1	S25_RifleGW_Geobacter_56_8_curated	8
S25_scaffold_10614_curated	1	S25_scaffold_10614_curated_1	S25_RifleGW_Geobacter_56_8_curated	8
S25_scaffold_14057_curated	1	S25_scaffold_14057_curated_1	S25_RifleGW_Geobacter_56_8_curated	8
S25_scaffold_2601_curated	1	S25_scaffold_2601_curated_1	S25_RifleGW_Geobacter_56_8_curated	8
S26_scaffold_5394_curated	3	S26_scaffold_5394_curated_3	S26_Geobacter_56_8_curated	8
S26_scaffold_14927_curated	1	S26_scaffold_14927_curated_1	S26_Geobacter_56_8_curated	8
S26_scaffold_7443_curated	3	S26_scaffold_7443_curated_3	S26_Geobacter_56_8_curated	8
S26_scaffold_12737_curated	1	S26_scaffold_12737_curated_1	S26_Geobacter_56_8_curated	8
S26_scaffold_5168_curated	2	S26_scaffold_5168_curated_2	S26_Geobacter_56_8_curated	8
S26_scaffold_5625_curated	2	S26_scaffold_5625_curated_2	S26_Geobacter_56_8_curated	8
S26_scaffold_2881_curated	1	S26_scaffold_2881_curated_1	S26_Geobacter_56_8_curated	8
S27_scaffold_0_curated	265	S27_scaffold_0_curated_265	S27_RifleGW_Geobacter_56_78_curated	8
S27_scaffold_3_curated	317	S27_scaffold_3_curated_317	S27_RifleGW_Geobacter_56_78_curated	8
S27_scaffold_7_curated	128	S27_scaffold_7_curated_128	S27_RifleGW_Geobacter_56_78_curated	8
S27_scaffold_24_curated	85	S27_scaffold_24_curated_85	S27_RifleGW_Geobacter_56_78_curated	8
S27_scaffold_14_curated	105	S27_scaffold_14_curated_105	S27_RifleGW_Geobacter_56_78_curated	8
S27_scaffold_18_curated	135	S27_scaffold_18_curated_135	S27_RifleGW_Geobacter_56_78_curated	8
S28_scaffold_84_curated	38	S28_scaffold_84_curated_38	S28_RifleBG_Geobacter_53_18_curated	8
S28_scaffold_122_curated	27	S28_scaffold_122_curated_27	S28_RifleBG_Geobacter_53_18_curated	8
S28_scaffold_187_curated	16	S28_scaffold_187_curated_16	S28_RifleBG_Geobacter_53_18_curated	8
S28_scaffold_2858_curated	3	S28_scaffold_2858_curated_3	S28_RifleBG_Ignavibacteria_36_39_curated	8
S28_scaffold_225_curated	17	S28_scaffold_225_curated_17	S28_RifleBG_Ignavibacteria_36_39_curated	8
S28_scaffold_99_curated	125	S28_scaffold_99_curated_125	S28_Ignavibacteria_36_80_curated	8
S4_scaffold_2057_curated	4	S4_scaffold_2057_curated_4	S4_Bradyrhizobium_64_49_curated	8
S4_scaffold_1549_curated	6	S4_scaffold_1549_curated_6	S4_Bradyrhizobium_64_49_curated	8
S5_scaffold_76_curated	158	S5_scaffold_76_curated_158	S5_RifleAc_Desulfovibrio_putealis_63_18_curated	8
S5_scaffold_212_curated	18	S5_scaffold_212_curated_18	S5_RifleAc_Desulfovibrio_putealis_63_18_curated	8
S7_scaffold_6_curated	81	S7_scaffold_6_curated_81	S7_Holophaga_63_20_curated	8
S9_scaffold_32_curated	5	S9_scaffold_32_curated_5	S9_RifleAAC_Dechloromonas_62_369_curated	8
S13_scaffold_1059_curated	1059	S13_scaffold_1059_curated_2	S13_RifleGW_Desulfovibrio_67_8_curated	8
S0_scaffold_36_curated	354	S0_scaffold_36_curated_354	S0_RifleGW_Geobacter_53_40_curated	7
S0_scaffold_127_curated	19	S0_scaffold_127_curated_19	S0_RifleGW_Geobacter_53_40_curated	7
S11_scaffold_2542_curated	1	S11_scaffold_2542_curated_1	S11_RifleGW_Anaerolineales_41_7_curated	7
S11_scaffold_5157_curated	2	S11_scaffold_5157_curated_2	S11_RifleGW_Anaerolineales_41_7_curated	7
S12_scaffold_582_curated	2	S12_scaffold_582_curated_2	S12_RifCSP_Betaproteobacterium_64_16_curated	7
S12_scaffold_705_curated	26	S12_scaffold_705_curated_26	S12_Novosphingobium_64_29_curated	7
S13_scaffold_5942_curated	1	S13_scaffold_5942_curated_1	S13_RifleGW_Anaerolineales_41_7_curated	7
S13_scaffold_6396_curated	2	S13_scaffold_6396_curated_2	S13_RifleGW_Anaerolineales_41_7_curated	7
S14_scaffold_15097_curated	2	S14_scaffold_15097_curated_2	S14_RifleGW_Desulfovibrio_65_8_curated	7
S14_scaffold_3860_curated	1	S14_scaffold_3860_curated_1	S14_RifleGW_Desulfovibrio_65_8_curated	7
S20_scaffold_19_curated	43	S20_scaffold_19_curated_43	S20_RifleGW_Geobacter_56_21_curated	7
S20_scaffold_4_curated	829	S20_scaffold_4_curated_829	S20_RifleGW_Geobacter_56_21_curated	7
S20_scaffold_49_curated	127	S20_scaffold_49_curated_127	S20_RifleGW_Geobacter_56_21_curated	7
S21_scaffold_252_curated	6	S21_scaffold_252_curated_6	S21_RifCSP_Pseudomonas_stutzeri_64_159_curated	7
S25_scaffold_3018_curated	2	S25_scaffold_3018_curated_2	S25_RifleGW_Geobacter_56_8_curated	7
S25_scaffold_8691_curated	3	S25_scaffold_8691_curated_3	S25_RifleGW_Geobacter_56_8_curated	7
S25_scaffold_5428_curated	3	S25_scaffold_5428_curated_3	S25_RifleGW_Geobacter_56_8_curated	7
S25_scaffold_3245_curated	1	S25_scaffold_3245_curated_1	S25_RifleGW_Geobacter_56_8_curated	7
S25_scaffold_2585_curated	1	S25_scaffold_2585_curated_1	S25_RifleGW_Geobacter_56_8_curated	7
S25_scaffold_5470_curated	1	S25_scaffold_5470_curated_1	S25_RifleGW_Geobacter_56_8_curated	7
S26_scaffold_21310_curated	1	S26_scaffold_21310_curated_1	S26_Geobacter_56_8_curated	7
S26_scaffold_1453_curated	10	S26_scaffold_1453_curated_10	S26_Geobacter_56_8_curated	7
S26_scaffold_11123_curated	1	S26_scaffold_11123_curated_1	S26_Geobacter_56_8_curated	7
S27_scaffold_33_curated	9	S27_scaffold_33_curated_9	S27_BJP_Coriobacteriales_67_81_curated	7
S27_scaffold_35_curated	355	S27_scaffold_35_curated_355	S27_BJP_Coriobacteriales_67_81_curated	7
S27_scaffold_98_curated	62	S27_scaffold_98_curated_62	S27_BJP_Coriobacteriales_67_81_curated	7
S27_scaffold_108_curated	4	S27_scaffold_108_curated_4	S27_BJP_Coriobacteriales_67_81_curated	7
S27_scaffold_7_curated	518	S27_scaffold_7_curated_518	S27_RifleGW_Geobacter_56_78_curated	7
S27_scaffold_135_curated	31	S27_scaffold_135_curated_31	S27_RifleGW_Geobacter_56_78_curated	7
S27_scaffold_12_curated	50	S27_scaffold_12_curated_50	S27_RifleGW_Geobacter_56_78_curated	7
S27_scaffold_12_curated	140	S27_scaffold_12_curated_140	S27_RifleGW_Geobacter_56_78_curated	7
S28_scaffold_100_curated	74	S28_scaffold_100_curated_74	S28_RifleBG_Geobacter_53_18_curated	7
S28_scaffold_221_curated	5	S28_scaffold_221_curated_5	S28_RifleBG_Geobacter_53_18_curated	7
S28_scaffold_98_curated	75	S28_scaffold_98_curated_75	S28_RifleBG_Geobacter_53_18_curated	7
S28_scaffold_17911_curated	2	S28_scaffold_17911_curated_2	S28_RifleBG_Ignavibacteria_36_39_curated	7
S28_scaffold_3132_curated	1	S28_scaffold_3132_curated_1	S28_RifleBG_Ignavibacteria_36_39_curated	7
S28_scaffold_5749_curated	2	S28_scaffold_5749_curated_2	S28_RifleBG_Ignavibacteria_36_39_curated	7
S28_scaffold_26_curated	8	S28_scaffold_26_curated_8	S28_Ignavibacteria_36_80_curated	7
S28_scaffold_2203_curated	4	S28_scaffold_2203_curated_4	S28_Methanosarcina_42_8_curated	7
S5_scaffold_108_curated	62	S5_scaffold_108_curated_62	S5_RifleAc_Desulfovibrio_putealis_63_18_curated	7
S9_scaffold_99_curated	21	S9_scaffold_99_curated_21	S9_Ignavibacteriales_35_21_curated	7
S0_scaffold_13155_curated	4	S0_scaffold_13155_curated_4	S0_RifleGW_Geobacter_53_40_curated	6
S0_scaffold_48_curated	217	S0_scaffold_48_curated_217	S0_RifleGW_Geobacter_53_40_curated	6
S0_scaffold_48_curated	219	S0_scaffold_48_curated_219	S0_RifleGW_Geobacter_53_40_curated	6
S0_scaffold_48_curated	228	S0_scaffold_48_curated_228	S0_RifleGW_Geobacter_53_40_curated	6
S0_scaffold_13297_curated	4	S0_scaffold_13297_curated_4	S0_RifleGW_Geobacter_53_40_curated	6
S10_scaffold_540_curated	11	S10_scaffold_540_curated_11	S10_Alphaproteobacteria_65_13_curated	6
S11_scaffold_3030_curated	1	S11_scaffold_3030_curated_1	S11_RifleGW_Anaerolineales_41_7_curated	6
S11_scaffold_4265_curated	2	S11_scaffold_4265_curated_2	S11_RifleGW_Anaerolineales_41_7_curated	6
S12_scaffold_288_curated	51	S12_scaffold_288_curated_51	S12_RifCSP_Betaproteobacterium_64_16_curated	6
S12_scaffold_80_curated	6	S12_scaffold_80_curated_6	S12_Mesorhizobium_65_22_curated	6
S13_scaffold_2870_curated	4	S13_scaffold_2870_curated_4	S13_RifleGW_Anaerolineales_41_7_curated	6
S15_scaffold_1957_curated	3	S15_scaffold_1957_curated_3	S15_RifleAAC_Geothrix_68_9_curated	6
S20_scaffold_19_curated	146	S20_scaffold_19_curated_146	S20_RifleGW_Geobacter_56_21_curated	6
S20_scaffold_4_curated	702	S20_scaffold_4_curated_702	S20_RifleGW_Geobacter_56_21_curated	6
S20_scaffold_4_curated	703	S20_scaffold_4_curated_703	S20_RifleGW_Geobacter_56_21_curated	6
S20_scaffold_4_curated	712	S20_scaffold_4_curated_712	S20_RifleGW_Geobacter_56_21_curated	6
S20_scaffold_4_curated	713	S20_scaffold_4_curated_713	S20_RifleGW_Geobacter_56_21_curated	6
S24_scaffold_3527_curated	2	S24_scaffold_3527_curated_2	S24_RifOxy_Desulfosporosinus_43_10_curated	6
S25_scaffold_16366_curated	1	S25_scaffold_16366_curated_1	S25_RifleGW_Geobacter_56_8_curated	6
S25_scaffold_14752_curated	2	S25_scaffold_14752_curated_2	S25_RifleGW_Geobacter_56_8_curated	6
S26_scaffold_5057_curated	1	S26_scaffold_5057_curated_1	S26_Geobacter_56_8_curated	6
S26_scaffold_3832_curated	2	S26_scaffold_3832_curated_2	S26_Geobacter_56_8_curated	6
S26_scaffold_6725_curated	1	S26_scaffold_6725_curated_1	S26_Geobacter_56_8_curated	6
S26_scaffold_16761_curated	1	S26_scaffold_16761_curated_1	S26_Geobacter_56_8_curated	6
S27_scaffold_621_curated	17	S27_scaffold_621_curated_17	S27_BJP_Coriobacteriales_67_81_curated	6
S27_scaffold_98_curated	70	S27_scaffold_98_curated_70	S27_BJP_Coriobacteriales_67_81_curated	6
S27_scaffold_93_curated	103	S27_scaffold_93_curated_103	S27_BJP_Coriobacteriales_67_81_curated	6
S27_scaffold_3_curated	77	S27_scaffold_3_curated_77	S27_RifleGW_Geobacter_56_78_curated	6
S27_scaffold_3_curated	78	S27_scaffold_3_curated_78	S27_RifleGW_Geobacter_56_78_curated	6
S27_scaffold_3_curated	87	S27_scaffold_3_curated_87	S27_RifleGW_Geobacter_56_78_curated	6
S27_scaffold_3_curated	88	S27_scaffold_3_curated_88	S27_RifleGW_Geobacter_56_78_curated	6
S28_scaffold_11279_curated	1	S28_scaffold_11279_curated_1	S28_RifleBG_Ignavibacteria_36_39_curated	6
S7_scaffold_12_curated	51	S7_scaffold_12_curated_51	S7_Holophaga_63_20_curated	6
S9_scaffold_7_curated	213	S9_scaffold_7_curated_213	S9_Rhizobiales_65_477_curated	6
S0_scaffold_31_curated	166	S0_scaffold_31_curated_166	S0_RifleGW_Geobacter_53_40_curated	5
S0_scaffold_36_curated	286	S0_scaffold_36_curated_286	S0_RifleGW_Geobacter_53_40_curated	5
S0_scaffold_2842_curated	2	S0_scaffold_2842_curated_2	S0_RifleGW_Geobacter_53_40_curated	5
S0_scaffold_48_curated	173	S0_scaffold_48_curated_173	S0_RifleGW_Geobacter_53_40_curated	5
S0_scaffold_48_curated	218	S0_scaffold_48_curated_218	S0_RifleGW_Geobacter_53_40_curated	5
S0_scaffold_66_curated	101	S0_scaffold_66_curated_101	S0_RifleGW_Geobacter_53_40_curated	5
S0_scaffold_218_curated	38	S0_scaffold_218_curated_38	S0_RifleGW_Geobacter_53_40_curated	5
S0_scaffold_52_curated	247	S0_scaffold_52_curated_247	S0_RifleGW_Geobacter_53_40_curated	5
S11_scaffold_2279_curated	2	S11_scaffold_2279_curated_2	S11_RifleGW_Anaerolineales_41_7_curated	5
S12_scaffold_336_curated	31	S12_scaffold_336_curated_31	S12_Mesorhizobium_65_22_curated	5
S13_scaffold_3207_curated	2	S13_scaffold_3207_curated_2	S13_RifleGW_Anaerolineales_41_7_curated	5
S13_scaffold_2702_curated	3	S13_scaffold_2702_curated_3	S13_RifleGW_Anaerolineales_41_7_curated	5
S14_scaffold_1766_curated	4	S14_scaffold_1766_curated_4	S14_RifleGW_Desulfovibrio_65_8_curated	5
S15_scaffold_1436_curated	2	S15_scaffold_1436_curated_2	S15_RifleAAC_Geothrix_68_9_curated	5
S15_scaffold_1436_curated	3	S15_scaffold_1436_curated_3	S15_RifleAAC_Geothrix_68_9_curated	5
S15_scaffold_1118_curated	7	S15_scaffold_1118_curated_7	S15_RifleAAC_Geothrix_68_9_curated	5
S15_scaffold_34_curated	212	S15_scaffold_34_curated_212	S15_RifCSP_Pseudomonas_62_25_curated	5
S1_scaffold_458_curated	16	S1_scaffold_458_curated_16	S1_Delftia_acidovorans_67_20_curated	5
S20_scaffold_13_curated	266	S20_scaffold_13_curated_266	S20_RifleGW_Geobacter_56_21_curated	5
S20_scaffold_87_curated	209	S20_scaffold_87_curated_209	S20_RifleGW_Geobacter_56_21_curated	5
S20_scaffold_79_curated	149	S20_scaffold_79_curated_149	S20_RifleGW_Geobacter_56_21_curated	5
S20_scaffold_460_curated	8	S20_scaffold_460_curated_8	S20_RifleGW_Geobacter_56_21_curated	5
S20_scaffold_26_curated	196	S20_scaffold_26_curated_196	S20_RifleGW_Geobacter_56_21_curated	5
S22_scaffold_39_curated	23	S22_scaffold_39_curated_23	S22_Xanthobacter_67_227_curated	5
S23_scaffold_56_curated	183	S23_scaffold_56_curated_183	S23_Azospira_oryzae_66_856_curated	5
S25_scaffold_12950_curated	1	S25_scaffold_12950_curated_1	S25_RifleGW_Geobacter_56_8_curated	5
S25_scaffold_14279_curated	3	S25_scaffold_14279_curated_3	S25_RifleGW_Geobacter_56_8_curated	5
S25_scaffold_9608_curated	1	S25_scaffold_9608_curated_1	S25_RifleGW_Geobacter_56_8_curated	5
S25_scaffold_10389_curated	1	S25_scaffold_10389_curated_1	S25_RifleGW_Geobacter_56_8_curated	5
S25_scaffold_6593_curated	1	S25_scaffold_6593_curated_1	S25_RifleGW_Geobacter_56_8_curated	5
S25_scaffold_17848_curated	2	S25_scaffold_17848_curated_2	S25_RifleGW_Geobacter_56_8_curated	5
S25_scaffold_13177_curated	2	S25_scaffold_13177_curated_2	S25_RifleGW_Geobacter_56_8_curated	5
S25_scaffold_3031_curated	1	S25_scaffold_3031_curated_1	S25_RifleGW_Geobacter_56_8_curated	5
S25_scaffold_19333_curated	1	S25_scaffold_19333_curated_1	S25_RifleGW_Geobacter_56_8_curated	5
S26_scaffold_2377_curated	5	S26_scaffold_2377_curated_5	S26_Geobacter_56_8_curated	5
S26_scaffold_17977_curated	1	S26_scaffold_17977_curated_1	S26_Geobacter_56_8_curated	5
S26_scaffold_13278_curated	2	S26_scaffold_13278_curated_2	S26_Geobacter_56_8_curated	5
S26_scaffold_6959_curated	1	S26_scaffold_6959_curated_1	S26_Geobacter_56_8_curated	5
S26_scaffold_5994_curated	3	S26_scaffold_5994_curated_3	S26_Geobacter_56_8_curated	5
S27_scaffold_0_curated	611	S27_scaffold_0_curated_611	S27_RifleGW_Geobacter_56_78_curated	5
S27_scaffold_7_curated	204	S27_scaffold_7_curated_204	S27_RifleGW_Geobacter_56_78_curated	5
S27_scaffold_263_curated	1	S27_scaffold_263_curated_1	S27_RifleGW_Geobacter_56_78_curated	5
S27_scaffold_41_curated	61	S27_scaffold_41_curated_61	S27_RifleGW_Geobacter_56_78_curated	5
S27_scaffold_12_curated	380	S27_scaffold_12_curated_380	S27_RifleGW_Geobacter_56_78_curated	5
S28_scaffold_111_curated	35	S28_scaffold_111_curated_35	S28_RifleBG_Geobacter_53_18_curated	5
S28_scaffold_202_curated	19	S28_scaffold_202_curated_19	S28_RifleBG_Geobacter_53_18_curated	5
S28_scaffold_3132_curated	4	S28_scaffold_3132_curated_4	S28_RifleBG_Ignavibacteria_36_39_curated	5
S28_scaffold_3728_curated	1	S28_scaffold_3728_curated_1	S28_RifleBG_Ignavibacteria_36_39_curated	5
S28_scaffold_162_curated	7	S28_scaffold_162_curated_7	S28_Ignavibacteria_36_80_curated	5
S28_scaffold_146_curated	53	S28_scaffold_146_curated_53	S28_Ignavibacteria_36_80_curated	5
S28_scaffold_5903_curated	1	S28_scaffold_5903_curated_1	S28_Ignavibacteria_36_80_curated	5
S4_scaffold_1267_curated	20	S4_scaffold_1267_curated_20	S4_RifCSP_Pseudomonas_61_25_curated	5
S4_scaffold_345_curated	21	S4_scaffold_345_curated_21	S4_Rhizobiales_66_11_curated	5
S5_scaffold_76_curated	220	S5_scaffold_76_curated_220	S5_RifleAc_Desulfovibrio_putealis_63_18_curated	5
S7_scaffold_18_curated	140	S7_scaffold_18_curated_140	S7_Holophaga_63_20_curated	5
S7_scaffold_18_curated	141	S7_scaffold_18_curated_141	S7_Holophaga_63_20_curated	5
S7_scaffold_18_curated	150	S7_scaffold_18_curated_150	S7_Holophaga_63_20_curated	5
S7_scaffold_6_curated	166	S7_scaffold_6_curated_166	S7_Holophaga_63_20_curated	5
S9_scaffold_10_curated	139	S9_scaffold_10_curated_139	S9_Ignavibacteriales_35_21_curated	5
S9_scaffold_22_curated	167	S9_scaffold_22_curated_167	S9_Ignavibacteriales_35_21_curated	5
S9_scaffold_59_curated	450	S9_scaffold_59_curated_450	S9_Rhizobiales_65_477_curated	5
S13_scaffold_3119_curated	3119	S13_scaffold_3119_curated_3	S13_RifleGW_Desulfovibrio_67_8_curated	5
S0_scaffold_37_curated	242	S0_scaffold_37_curated_242	S0_RifOxy_Bacteroidetes_41_186_curated	4
S0_scaffold_37_curated	243	S0_scaffold_37_curated_243	S0_RifOxy_Bacteroidetes_41_186_curated	4
S0_scaffold_74_curated	24	S0_scaffold_74_curated_24	S0_RifleGW_Geobacter_53_40_curated	4
S0_scaffold_101_curated	80	S0_scaffold_101_curated_80	S0_RifleGW_Geobacter_53_40_curated	4
S0_scaffold_576_curated	13	S0_scaffold_576_curated_13	S0_RifleGW_Geobacter_53_40_curated	4
S0_scaffold_23_curated	270	S0_scaffold_23_curated_270	S0_RifleGW_Geobacter_53_40_curated	4
S0_scaffold_60_curated	97	S0_scaffold_60_curated_97	S0_RifleGW_Geobacter_53_40_curated	4
S0_scaffold_396_curated	3	S0_scaffold_396_curated_3	S0_RifleGW_Geobacter_53_40_curated	4
S0_scaffold_98_curated	74	S0_scaffold_98_curated_74	S0_RifleGW_Geobacter_53_40_curated	4
S11_scaffold_959_curated	1	S11_scaffold_959_curated_1	S11_RifleGW_Anaerolineales_41_7_curated	4
S11_scaffold_5157_curated	1	S11_scaffold_5157_curated_1	S11_RifleGW_Anaerolineales_41_7_curated	4
S12_scaffold_288_curated	45	S12_scaffold_288_curated_45	S12_RifCSP_Betaproteobacterium_64_16_curated	4
S12_scaffold_288_curated	47	S12_scaffold_288_curated_47	S12_RifCSP_Betaproteobacterium_64_16_curated	4
S12_scaffold_286_curated	51	S12_scaffold_286_curated_51	S12_Bosea_67_16_curated	4
S12_scaffold_51_curated	118	S12_scaffold_51_curated_118	S12_RifleGW_Bacteroidetes_47_42_curated	4
S12_scaffold_107_curated	150	S12_scaffold_107_curated_150	S12_RifleGW_Bacteroidetes_47_42_curated	4
S12_scaffold_107_curated	151	S12_scaffold_107_curated_151	S12_RifleGW_Bacteroidetes_47_42_curated	4
S12_scaffold_136_curated	57	S12_scaffold_136_curated_57	S12_Mesorhizobium_65_22_curated	4
S12_scaffold_18_curated	18	S12_scaffold_18_curated_18	S12_Mesorhizobium_65_22_curated	4
S12_scaffold_10_curated	5	S12_scaffold_10_curated_5	S12_Novosphingobium_64_29_curated	4
S13_scaffold_9392_curated	1	S13_scaffold_9392_curated_1	S13_RifleGW_Anaerolineales_41_7_curated	4
S13_scaffold_3107_curated	3	S13_scaffold_3107_curated_3	S13_RifleGW_Anaerolineales_41_7_curated	4
S14_scaffold_2199_curated	5	S14_scaffold_2199_curated_5	S14_RifleGW_Desulfovibrio_65_8_curated	4
S14_scaffold_6513_curated	2	S14_scaffold_6513_curated_2	S14_RifleGW_Desulfovibrio_65_8_curated	4
S14_scaffold_1969_curated	3	S14_scaffold_1969_curated_3	S14_RifleGW_Desulfovibrio_65_8_curated	4
S14_scaffold_1969_curated	4	S14_scaffold_1969_curated_4	S14_RifleGW_Desulfovibrio_65_8_curated	4
S15_scaffold_4_curated	343	S15_scaffold_4_curated_343	S15_Bacteroidales_43_45_curated	4
S15_scaffold_4_curated	344	S15_scaffold_4_curated_344	S15_Bacteroidales_43_45_curated	4
S15_scaffold_1289_curated	4	S15_scaffold_1289_curated_4	S15_RifleAAC_Geothrix_68_9_curated	4
S15_scaffold_2145_curated	2	S15_scaffold_2145_curated_2	S15_RifleAAC_Geothrix_68_9_curated	4
S18_scaffold_117_curated	77	S18_scaffold_117_curated_77	S18_Pseudomonas_mendocina_63_22_curated	4
S1_scaffold_274_curated	3	S1_scaffold_274_curated_3	S1_RifleAAC_Burkholderiales_60_54_curated	4
S1_scaffold_265_curated	9	S1_scaffold_265_curated_9	S1_RifleAAC_Burkholderiales_60_54_curated	4
S20_scaffold_19_curated	147	S20_scaffold_19_curated_147	S20_RifleGW_Geobacter_56_21_curated	4
S20_scaffold_17_curated	300	S20_scaffold_17_curated_300	S20_RifleGW_Geobacter_56_21_curated	4
S20_scaffold_17_curated	302	S20_scaffold_17_curated_302	S20_RifleGW_Geobacter_56_21_curated	4
S20_scaffold_17_curated	351	S20_scaffold_17_curated_351	S20_RifleGW_Geobacter_56_21_curated	4
S20_scaffold_388_curated	47	S20_scaffold_388_curated_47	S20_RifleGW_Geobacter_56_21_curated	4
S20_scaffold_388_curated	48	S20_scaffold_388_curated_48	S20_RifleGW_Geobacter_56_21_curated	4
S20_scaffold_603_curated	14	S20_scaffold_603_curated_14	S20_RifleGW_Geobacter_56_21_curated	4
S20_scaffold_603_curated	15	S20_scaffold_603_curated_15	S20_RifleGW_Geobacter_56_21_curated	4
S20_scaffold_26_curated	274	S20_scaffold_26_curated_274	S20_RifleGW_Geobacter_56_21_curated	4
S20_scaffold_49_curated	206	S20_scaffold_49_curated_206	S20_RifleGW_Geobacter_56_21_curated	4
S21_scaffold_35_curated	197	S21_scaffold_35_curated_197	S21_RifCSP_Pseudomonas_stutzeri_64_159_curated	4
S21_scaffold_19_curated	759	S21_scaffold_19_curated_759	S21_RifCSP_Pseudomonas_stutzeri_64_159_curated	4
S22_scaffold_38_curated	53	S22_scaffold_38_curated_53	S22_Agrobacterium_59_367_curated	4
S23_scaffold_95_curated	31	S23_scaffold_95_curated_31	S23_Azospira_oryzae_66_856_curated	4
S24_scaffold_1122_curated	13	S24_scaffold_1122_curated_13	S24_RifOxy_Desulfosporosinus_43_10_curated	4
S24_scaffold_2056_curated	11	S24_scaffold_2056_curated_11	S24_RifOxy_Desulfosporosinus_43_10_curated	4
S24_scaffold_687_curated	5	S24_scaffold_687_curated_5	S24_RifOxy_Desulfosporosinus_43_10_curated	4
S24_scaffold_1219_curated	3	S24_scaffold_1219_curated_3	S24_RifOxy_Desulfosporosinus_43_10_curated	4
S24_scaffold_1219_curated	4	S24_scaffold_1219_curated_4	S24_RifOxy_Desulfosporosinus_43_10_curated	4
S25_scaffold_7246_curated	2	S25_scaffold_7246_curated_2	S25_RifleGW_Geobacter_56_8_curated	4
S25_scaffold_2411_curated	2	S25_scaffold_2411_curated_2	S25_RifleGW_Geobacter_56_8_curated	4
S25_scaffold_18756_curated	1	S25_scaffold_18756_curated_1	S25_RifleGW_Geobacter_56_8_curated	4
S25_scaffold_5035_curated	1	S25_scaffold_5035_curated_1	S25_RifleGW_Geobacter_56_8_curated	4
S25_scaffold_17607_curated	1	S25_scaffold_17607_curated_1	S25_RifleGW_Geobacter_56_8_curated	4
S25_scaffold_2091_curated	2	S25_scaffold_2091_curated_2	S25_RifleGW_Geobacter_56_8_curated	4
S25_scaffold_6741_curated	1	S25_scaffold_6741_curated_1	S25_RifleGW_Geobacter_56_8_curated	4
S25_scaffold_20080_curated	1	S25_scaffold_20080_curated_1	S25_RifleGW_Geobacter_56_8_curated	4
S26_scaffold_19919_curated	1	S26_scaffold_19919_curated_1	S26_Geobacter_56_8_curated	4
S26_scaffold_15048_curated	1	S26_scaffold_15048_curated_1	S26_Geobacter_56_8_curated	4
S26_scaffold_20699_curated	2	S26_scaffold_20699_curated_2	S26_Geobacter_56_8_curated	4
S26_scaffold_14392_curated	2	S26_scaffold_14392_curated_2	S26_Geobacter_56_8_curated	4
S26_scaffold_7511_curated	3	S26_scaffold_7511_curated_3	S26_Geobacter_56_8_curated	4
S26_scaffold_7511_curated	4	S26_scaffold_7511_curated_4	S26_Geobacter_56_8_curated	4
S26_scaffold_7215_curated	1	S26_scaffold_7215_curated_1	S26_Geobacter_56_8_curated	4
S26_scaffold_7887_curated	2	S26_scaffold_7887_curated_2	S26_Geobacter_56_8_curated	4
S26_scaffold_11261_curated	1	S26_scaffold_11261_curated_1	S26_Geobacter_56_8_curated	4
S26_scaffold_11900_curated	1	S26_scaffold_11900_curated_1	S26_Geobacter_56_8_curated	4
S26_scaffold_10345_curated	1	S26_scaffold_10345_curated_1	S26_Geobacter_56_8_curated	4
S27_scaffold_33_curated	39	S27_scaffold_33_curated_39	S27_BJP_Coriobacteriales_67_81_curated	4
S27_scaffold_35_curated	269	S27_scaffold_35_curated_269	S27_BJP_Coriobacteriales_67_81_curated	4
S27_scaffold_228_curated	76	S27_scaffold_228_curated_76	S27_BJP_Coriobacteriales_67_81_curated	4
S27_scaffold_0_curated	264	S27_scaffold_0_curated_264	S27_RifleGW_Geobacter_56_78_curated	4
S27_scaffold_0_curated	315	S27_scaffold_0_curated_315	S27_RifleGW_Geobacter_56_78_curated	4
S27_scaffold_7_curated	126	S27_scaffold_7_curated_126	S27_RifleGW_Geobacter_56_78_curated	4
S27_scaffold_7_curated	399	S27_scaffold_7_curated_399	S27_RifleGW_Geobacter_56_78_curated	4
S27_scaffold_7_curated	401	S27_scaffold_7_curated_401	S27_RifleGW_Geobacter_56_78_curated	4
S27_scaffold_12_curated	49	S27_scaffold_12_curated_49	S27_RifleGW_Geobacter_56_78_curated	4
S27_scaffold_14_curated	9	S27_scaffold_14_curated_9	S27_RifleGW_Geobacter_56_78_curated	4
S27_scaffold_14_curated	10	S27_scaffold_14_curated_10	S27_RifleGW_Geobacter_56_78_curated	4
S27_scaffold_18_curated	146	S27_scaffold_18_curated_146	S27_RifleGW_Geobacter_56_78_curated	4
S28_scaffold_187_curated	17	S28_scaffold_187_curated_17	S28_RifleBG_Geobacter_53_18_curated	4
S28_scaffold_187_curated	18	S28_scaffold_187_curated_18	S28_RifleBG_Geobacter_53_18_curated	4
S28_scaffold_24_curated	159	S28_scaffold_24_curated_159	S28_RifleBG_Geobacter_53_18_curated	4
S28_scaffold_12985_curated	2	S28_scaffold_12985_curated_2	S28_RifleBG_Ignavibacteria_36_39_curated	4
S28_scaffold_14156_curated	1	S28_scaffold_14156_curated_1	S28_RifleBG_Ignavibacteria_36_39_curated	4
S28_scaffold_1573_curated	6	S28_scaffold_1573_curated_6	S28_RifleBG_Ignavibacteria_36_39_curated	4
S28_scaffold_19_curated	61	S28_scaffold_19_curated_61	S28_Ignavibacteria_36_80_curated	4
S28_scaffold_19_curated	62	S28_scaffold_19_curated_62	S28_Ignavibacteria_36_80_curated	4
S28_scaffold_27_curated	56	S28_scaffold_27_curated_56	S28_Ignavibacteria_36_80_curated	4
S28_scaffold_27_curated	90	S28_scaffold_27_curated_90	S28_Ignavibacteria_36_80_curated	4
S28_scaffold_27_curated	108	S28_scaffold_27_curated_108	S28_Ignavibacteria_36_80_curated	4
S28_scaffold_2601_curated	3	S28_scaffold_2601_curated_3	S28_Methanosarcina_42_8_curated	4
S4_scaffold_3920_curated	3	S4_scaffold_3920_curated_3	S4_Bradyrhizobium_64_49_curated	4
S5_scaffold_38_curated	61	S5_scaffold_38_curated_61	S5_RifleAc_Desulfovibrio_putealis_63_18_curated	4
S5_scaffold_38_curated	76	S5_scaffold_38_curated_76	S5_RifleAc_Desulfovibrio_putealis_63_18_curated	4
S5_scaffold_35_curated	248	S5_scaffold_35_curated_248	S5_RifleAc_Desulfovibrio_putealis_63_18_curated	4
S5_scaffold_108_curated	46	S5_scaffold_108_curated_46	S5_RifleAc_Desulfovibrio_putealis_63_18_curated	4
S5_scaffold_46_curated	126	S5_scaffold_46_curated_126	S5_RifleAc_Desulfovibrio_putealis_63_18_curated	4
S5_scaffold_42_curated	59	S5_scaffold_42_curated_59	S5_RifleAc_Desulfovibrio_putealis_63_18_curated	4
S5_scaffold_42_curated	60	S5_scaffold_42_curated_60	S5_RifleAc_Desulfovibrio_putealis_63_18_curated	4
S5_scaffold_16847_curated	2	S5_scaffold_16847_curated_2	S5_RifOxy_Bacteroidetes_44_7_curated	4
S7_scaffold_18_curated	151	S7_scaffold_18_curated_151	S7_Holophaga_63_20_curated	4
S7_scaffold_18_curated	152	S7_scaffold_18_curated_152	S7_Holophaga_63_20_curated	4
S9_scaffold_38_curated	145	S9_scaffold_38_curated_145	S9_RifleAAC_Dechloromonas_62_369_curated	4
S9_scaffold_38_curated	147	S9_scaffold_38_curated_147	S9_RifleAAC_Dechloromonas_62_369_curated	4
S9_scaffold_94_curated	82	S9_scaffold_94_curated_82	S9_RifOxy_Bacteroidetes_39_201_curated	4
S9_scaffold_94_curated	83	S9_scaffold_94_curated_83	S9_RifOxy_Bacteroidetes_39_201_curated	4
S9_scaffold_14_curated	88	S9_scaffold_14_curated_88	S9_Ignavibacteriales_35_21_curated	4
S9_scaffold_14_curated	89	S9_scaffold_14_curated_89	S9_Ignavibacteriales_35_21_curated	4
S9_scaffold_12_curated	180	S9_scaffold_12_curated_180	S9_Ignavibacteriales_35_21_curated	4
S9_scaffold_12_curated	198	S9_scaffold_12_curated_198	S9_Ignavibacteriales_35_21_curated	4
S9_scaffold_12_curated	223	S9_scaffold_12_curated_223	S9_Ignavibacteriales_35_21_curated	4
S9_scaffold_294_curated	40	S9_scaffold_294_curated_40	S9_Rhizobiales_65_477_curated	4
S9_scaffold_51_curated	178	S9_scaffold_51_curated_178	S9_Rhizobiales_66_65_curated	4
S9_scaffold_153_curated	138	S9_scaffold_153_curated_138	S9_Rhizobiales_66_65_curated	4
S13_scaffold_1737_curated	1737	S13_scaffold_1737_curated_6	S13_RifleGW_Desulfovibrio_67_8_curated	4
S13_scaffold_1837_curated	1837	S13_scaffold_1837_curated_2	S13_RifleGW_Desulfovibrio_67_8_curated	4
S13_scaffold_986_curated	986	S13_scaffold_986_curated_3	S13_RifleGW_Desulfovibrio_67_8_curated	4
S13_scaffold_2735_curated	2735	S13_scaffold_2735_curated_2	S13_RifleGW_Desulfovibrio_67_8_curated	4
S13_scaffold_2735_curated	2735	S13_scaffold_2735_curated_3	S13_RifleGW_Desulfovibrio_67_8_curated	4
S8_scaffold_30_curated	30	S8_scaffold_30_curated_150	S8_RifleGW_Bacteroidetes_42_90_curated	4
S8_scaffold_30_curated	30	S8_scaffold_30_curated_151	S8_RifleGW_Bacteroidetes_42_90_curated	4
S0_scaffold_36_curated	172	S0_scaffold_36_curated_172	S0_RifleGW_Geobacter_53_40_curated	3
S0_scaffold_74_curated	18	S0_scaffold_74_curated_18	S0_RifleGW_Geobacter_53_40_curated	3
S0_scaffold_513_curated	5	S0_scaffold_513_curated_5	S0_RifleGW_Geobacter_53_40_curated	3
S0_scaffold_5_curated	126	S0_scaffold_5_curated_126	S0_RifleGW_Geobacter_53_40_curated	3
S0_scaffold_48_curated	278	S0_scaffold_48_curated_278	S0_RifleGW_Geobacter_53_40_curated	3
S0_scaffold_40_curated	81	S0_scaffold_40_curated_81	S0_RifleGW_Geobacter_53_40_curated	3
S0_scaffold_66_curated	33	S0_scaffold_66_curated_33	S0_RifleGW_Geobacter_53_40_curated	3
S0_scaffold_84_curated	52	S0_scaffold_84_curated_52	S0_RifleGW_Geobacter_53_40_curated	3
S11_scaffold_3044_curated	2	S11_scaffold_3044_curated_2	S11_RifleGW_Anaerolineales_41_7_curated	3
S11_scaffold_8216_curated	1	S11_scaffold_8216_curated_1	S11_RifleGW_Anaerolineales_41_7_curated	3
S11_scaffold_5410_curated	3	S11_scaffold_5410_curated_3	S11_RifleGW_Anaerolineales_41_7_curated	3
S11_scaffold_4265_curated	3	S11_scaffold_4265_curated_3	S11_RifleGW_Anaerolineales_41_7_curated	3
S12_scaffold_594_curated	17	S12_scaffold_594_curated_17	S12_RifCSP_Betaproteobacterium_64_16_curated	3
S12_scaffold_613_curated	11	S12_scaffold_613_curated_11	S12_RifCSP_Betaproteobacterium_64_16_curated	3
S12_scaffold_229_curated	23	S12_scaffold_229_curated_23	S12_RifCSP_Betaproteobacterium_64_16_curated	3
S12_scaffold_84_curated	65	S12_scaffold_84_curated_65	S12_Bosea_67_16_curated	3
S12_scaffold_297_curated	47	S12_scaffold_297_curated_47	S12_Bosea_67_16_curated	3
S12_scaffold_40_curated	51	S12_scaffold_40_curated_51	S12_Mesorhizobium_65_22_curated	3
S12_scaffold_194_curated	26	S12_scaffold_194_curated_26	S12_Starkeya_67_31_curated	3
S12_scaffold_148_curated	44	S12_scaffold_148_curated_44	S12_Starkeya_67_31_curated	3
S12_scaffold_148_curated	48	S12_scaffold_148_curated_48	S12_Starkeya_67_31_curated	3
S13_scaffold_7447_curated	1	S13_scaffold_7447_curated_1	S13_RifleGW_Anaerolineales_41_7_curated	3
S13_scaffold_7447_curated	2	S13_scaffold_7447_curated_2	S13_RifleGW_Anaerolineales_41_7_curated	3
S13_scaffold_3107_curated	2	S13_scaffold_3107_curated_2	S13_RifleGW_Anaerolineales_41_7_curated	3
S13_scaffold_591_curated	6	S13_scaffold_591_curated_6	S13_RifCSP_Burkholderiales_66_15_curated	3
S13_scaffold_131_curated	70	S13_scaffold_131_curated_70	S13_RifCSP_Burkholderiales_66_15_curated	3
S13_scaffold_623_curated	16	S13_scaffold_623_curated_16	S13_RifCSP_Burkholderiales_66_15_curated	3
S14_scaffold_4480_curated	4	S14_scaffold_4480_curated_4	S14_RifleGW_Desulfovibrio_65_8_curated	3
S14_scaffold_2050_curated	3	S14_scaffold_2050_curated_3	S14_RifleGW_Desulfovibrio_65_8_curated	3
S15_scaffold_18_curated	214	S15_scaffold_18_curated_214	S15_Afipia_broomeae_61_15_curated	3
S15_scaffold_333_curated	76	S15_scaffold_333_curated_76	S15_Burkholderiales_66_31_curated	3
S15_scaffold_134_curated	26	S15_scaffold_134_curated_26	S15_Burkholderiales_66_31_curated	3
S15_scaffold_942_curated	2	S15_scaffold_942_curated_2	S15_RifleAAC_Geothrix_68_9_curated	3
S15_scaffold_3540_curated	3	S15_scaffold_3540_curated_3	S15_RifleAAC_Geothrix_68_9_curated	3
S15_scaffold_2131_curated	1	S15_scaffold_2131_curated_1	S15_RifleAAC_Geothrix_68_9_curated	3
S15_scaffold_108_curated	75	S15_scaffold_108_curated_75	S15_RifCSP_Pseudomonas_62_25_curated	3
S16_scaffold_3497_curated	1	S16_scaffold_3497_curated_1	S16_RifleBG_Stenotrophomonas_66_10_curated	3
S16_scaffold_595_curated	2	S16_scaffold_595_curated_2	S16_RifleBG_Stenotrophomonas_66_10_curated	3
S1_scaffold_36_curated	134	S1_scaffold_36_curated_134	S1_RifleAAC_Burkholderiales_60_54_curated	3
S1_scaffold_147_curated	64	S1_scaffold_147_curated_64	S1_Delftia_acidovorans_67_20_curated	3
S1_scaffold_23_curated	39	S1_scaffold_23_curated_39	S1_Delftia_acidovorans_67_20_curated	3
S1_scaffold_329_curated	17	S1_scaffold_329_curated_17	S1_Delftia_acidovorans_67_20_curated	3
S20_scaffold_17_curated	339	S20_scaffold_17_curated_339	S20_RifleGW_Geobacter_56_21_curated	3
S20_scaffold_13_curated	217	S20_scaffold_13_curated_217	S20_RifleGW_Geobacter_56_21_curated	3
S20_scaffold_13_curated	389	S20_scaffold_13_curated_389	S20_RifleGW_Geobacter_56_21_curated	3
S20_scaffold_13_curated	415	S20_scaffold_13_curated_415	S20_RifleGW_Geobacter_56_21_curated	3
S20_scaffold_26_curated	19	S20_scaffold_26_curated_19	S20_RifleGW_Geobacter_56_21_curated	3
S20_scaffold_26_curated	20	S20_scaffold_26_curated_20	S20_RifleGW_Geobacter_56_21_curated	3
S20_scaffold_40_curated	185	S20_scaffold_40_curated_185	S20_RifleGW_Geobacter_56_21_curated	3
S21_scaffold_246_curated	9	S21_scaffold_246_curated_9	S21_RifCSP_Pseudomonas_stutzeri_64_159_curated	3
S21_scaffold_25_curated	377	S21_scaffold_25_curated_377	S21_RifCSP_Pseudomonas_stutzeri_64_159_curated	3
S21_scaffold_52_curated	207	S21_scaffold_52_curated_207	S21_RifCSP_Burkholderiales_65_185_curated	3
S21_scaffold_41_curated	363	S21_scaffold_41_curated_363	S21_RifCSP_Burkholderiales_65_185_curated	3
S22_scaffold_59_curated	108	S22_scaffold_59_curated_108	S22_Xanthobacter_67_227_curated	3
S22_scaffold_60_curated	36	S22_scaffold_60_curated_36	S22_Xanthobacter_67_227_curated	3
S24_scaffold_814_curated	12	S24_scaffold_814_curated_12	S24_RifOxy_Desulfosporosinus_43_10_curated	3
S24_scaffold_4019_curated	2	S24_scaffold_4019_curated_2	S24_RifOxy_Desulfosporosinus_43_10_curated	3
S24_scaffold_14083_curated	1	S24_scaffold_14083_curated_1	S24_RifOxy_Desulfosporosinus_43_10_curated	3
S25_scaffold_6518_curated	2	S25_scaffold_6518_curated_2	S25_RifleGW_Geobacter_56_8_curated	3
S25_scaffold_13953_curated	2	S25_scaffold_13953_curated_2	S25_RifleGW_Geobacter_56_8_curated	3
S25_scaffold_7249_curated	1	S25_scaffold_7249_curated_1	S25_RifleGW_Geobacter_56_8_curated	3
S25_scaffold_14279_curated	2	S25_scaffold_14279_curated_2	S25_RifleGW_Geobacter_56_8_curated	3
S25_scaffold_5281_curated	2	S25_scaffold_5281_curated_2	S25_RifleGW_Geobacter_56_8_curated	3
S25_scaffold_4880_curated	1	S25_scaffold_4880_curated_1	S25_RifleGW_Geobacter_56_8_curated	3
S25_scaffold_4041_curated	2	S25_scaffold_4041_curated_2	S25_RifleGW_Geobacter_56_8_curated	3
S25_scaffold_2091_curated	1	S25_scaffold_2091_curated_1	S25_RifleGW_Geobacter_56_8_curated	3
S25_scaffold_7996_curated	2	S25_scaffold_7996_curated_2	S25_RifleGW_Geobacter_56_8_curated	3
S25_scaffold_15967_curated	1	S25_scaffold_15967_curated_1	S25_RifleGW_Geobacter_56_8_curated	3
S25_scaffold_2901_curated	4	S25_scaffold_2901_curated_4	S25_RifleGW_Geobacter_56_8_curated	3
S26_scaffold_13845_curated	1	S26_scaffold_13845_curated_1	S26_Geobacter_56_8_curated	3
S26_scaffold_7036_curated	1	S26_scaffold_7036_curated_1	S26_Geobacter_56_8_curated	3
S26_scaffold_20699_curated	1	S26_scaffold_20699_curated_1	S26_Geobacter_56_8_curated	3
S26_scaffold_13563_curated	1	S26_scaffold_13563_curated_1	S26_Geobacter_56_8_curated	3
S26_scaffold_13563_curated	2	S26_scaffold_13563_curated_2	S26_Geobacter_56_8_curated	3
S26_scaffold_20168_curated	2	S26_scaffold_20168_curated_2	S26_Geobacter_56_8_curated	3
S26_scaffold_11540_curated	1	S26_scaffold_11540_curated_1	S26_Geobacter_56_8_curated	3
S26_scaffold_17857_curated	2	S26_scaffold_17857_curated_2	S26_Geobacter_56_8_curated	3
S26_scaffold_6480_curated	1	S26_scaffold_6480_curated_1	S26_Geobacter_56_8_curated	3
S26_scaffold_9802_curated	5	S26_scaffold_9802_curated_5	S26_Geobacter_56_8_curated	3
S26_scaffold_7704_curated	2	S26_scaffold_7704_curated_2	S26_Geobacter_56_8_curated	3
S26_scaffold_19029_curated	1	S26_scaffold_19029_curated_1	S26_Geobacter_56_8_curated	3
S26_scaffold_19029_curated	2	S26_scaffold_19029_curated_2	S26_Geobacter_56_8_curated	3
S26_scaffold_20680_curated	2	S26_scaffold_20680_curated_2	S26_Geobacter_56_8_curated	3
S27_scaffold_35_curated	1	S27_scaffold_35_curated_1	S27_BJP_Coriobacteriales_67_81_curated	3
S27_scaffold_228_curated	75	S27_scaffold_228_curated_75	S27_BJP_Coriobacteriales_67_81_curated	3
S27_scaffold_0_curated	303	S27_scaffold_0_curated_303	S27_RifleGW_Geobacter_56_78_curated	3
S27_scaffold_0_curated	467	S27_scaffold_0_curated_467	S27_RifleGW_Geobacter_56_78_curated	3
S27_scaffold_0_curated	654	S27_scaffold_0_curated_654	S27_RifleGW_Geobacter_56_78_curated	3
S27_scaffold_7_curated	369	S27_scaffold_7_curated_369	S27_RifleGW_Geobacter_56_78_curated	3
S27_scaffold_7_curated	370	S27_scaffold_7_curated_370	S27_RifleGW_Geobacter_56_78_curated	3
S27_scaffold_32_curated	102	S27_scaffold_32_curated_102	S27_RifleGW_Geobacter_56_78_curated	3
S27_scaffold_14_curated	125	S27_scaffold_14_curated_125	S27_RifleGW_Geobacter_56_78_curated	3
S28_scaffold_74_curated	98	S28_scaffold_74_curated_98	S28_RifleBG_Geobacter_53_18_curated	3
S28_scaffold_426_curated	14	S28_scaffold_426_curated_14	S28_RifleBG_Geobacter_53_18_curated	3
S28_scaffold_5783_curated	1	S28_scaffold_5783_curated_1	S28_RifleBG_Geobacter_53_18_curated	3
S4_scaffold_1135_curated	24	S4_scaffold_1135_curated_24	S4_Bradyrhizobium_64_49_curated	3
S4_scaffold_2685_curated	5	S4_scaffold_2685_curated_5	S4_Bradyrhizobium_64_49_curated	3
S4_scaffold_1096_curated	6	S4_scaffold_1096_curated_6	S4_Bradyrhizobium_64_49_curated	3
S4_scaffold_249_curated	70	S4_scaffold_249_curated_70	S4_RifCSP_Pseudomonas_61_25_curated	3
S4_scaffold_678_curated	3	S4_scaffold_678_curated_3	S4_RifCSP_Pseudomonas_61_25_curated	3
S4_scaffold_75_curated	79	S4_scaffold_75_curated_79	S4_Rhizobiales_62_21_curated	3
S4_scaffold_79_curated	6	S4_scaffold_79_curated_6	S4_Rhizobiales_62_21_curated	3
S5_scaffold_212_curated	19	S5_scaffold_212_curated_19	S5_RifleAc_Desulfovibrio_putealis_63_18_curated	3
S5_scaffold_49_curated	177	S5_scaffold_49_curated_177	S5_RifleAc_Desulfovibrio_putealis_63_18_curated	3
S7_scaffold_451_curated	1	S7_scaffold_451_curated_1	S7_RifCSP_Burkholderiales_64_14_curated	3
S7_scaffold_184_curated	3	S7_scaffold_184_curated_3	S7_RifCSP_Burkholderiales_64_14_curated	3
S7_scaffold_12_curated	83	S7_scaffold_12_curated_83	S7_Holophaga_63_20_curated	3
S9_scaffold_91_curated	110	S9_scaffold_91_curated_110	S9_Rhizobiales_65_477_curated	3
S13_scaffold_2433_curated	2433	S13_scaffold_2433_curated_3	S13_RifleGW_Desulfovibrio_67_8_curated	3
S0_scaffold_167_curated	39	S0_scaffold_167_curated_39	S0_RifleGW_Geobacter_53_40_curated	2
S0_scaffold_101_curated	69	S0_scaffold_101_curated_69	S0_RifleGW_Geobacter_53_40_curated	2
S0_scaffold_1982_curated	3	S0_scaffold_1982_curated_3	S0_RifleGW_Geobacter_53_40_curated	2
S0_scaffold_576_curated	10	S0_scaffold_576_curated_10	S0_RifleGW_Geobacter_53_40_curated	2
S0_scaffold_127_curated	21	S0_scaffold_127_curated_21	S0_RifleGW_Geobacter_53_40_curated	2
S0_scaffold_48_curated	169	S0_scaffold_48_curated_169	S0_RifleGW_Geobacter_53_40_curated	2
S0_scaffold_48_curated	179	S0_scaffold_48_curated_179	S0_RifleGW_Geobacter_53_40_curated	2
S0_scaffold_40_curated	13	S0_scaffold_40_curated_13	S0_RifleGW_Geobacter_53_40_curated	2
S0_scaffold_40_curated	73	S0_scaffold_40_curated_73	S0_RifleGW_Geobacter_53_40_curated	2
S0_scaffold_66_curated	15	S0_scaffold_66_curated_15	S0_RifleGW_Geobacter_53_40_curated	2
S0_scaffold_60_curated	81	S0_scaffold_60_curated_81	S0_RifleGW_Geobacter_53_40_curated	2
S10_scaffold_1972_curated	8	S10_scaffold_1972_curated_8	S10_Alphaproteobacteria_65_13_curated	2
S10_scaffold_578_curated	85	S10_scaffold_578_curated_85	S10_Alphaproteobacteria_65_13_curated	2
S10_scaffold_1453_curated	12	S10_scaffold_1453_curated_12	S10_Alphaproteobacteria_65_13_curated	2
S10_scaffold_383_curated	35	S10_scaffold_383_curated_35	S10_Micrococcales_69_15_curated	2
S11_scaffold_1807_curated	1	S11_scaffold_1807_curated_1	S11_RifleGW_Anaerolineales_41_7_curated	2
S11_scaffold_4441_curated	4	S11_scaffold_4441_curated_4	S11_RifleGW_Anaerolineales_41_7_curated	2
S11_scaffold_3361_curated	2	S11_scaffold_3361_curated_2	S11_RifleGW_Anaerolineales_41_7_curated	2
S12_scaffold_332_curated	18	S12_scaffold_332_curated_18	S12_RifCSP_Betaproteobacterium_64_16_curated	2
S12_scaffold_332_curated	44	S12_scaffold_332_curated_44	S12_RifCSP_Betaproteobacterium_64_16_curated	2
S12_scaffold_541_curated	18	S12_scaffold_541_curated_18	S12_RifCSP_Betaproteobacterium_64_16_curated	2
S12_scaffold_147_curated	62	S12_scaffold_147_curated_62	S12_RifCSP_Betaproteobacterium_64_16_curated	2
S12_scaffold_421_curated	12	S12_scaffold_421_curated_12	S12_RifCSP_Betaproteobacterium_64_16_curated	2
S12_scaffold_897_curated	1	S12_scaffold_897_curated_1	S12_RifCSP_Betaproteobacterium_64_16_curated	2
S12_scaffold_622_curated	26	S12_scaffold_622_curated_26	S12_RifCSP_Betaproteobacterium_64_16_curated	2
S12_scaffold_188_curated	107	S12_scaffold_188_curated_107	S12_RifCSP_Betaproteobacterium_64_16_curated	2
S12_scaffold_188_curated	111	S12_scaffold_188_curated_111	S12_RifCSP_Betaproteobacterium_64_16_curated	2
S12_scaffold_418_curated	23	S12_scaffold_418_curated_23	S12_RifCSP_Betaproteobacterium_64_16_curated	2
S12_scaffold_348_curated	52	S12_scaffold_348_curated_52	S12_RifCSP_Betaproteobacterium_64_16_curated	2
S12_scaffold_599_curated	19	S12_scaffold_599_curated_19	S12_Bosea_67_16_curated	2
S12_scaffold_286_curated	47	S12_scaffold_286_curated_47	S12_Bosea_67_16_curated	2
S12_scaffold_286_curated	52	S12_scaffold_286_curated_52	S12_Bosea_67_16_curated	2
S12_scaffold_187_curated	8	S12_scaffold_187_curated_8	S12_Bosea_67_16_curated	2
S12_scaffold_73_curated	7	S12_scaffold_73_curated_7	S12_RifleGW_Bacteroidetes_47_42_curated	2
S12_scaffold_17_curated	235	S12_scaffold_17_curated_235	S12_Mesorhizobium_65_22_curated	2
S12_scaffold_120_curated	99	S12_scaffold_120_curated_99	S12_Mesorhizobium_65_22_curated	2
S12_scaffold_30_curated	2	S12_scaffold_30_curated_2	S12_Mesorhizobium_65_22_curated	2
S12_scaffold_30_curated	85	S12_scaffold_30_curated_85	S12_Mesorhizobium_65_22_curated	2
S12_scaffold_32_curated	86	S12_scaffold_32_curated_86	S12_Mesorhizobium_65_22_curated	2
S12_scaffold_317_curated	53	S12_scaffold_317_curated_53	S12_Mesorhizobium_65_22_curated	2
S12_scaffold_29_curated	32	S12_scaffold_29_curated_32	S12_Mesorhizobium_65_22_curated	2
S12_scaffold_29_curated	113	S12_scaffold_29_curated_113	S12_Mesorhizobium_65_22_curated	2
S12_scaffold_29_curated	116	S12_scaffold_29_curated_116	S12_Mesorhizobium_65_22_curated	2
S12_scaffold_18_curated	19	S12_scaffold_18_curated_19	S12_Mesorhizobium_65_22_curated	2
S12_scaffold_300_curated	29	S12_scaffold_300_curated_29	S12_Mesorhizobium_65_22_curated	2
S12_scaffold_153_curated	57	S12_scaffold_153_curated_57	S12_Novosphingobium_64_29_curated	2
S12_scaffold_62_curated	109	S12_scaffold_62_curated_109	S12_Novosphingobium_64_29_curated	2
S12_scaffold_2288_curated	4	S12_scaffold_2288_curated_4	S12_Rhizobiales_64_8_curated	2
S12_scaffold_7255_curated	5	S12_scaffold_7255_curated_5	S12_Rhizobiales_64_8_curated	2
S12_scaffold_718_curated	5	S12_scaffold_718_curated_5	S12_Starkeya_67_31_curated	2
S12_scaffold_656_curated	16	S12_scaffold_656_curated_16	S12_Starkeya_67_31_curated	2
S12_scaffold_123_curated	50	S12_scaffold_123_curated_50	S12_Starkeya_67_31_curated	2
S12_scaffold_148_curated	45	S12_scaffold_148_curated_45	S12_Starkeya_67_31_curated	2
S12_scaffold_148_curated	49	S12_scaffold_148_curated_49	S12_Starkeya_67_31_curated	2
S12_scaffold_106_curated	35	S12_scaffold_106_curated_35	S12_Starkeya_67_31_curated	2
S13_scaffold_81_curated	112	S13_scaffold_81_curated_112	S13_RifOxy_Acholeplasmatales_34_21_curated	2
S13_scaffold_6209_curated	1	S13_scaffold_6209_curated_1	S13_RifleGW_Anaerolineales_41_7_curated	2
S13_scaffold_2677_curated	4	S13_scaffold_2677_curated_4	S13_RifleGW_Anaerolineales_41_7_curated	2
S13_scaffold_3758_curated	2	S13_scaffold_3758_curated_2	S13_RifleGW_Anaerolineales_41_7_curated	2
S13_scaffold_99_curated	26	S13_scaffold_99_curated_26	S13_RifCSP_Burkholderiales_66_15_curated	2
S13_scaffold_591_curated	5	S13_scaffold_591_curated_5	S13_RifCSP_Burkholderiales_66_15_curated	2
S13_scaffold_185_curated	26	S13_scaffold_185_curated_26	S13_RifCSP_Burkholderiales_66_15_curated	2
S13_scaffold_504_curated	31	S13_scaffold_504_curated_31	S13_RifCSP_Burkholderiales_66_15_curated	2
S13_scaffold_280_curated	37	S13_scaffold_280_curated_37	S13_RifCSP_Burkholderiales_66_15_curated	2
S13_scaffold_338_curated	17	S13_scaffold_338_curated_17	S13_RifCSP_Burkholderiales_66_15_curated	2
S13_scaffold_434_curated	24	S13_scaffold_434_curated_24	S13_RifCSP_Burkholderiales_66_15_curated	2
S13_scaffold_434_curated	29	S13_scaffold_434_curated_29	S13_RifCSP_Burkholderiales_66_15_curated	2
S13_scaffold_46_curated	42	S13_scaffold_46_curated_42	S13_RifCSP_Burkholderiales_66_15_curated	2
S13_scaffold_154_curated	29	S13_scaffold_154_curated_29	S13_RifCSP_Burkholderiales_66_15_curated	2
S13_scaffold_313_curated	27	S13_scaffold_313_curated_27	S13_RifCSP_Burkholderiales_66_15_curated	2
S13_scaffold_372_curated	5	S13_scaffold_372_curated_5	S13_RifCSP_Burkholderiales_66_15_curated	2
S13_scaffold_38_curated	127	S13_scaffold_38_curated_127	S13_Rhizobiales_66_18_curated	2
S13_scaffold_196_curated	21	S13_scaffold_196_curated_21	S13_Rhizobiales_66_18_curated	2
S13_scaffold_534_curated	18	S13_scaffold_534_curated_18	S13_Rhizobiales_66_18_curated	2
S13_scaffold_48_curated	4	S13_scaffold_48_curated_4	S13_Rhizobiales_66_18_curated	2
S13_scaffold_19_curated	67	S13_scaffold_19_curated_67	S13_RifCSP_Burkholderiales_64_153_curated	2
S13_scaffold_11_curated	226	S13_scaffold_11_curated_226	S13_RifCSP_Burkholderiales_64_153_curated	2
S13_scaffold_66_curated	72	S13_scaffold_66_curated_72	S13_RifCSP_Burkholderiales_64_153_curated	2
S13_scaffold_26_curated	179	S13_scaffold_26_curated_179	S13_RifCSP_Burkholderiales_64_153_curated	2
S13_scaffold_21_curated	177	S13_scaffold_21_curated_177	S13_RifCSP_Burkholderiales_64_153_curated	2
S13_scaffold_21_curated	262	S13_scaffold_21_curated_262	S13_RifCSP_Burkholderiales_64_153_curated	2
S14_scaffold_1874_curated	2	S14_scaffold_1874_curated_2	S14_RifleGW_Desulfovibrio_65_8_curated	2
S14_scaffold_2199_curated	4	S14_scaffold_2199_curated_4	S14_RifleGW_Desulfovibrio_65_8_curated	2
S14_scaffold_2199_curated	6	S14_scaffold_2199_curated_6	S14_RifleGW_Desulfovibrio_65_8_curated	2
S14_scaffold_2374_curated	5	S14_scaffold_2374_curated_5	S14_RifleGW_Desulfovibrio_65_8_curated	2
S15_scaffold_216_curated	56	S15_scaffold_216_curated_56	S15_Afipia_broomeae_61_15_curated	2
S15_scaffold_1052_curated	5	S15_scaffold_1052_curated_5	S15_Afipia_broomeae_61_15_curated	2
S15_scaffold_220_curated	70	S15_scaffold_220_curated_70	S15_Afipia_broomeae_61_15_curated	2
S15_scaffold_10731_curated	3	S15_scaffold_10731_curated_3	S15_RifCSP_Burkholderiales_59_53_curated	2
S15_scaffold_61_curated	183	S15_scaffold_61_curated_183	S15_Burkholderiales_66_31_curated	2
S15_scaffold_6409_curated	1	S15_scaffold_6409_curated_1	S15_Burkholderiales_66_31_curated	2
S15_scaffold_371_curated	31	S15_scaffold_371_curated_31	S15_Burkholderiales_66_31_curated	2
S15_scaffold_279_curated	25	S15_scaffold_279_curated_25	S15_Burkholderiales_66_31_curated	2
S15_scaffold_134_curated	25	S15_scaffold_134_curated_25	S15_Burkholderiales_66_31_curated	2
S15_scaffold_148_curated	59	S15_scaffold_148_curated_59	S15_Burkholderiales_66_31_curated	2
S15_scaffold_85_curated	169	S15_scaffold_85_curated_169	S15_Burkholderiales_66_31_curated	2
S15_scaffold_106_curated	91	S15_scaffold_106_curated_91	S15_Burkholderiales_66_31_curated	2
S15_scaffold_413_curated	14	S15_scaffold_413_curated_14	S15_Burkholderiales_66_31_curated	2
S15_scaffold_1939_curated	1	S15_scaffold_1939_curated_1	S15_RifleAAC_Geothrix_68_9_curated	2
S15_scaffold_2348_curated	1	S15_scaffold_2348_curated_1	S15_RifleAAC_Geothrix_68_9_curated	2
S15_scaffold_20_curated	246	S15_scaffold_20_curated_246	S15_RifCSP_Pseudomonas_62_25_curated	2
S15_scaffold_20_curated	563	S15_scaffold_20_curated_563	S15_RifCSP_Pseudomonas_62_25_curated	2
S15_scaffold_108_curated	105	S15_scaffold_108_curated_105	S15_RifCSP_Pseudomonas_62_25_curated	2
S15_scaffold_8_curated	66	S15_scaffold_8_curated_66	S15_RifCSP_Pseudomonas_62_25_curated	2
S15_scaffold_5_curated	310	S15_scaffold_5_curated_310	S15_RifCSP_Pseudomonas_62_25_curated	2
S15_scaffold_5_curated	72	S15_scaffold_5_curated_72	S15_RifCSP_Pseudomonas_62_25_curated	2
S15_scaffold_7_curated	503	S15_scaffold_7_curated_503	S15_RifCSP_Pseudomonas_62_25_curated	2
S15_scaffold_2_curated	79	S15_scaffold_2_curated_79	S15_RifCSP_Pseudomonas_62_25_curated	2
S15_scaffold_97_curated	72	S15_scaffold_97_curated_72	S15_RifCSP_Pseudomonas_62_25_curated	2
S15_scaffold_97_curated	77	S15_scaffold_97_curated_77	S15_RifCSP_Pseudomonas_62_25_curated	2
S15_scaffold_75_curated	169	S15_scaffold_75_curated_169	S15_RifCSP_Pseudomonas_62_25_curated	2
S15_scaffold_75_curated	170	S15_scaffold_75_curated_170	S15_RifCSP_Pseudomonas_62_25_curated	2
S15_scaffold_34_curated	54	S15_scaffold_34_curated_54	S15_RifCSP_Pseudomonas_62_25_curated	2
S16_scaffold_20_curated	54	S16_scaffold_20_curated_54	S16_Parvibaculum_lavamentivorans_63_43_curated	2
S16_scaffold_210_curated	19	S16_scaffold_210_curated_19	S16_Parvibaculum_lavamentivorans_63_43_curated	2
S16_scaffold_507_curated	6	S16_scaffold_507_curated_6	S16_RifleBG_Stenotrophomonas_66_10_curated	2
S16_scaffold_6962_curated	1	S16_scaffold_6962_curated_1	S16_RifleBG_Stenotrophomonas_66_10_curated	2
S16_scaffold_4889_curated	2	S16_scaffold_4889_curated_2	S16_RifleBG_Stenotrophomonas_66_10_curated	2
S18_scaffold_263_curated	15	S18_scaffold_263_curated_15	S18_Pseudomonas_mendocina_63_22_curated	2
S18_scaffold_31_curated	105	S18_scaffold_31_curated_105	S18_Pseudomonas_mendocina_63_22_curated	2
S18_scaffold_11_curated	4	S18_scaffold_11_curated_4	S18_Pseudomonas_mendocina_63_22_curated	2
S18_scaffold_7_curated	22	S18_scaffold_7_curated_22	S18_Pseudomonas_mendocina_63_22_curated	2
S18_scaffold_7_curated	26	S18_scaffold_7_curated_26	S18_Pseudomonas_mendocina_63_22_curated	2
S18_scaffold_60_curated	142	S18_scaffold_60_curated_142	S18_Pseudomonas_mendocina_63_22_curated	2
S18_scaffold_117_curated	76	S18_scaffold_117_curated_76	S18_Pseudomonas_mendocina_63_22_curated	2
S18_scaffold_45_curated	97	S18_scaffold_45_curated_97	S18_Pseudomonas_mendocina_63_22_curated	2
S18_scaffold_744_curated	12	S18_scaffold_744_curated_12	S18_RifleGW_Spirochatetes_52_9_curated	2
S19_scaffold_855_curated	4	S19_scaffold_855_curated_4	S19_Clostridiales_37_7_curated	2
S1_scaffold_7714_curated	1	S1_scaffold_7714_curated_1	S1_Bosea_sp_LC85_67_10_curated	2
S1_scaffold_2479_curated	3	S1_scaffold_2479_curated_3	S1_Bosea_sp_LC85_67_10_curated	2
S1_scaffold_3387_curated	4	S1_scaffold_3387_curated_4	S1_Bosea_sp_LC85_67_10_curated	2
S1_scaffold_36_curated	1	S1_scaffold_36_curated_1	S1_RifleAAC_Burkholderiales_60_54_curated	2
S1_scaffold_36_curated	178	S1_scaffold_36_curated_178	S1_RifleAAC_Burkholderiales_60_54_curated	2
S1_scaffold_36_curated	186	S1_scaffold_36_curated_186	S1_RifleAAC_Burkholderiales_60_54_curated	2
S1_scaffold_53_curated	20	S1_scaffold_53_curated_20	S1_RifleAAC_Burkholderiales_60_54_curated	2
S1_scaffold_19_curated	10	S1_scaffold_19_curated_10	S1_RifleAAC_Burkholderiales_60_54_curated	2
S1_scaffold_19_curated	203	S1_scaffold_19_curated_203	S1_RifleAAC_Burkholderiales_60_54_curated	2
S1_scaffold_3_curated	185	S1_scaffold_3_curated_185	S1_RifleAAC_Burkholderiales_60_54_curated	2
S1_scaffold_3_curated	393	S1_scaffold_3_curated_393	S1_RifleAAC_Burkholderiales_60_54_curated	2
S1_scaffold_3_curated	394	S1_scaffold_3_curated_394	S1_RifleAAC_Burkholderiales_60_54_curated	2
S1_scaffold_82_curated	19	S1_scaffold_82_curated_19	S1_RifleAAC_Burkholderiales_60_54_curated	2
S1_scaffold_40_curated	159	S1_scaffold_40_curated_159	S1_RifleAAC_Burkholderiales_60_54_curated	2
S1_scaffold_186_curated	68	S1_scaffold_186_curated_68	S1_Delftia_acidovorans_67_20_curated	2
S1_scaffold_79_curated	77	S1_scaffold_79_curated_77	S1_Delftia_acidovorans_67_20_curated	2
S1_scaffold_71_curated	96	S1_scaffold_71_curated_96	S1_Delftia_acidovorans_67_20_curated	2
S1_scaffold_156_curated	37	S1_scaffold_156_curated_37	S1_Delftia_acidovorans_67_20_curated	2
S1_scaffold_10_curated	164	S1_scaffold_10_curated_164	S1_Delftia_acidovorans_67_20_curated	2
S1_scaffold_103_curated	83	S1_scaffold_103_curated_83	S1_Delftia_acidovorans_67_20_curated	2
S20_scaffold_17_curated	15	S20_scaffold_17_curated_15	S20_RifleGW_Geobacter_56_21_curated	2
S20_scaffold_17_curated	439	S20_scaffold_17_curated_439	S20_RifleGW_Geobacter_56_21_curated	2
S20_scaffold_17_curated	459	S20_scaffold_17_curated_459	S20_RifleGW_Geobacter_56_21_curated	2
S20_scaffold_13_curated	231	S20_scaffold_13_curated_231	S20_RifleGW_Geobacter_56_21_curated	2
S20_scaffold_13_curated	268	S20_scaffold_13_curated_268	S20_RifleGW_Geobacter_56_21_curated	2
S20_scaffold_13_curated	624	S20_scaffold_13_curated_624	S20_RifleGW_Geobacter_56_21_curated	2
S20_scaffold_79_curated	145	S20_scaffold_79_curated_145	S20_RifleGW_Geobacter_56_21_curated	2
S20_scaffold_79_curated	158	S20_scaffold_79_curated_158	S20_RifleGW_Geobacter_56_21_curated	2
S20_scaffold_246_curated	47	S20_scaffold_246_curated_47	S20_RifleGW_Geobacter_56_21_curated	2
S20_scaffold_4_curated	744	S20_scaffold_4_curated_744	S20_RifleGW_Geobacter_56_21_curated	2
S20_scaffold_4_curated	836	S20_scaffold_4_curated_836	S20_RifleGW_Geobacter_56_21_curated	2
S20_scaffold_388_curated	56	S20_scaffold_388_curated_56	S20_RifleGW_Geobacter_56_21_curated	2
S20_scaffold_26_curated	12	S20_scaffold_26_curated_12	S20_RifleGW_Geobacter_56_21_curated	2
S20_scaffold_40_curated	172	S20_scaffold_40_curated_172	S20_RifleGW_Geobacter_56_21_curated	2
S20_scaffold_40_curated	107	S20_scaffold_40_curated_107	S20_RifleGW_Geobacter_56_21_curated	2
S20_scaffold_49_curated	86	S20_scaffold_49_curated_86	S20_RifleGW_Geobacter_56_21_curated	2
S21_scaffold_5_curated	337	S21_scaffold_5_curated_337	S21_Micrococcales_68_27_curated	2
S21_scaffold_1_curated	947	S21_scaffold_1_curated_947	S21_Micrococcales_68_27_curated	2
S21_scaffold_35_curated	196	S21_scaffold_35_curated_196	S21_RifCSP_Pseudomonas_stutzeri_64_159_curated	2
S21_scaffold_31_curated	267	S21_scaffold_31_curated_267	S21_RifCSP_Pseudomonas_stutzeri_64_159_curated	2
S21_scaffold_19_curated	196	S21_scaffold_19_curated_196	S21_RifCSP_Pseudomonas_stutzeri_64_159_curated	2
S21_scaffold_19_curated	715	S21_scaffold_19_curated_715	S21_RifCSP_Pseudomonas_stutzeri_64_159_curated	2
S21_scaffold_19_curated	760	S21_scaffold_19_curated_760	S21_RifCSP_Pseudomonas_stutzeri_64_159_curated	2
S21_scaffold_246_curated	10	S21_scaffold_246_curated_10	S21_RifCSP_Pseudomonas_stutzeri_64_159_curated	2
S21_scaffold_220_curated	11	S21_scaffold_220_curated_11	S21_RifCSP_Pseudomonas_stutzeri_64_159_curated	2
S21_scaffold_481_curated	2	S21_scaffold_481_curated_2	S21_RifCSP_Pseudomonas_stutzeri_64_159_curated	2
S21_scaffold_44_curated	79	S21_scaffold_44_curated_79	S21_RifCSP_Pseudomonas_stutzeri_64_159_curated	2
S21_scaffold_44_curated	80	S21_scaffold_44_curated_80	S21_RifCSP_Pseudomonas_stutzeri_64_159_curated	2
S21_scaffold_156_curated	4	S21_scaffold_156_curated_4	S21_RifCSP_Pseudomonas_stutzeri_64_159_curated	2
S21_scaffold_82_curated	3	S21_scaffold_82_curated_3	S21_RifCSP_Pseudomonas_stutzeri_64_159_curated	2
S21_scaffold_175_curated	25	S21_scaffold_175_curated_25	S21_RifCSP_Pseudomonas_stutzeri_64_159_curated	2
S21_scaffold_78_curated	141	S21_scaffold_78_curated_141	S21_RifCSP_Burkholderiales_65_185_curated	2
S21_scaffold_33_curated	239	S21_scaffold_33_curated_239	S21_RifCSP_Burkholderiales_65_185_curated	2
S21_scaffold_12_curated	247	S21_scaffold_12_curated_247	S21_RifCSP_Burkholderiales_65_185_curated	2
S21_scaffold_12_curated	330	S21_scaffold_12_curated_330	S21_RifCSP_Burkholderiales_65_185_curated	2
S21_scaffold_12_curated	369	S21_scaffold_12_curated_369	S21_RifCSP_Burkholderiales_65_185_curated	2
S21_scaffold_12_curated	582	S21_scaffold_12_curated_582	S21_RifCSP_Burkholderiales_65_185_curated	2
S21_scaffold_143_curated	54	S21_scaffold_143_curated_54	S21_RifCSP_Burkholderiales_65_185_curated	2
S21_scaffold_64_curated	89	S21_scaffold_64_curated_89	S21_RifCSP_Burkholderiales_65_185_curated	2
S21_scaffold_41_curated	364	S21_scaffold_41_curated_364	S21_RifCSP_Burkholderiales_65_185_curated	2
S21_scaffold_20_curated	65	S21_scaffold_20_curated_65	S21_RifCSP_Burkholderiales_65_185_curated	2
S21_scaffold_86_curated	81	S21_scaffold_86_curated_81	S21_RifCSP_Burkholderiales_65_185_curated	2
S21_scaffold_270_curated	6	S21_scaffold_270_curated_6	S21_RifCSP_Burkholderiales_65_185_curated	2
S22_scaffold_38_curated	54	S22_scaffold_38_curated_54	S22_Agrobacterium_59_367_curated	2
S22_scaffold_19_curated	413	S22_scaffold_19_curated_413	S22_Agrobacterium_59_367_curated	2
S22_scaffold_3_curated	55	S22_scaffold_3_curated_55	S22_Agrobacterium_59_367_curated	2
S22_scaffold_3_curated	215	S22_scaffold_3_curated_215	S22_Agrobacterium_59_367_curated	2
S22_scaffold_3_curated	805	S22_scaffold_3_curated_805	S22_Agrobacterium_59_367_curated	2
S22_scaffold_22_curated	95	S22_scaffold_22_curated_95	S22_Agrobacterium_59_367_curated	2
S22_scaffold_26_curated	43	S22_scaffold_26_curated_43	S22_Brevundimonas_abyssalis_68_168_curated	2
S22_scaffold_90_curated	81	S22_scaffold_90_curated_81	S22_RifCSP_P_lavamentivorans_63_78_curated	2
S22_scaffold_2_curated	381	S22_scaffold_2_curated_381	S22_RifCSP_P_lavamentivorans_63_78_curated	2
S22_scaffold_53_curated	192	S22_scaffold_53_curated_192	S22_Xanthobacter_67_227_curated	2
S22_scaffold_79_curated	52	S22_scaffold_79_curated_52	S22_Xanthobacter_67_227_curated	2
S22_scaffold_44_curated	45	S22_scaffold_44_curated_45	S22_Xanthobacter_67_227_curated	2
S22_scaffold_1912_curated	2	S22_scaffold_1912_curated_2	S22_Xanthobacter_67_227_curated	2
S22_scaffold_81_curated	112	S22_scaffold_81_curated_112	S22_Xanthobacter_67_227_curated	2
S23_scaffold_24_curated	136	S23_scaffold_24_curated_136	S23_Azospira_oryzae_66_856_curated	2
S23_scaffold_24_curated	190	S23_scaffold_24_curated_190	S23_Azospira_oryzae_66_856_curated	2
S23_scaffold_2_curated	625	S23_scaffold_2_curated_625	S23_Azospira_oryzae_66_856_curated	2
S23_scaffold_2_curated	760	S23_scaffold_2_curated_760	S23_Azospira_oryzae_66_856_curated	2
S23_scaffold_2_curated	821	S23_scaffold_2_curated_821	S23_Azospira_oryzae_66_856_curated	2
S23_scaffold_2_curated	849	S23_scaffold_2_curated_849	S23_Azospira_oryzae_66_856_curated	2
S23_scaffold_101_curated	14	S23_scaffold_101_curated_14	S23_Azospira_oryzae_66_856_curated	2
S23_scaffold_101_curated	30	S23_scaffold_101_curated_30	S23_Azospira_oryzae_66_856_curated	2
S23_scaffold_101_curated	70	S23_scaffold_101_curated_70	S23_Azospira_oryzae_66_856_curated	2
S23_scaffold_68_curated	42	S23_scaffold_68_curated_42	S23_Azospira_oryzae_66_856_curated	2
S23_scaffold_68_curated	414	S23_scaffold_68_curated_414	S23_Azospira_oryzae_66_856_curated	2
S23_scaffold_56_curated	33	S23_scaffold_56_curated_33	S23_Azospira_oryzae_66_856_curated	2
S23_scaffold_56_curated	181	S23_scaffold_56_curated_181	S23_Azospira_oryzae_66_856_curated	2
S23_scaffold_56_curated	182	S23_scaffold_56_curated_182	S23_Azospira_oryzae_66_856_curated	2
S23_scaffold_95_curated	30	S23_scaffold_95_curated_30	S23_Azospira_oryzae_66_856_curated	2
S23_scaffold_95_curated	41	S23_scaffold_95_curated_41	S23_Azospira_oryzae_66_856_curated	2
S23_scaffold_77_curated	97	S23_scaffold_77_curated_97	S23_Azospira_oryzae_66_856_curated	2
S23_scaffold_41_curated	188	S23_scaffold_41_curated_188	S23_Clostridiales_37_15_curated	2
S23_scaffold_389_curated	10	S23_scaffold_389_curated_10	S23_RifCSP_Comamonadaceae_63_35_curated	2
S23_scaffold_201_curated	59	S23_scaffold_201_curated_59	S23_RifCSP_Comamonadaceae_63_35_curated	2
S23_scaffold_36_curated	174	S23_scaffold_36_curated_174	S23_RifCSP_Comamonadaceae_63_35_curated	2
S23_scaffold_991_curated	7	S23_scaffold_991_curated_7	S23_RifCSP_Comamonadaceae_63_35_curated	2
S23_scaffold_217_curated	35	S23_scaffold_217_curated_35	S23_RifCSP_Comamonadaceae_63_35_curated	2
S24_scaffold_1012_curated	4	S24_scaffold_1012_curated_4	S24_RifOxy_Desulfosporosinus_43_10_curated	2
S24_scaffold_543_curated	5	S24_scaffold_543_curated_5	S24_RifOxy_Desulfosporosinus_43_10_curated	2
S24_scaffold_926_curated	2	S24_scaffold_926_curated_2	S24_RifOxy_Desulfosporosinus_43_10_curated	2
S24_scaffold_1621_curated	6	S24_scaffold_1621_curated_6	S24_RifOxy_Desulfosporosinus_43_10_curated	2
S24_scaffold_3527_curated	1	S24_scaffold_3527_curated_1	S24_RifOxy_Desulfosporosinus_43_10_curated	2
S24_scaffold_3527_curated	5	S24_scaffold_3527_curated_5	S24_RifOxy_Desulfosporosinus_43_10_curated	2
S24_scaffold_696_curated	10	S24_scaffold_696_curated_10	S24_Micrococcoles_71_12_curated	2
S25_scaffold_5640_curated	1	S25_scaffold_5640_curated_1	S25_RifleGW_Geobacter_56_8_curated	2
S25_scaffold_6214_curated	2	S25_scaffold_6214_curated_2	S25_RifleGW_Geobacter_56_8_curated	2
S25_scaffold_8067_curated	3	S25_scaffold_8067_curated_3	S25_RifleGW_Geobacter_56_8_curated	2
S25_scaffold_7246_curated	1	S25_scaffold_7246_curated_1	S25_RifleGW_Geobacter_56_8_curated	2
S25_scaffold_20466_curated	2	S25_scaffold_20466_curated_2	S25_RifleGW_Geobacter_56_8_curated	2
S25_scaffold_5192_curated	2	S25_scaffold_5192_curated_2	S25_RifleGW_Geobacter_56_8_curated	2
S25_scaffold_16366_curated	2	S25_scaffold_16366_curated_2	S25_RifleGW_Geobacter_56_8_curated	2
S25_scaffold_5700_curated	2	S25_scaffold_5700_curated_2	S25_RifleGW_Geobacter_56_8_curated	2
S25_scaffold_5007_curated	1	S25_scaffold_5007_curated_1	S25_RifleGW_Geobacter_56_8_curated	2
S25_scaffold_4856_curated	4	S25_scaffold_4856_curated_4	S25_RifleGW_Geobacter_56_8_curated	2
S25_scaffold_23327_curated	2	S25_scaffold_23327_curated_2	S25_RifleGW_Geobacter_56_8_curated	2
S25_scaffold_16120_curated	2	S25_scaffold_16120_curated_2	S25_RifleGW_Geobacter_56_8_curated	2
S25_scaffold_4980_curated	4	S25_scaffold_4980_curated_4	S25_RifleGW_Geobacter_56_8_curated	2
S25_scaffold_4185_curated	1	S25_scaffold_4185_curated_1	S25_RifleGW_Geobacter_56_8_curated	2
S25_scaffold_3197_curated	6	S25_scaffold_3197_curated_6	S25_RifleGW_Geobacter_56_8_curated	2
S25_scaffold_4328_curated	2	S25_scaffold_4328_curated_2	S25_RifleGW_Geobacter_56_8_curated	2
S26_scaffold_16016_curated	1	S26_scaffold_16016_curated_1	S26_Geobacter_56_8_curated	2
S26_scaffold_11304_curated	1	S26_scaffold_11304_curated_1	S26_Geobacter_56_8_curated	2
S26_scaffold_8790_curated	4	S26_scaffold_8790_curated_4	S26_Geobacter_56_8_curated	2
S26_scaffold_19527_curated	1	S26_scaffold_19527_curated_1	S26_Geobacter_56_8_curated	2
S26_scaffold_3796_curated	1	S26_scaffold_3796_curated_1	S26_Geobacter_56_8_curated	2
S26_scaffold_11159_curated	2	S26_scaffold_11159_curated_2	S26_Geobacter_56_8_curated	2
S26_scaffold_1453_curated	3	S26_scaffold_1453_curated_3	S26_Geobacter_56_8_curated	2
S26_scaffold_3428_curated	2	S26_scaffold_3428_curated_2	S26_Geobacter_56_8_curated	2
S26_scaffold_3994_curated	2	S26_scaffold_3994_curated_2	S26_Geobacter_56_8_curated	2
S26_scaffold_16157_curated	1	S26_scaffold_16157_curated_1	S26_Geobacter_56_8_curated	2
S26_scaffold_14974_curated	1	S26_scaffold_14974_curated_1	S26_Geobacter_56_8_curated	2
S26_scaffold_22295_curated	1	S26_scaffold_22295_curated_1	S26_Geobacter_56_8_curated	2
S26_scaffold_10991_curated	1	S26_scaffold_10991_curated_1	S26_Geobacter_56_8_curated	2
S26_scaffold_18185_curated	1	S26_scaffold_18185_curated_1	S26_Geobacter_56_8_curated	2
S27_scaffold_13_curated	2	S27_scaffold_13_curated_2	S27_RifleACD_Chloroflexi_49_49_curated	2
S27_scaffold_185_curated	1	S27_scaffold_185_curated_1	S27_BJP_Coriobacteriales_67_81_curated	2
S27_scaffold_35_curated	98	S27_scaffold_35_curated_98	S27_BJP_Coriobacteriales_67_81_curated	2
S27_scaffold_35_curated	442	S27_scaffold_35_curated_442	S27_BJP_Coriobacteriales_67_81_curated	2
S27_scaffold_93_curated	37	S27_scaffold_93_curated_37	S27_BJP_Coriobacteriales_67_81_curated	2
S27_scaffold_0_curated	22	S27_scaffold_0_curated_22	S27_RifleGW_Geobacter_56_78_curated	2
S27_scaffold_0_curated	214	S27_scaffold_0_curated_214	S27_RifleGW_Geobacter_56_78_curated	2
S27_scaffold_0_curated	609	S27_scaffold_0_curated_609	S27_RifleGW_Geobacter_56_78_curated	2
S27_scaffold_0_curated	645	S27_scaffold_0_curated_645	S27_RifleGW_Geobacter_56_78_curated	2
S27_scaffold_0_curated	842	S27_scaffold_0_curated_842	S27_RifleGW_Geobacter_56_78_curated	2
S27_scaffold_3_curated	3	S27_scaffold_3_curated_3	S27_RifleGW_Geobacter_56_78_curated	2
S27_scaffold_3_curated	45	S27_scaffold_3_curated_45	S27_RifleGW_Geobacter_56_78_curated	2
S27_scaffold_3_curated	46	S27_scaffold_3_curated_46	S27_RifleGW_Geobacter_56_78_curated	2
S27_scaffold_7_curated	23	S27_scaffold_7_curated_23	S27_RifleGW_Geobacter_56_78_curated	2
S27_scaffold_7_curated	377	S27_scaffold_7_curated_377	S27_RifleGW_Geobacter_56_78_curated	2
S27_scaffold_7_curated	511	S27_scaffold_7_curated_511	S27_RifleGW_Geobacter_56_78_curated	2
S27_scaffold_32_curated	166	S27_scaffold_32_curated_166	S27_RifleGW_Geobacter_56_78_curated	2
S27_scaffold_32_curated	1	S27_scaffold_32_curated_1	S27_RifleGW_Geobacter_56_78_curated	2
S27_scaffold_32_curated	100	S27_scaffold_32_curated_100	S27_RifleGW_Geobacter_56_78_curated	2
S27_scaffold_12_curated	376	S27_scaffold_12_curated_376	S27_RifleGW_Geobacter_56_78_curated	2
S27_scaffold_12_curated	389	S27_scaffold_12_curated_389	S27_RifleGW_Geobacter_56_78_curated	2
S27_scaffold_12_curated	190	S27_scaffold_12_curated_190	S27_RifleGW_Geobacter_56_78_curated	2
S27_scaffold_14_curated	1	S27_scaffold_14_curated_1	S27_RifleGW_Geobacter_56_78_curated	2
S27_scaffold_14_curated	134	S27_scaffold_14_curated_134	S27_RifleGW_Geobacter_56_78_curated	2
S27_scaffold_14_curated	196	S27_scaffold_14_curated_196	S27_RifleGW_Geobacter_56_78_curated	2
S28_scaffold_84_curated	71	S28_scaffold_84_curated_71	S28_RifleBG_Geobacter_53_18_curated	2
S28_scaffold_77_curated	34	S28_scaffold_77_curated_34	S28_RifleBG_Geobacter_53_18_curated	2
S28_scaffold_158_curated	76	S28_scaffold_158_curated_76	S28_RifleBG_Geobacter_53_18_curated	2
S28_scaffold_65_curated	30	S28_scaffold_65_curated_30	S28_RifleBG_Geobacter_53_18_curated	2
S28_scaffold_123_curated	15	S28_scaffold_123_curated_15	S28_RifleBG_Geobacter_53_18_curated	2
S28_scaffold_212_curated	28	S28_scaffold_212_curated_28	S28_RifleBG_Geobacter_53_18_curated	2
S28_scaffold_33_curated	31	S28_scaffold_33_curated_31	S28_RifleBG_Geobacter_53_18_curated	2
S28_scaffold_95_curated	30	S28_scaffold_95_curated_30	S28_RifleBG_Geobacter_53_18_curated	2
S28_scaffold_22_curated	67	S28_scaffold_22_curated_67	S28_RifleBG_Geobacter_53_18_curated	2
S28_scaffold_327_curated	4	S28_scaffold_327_curated_4	S28_RifleBG_Ignavibacteria_36_39_curated	2
S28_scaffold_783_curated	8	S28_scaffold_783_curated_8	S28_RifleBG_Ignavibacteria_36_39_curated	2
S28_scaffold_7056_curated	1	S28_scaffold_7056_curated_1	S28_RifleBG_Ignavibacteria_36_39_curated	2
S28_scaffold_2816_curated	3	S28_scaffold_2816_curated_3	S28_RifleBG_Ignavibacteria_36_39_curated	2
S28_scaffold_313_curated	7	S28_scaffold_313_curated_7	S28_RifleBG_Ignavibacteria_36_39_curated	2
S28_scaffold_140_curated	25	S28_scaffold_140_curated_25	S28_Ignavibacteria_36_80_curated	2
S28_scaffold_130_curated	55	S28_scaffold_130_curated_55	S28_Ignavibacteria_36_80_curated	2
S28_scaffold_192_curated	67	S28_scaffold_192_curated_67	S28_Ignavibacteria_36_80_curated	2
S28_scaffold_6078_curated	2	S28_scaffold_6078_curated_2	S28_Methanosarcina_42_8_curated	2
S28_scaffold_9980_curated	2	S28_scaffold_9980_curated_2	S28_Methanosarcina_42_8_curated	2
S28_scaffold_1212_curated	7	S28_scaffold_1212_curated_7	S28_Methanosarcina_42_8_curated	2
S28_scaffold_13427_curated	1	S28_scaffold_13427_curated_1	S28_RifOxy_Spirochaetales_55_9_curated	2
S2_scaffold_86_curated	19	S2_scaffold_86_curated_19	S2_Rhizobiales_65_30_curated	2
S2_scaffold_161_curated	47	S2_scaffold_161_curated_47	S2_Rhizobiales_65_30_curated	2
S2_scaffold_101_curated	25	S2_scaffold_101_curated_25	S2_Rhizobiales_65_30_curated	2
S2_scaffold_13_curated	71	S2_scaffold_13_curated_71	S2_Rhizobiales_65_30_curated	2
S3_scaffold_0_curated	2525	S3_scaffold_0_curated_2525	S3_Micrococcales_67_491_curated	2
S3_scaffold_0_curated	258	S3_scaffold_0_curated_258	S3_Micrococcales_67_491_curated	2
S3_scaffold_20432_curated	1	S3_scaffold_20432_curated_1	S3_RifleGW_Spirochaetes_52_8_curated	2
S3_scaffold_15979_curated	1	S3_scaffold_15979_curated_1	S3_RifleGW_Spirochaetes_52_8_curated	2
S4_scaffold_871_curated	4	S4_scaffold_871_curated_4	S4_Bradyrhizobium_64_49_curated	2
S4_scaffold_7317_curated	5	S4_scaffold_7317_curated_5	S4_Bradyrhizobium_64_49_curated	2
S4_scaffold_1347_curated	7	S4_scaffold_1347_curated_7	S4_Bradyrhizobium_64_49_curated	2
S4_scaffold_1559_curated	8	S4_scaffold_1559_curated_8	S4_Bradyrhizobium_64_49_curated	2
S4_scaffold_1655_curated	9	S4_scaffold_1655_curated_9	S4_Bradyrhizobium_64_49_curated	2
S4_scaffold_647_curated	10	S4_scaffold_647_curated_10	S4_Bradyrhizobium_64_49_curated	2
S4_scaffold_3920_curated	2	S4_scaffold_3920_curated_2	S4_Bradyrhizobium_64_49_curated	2
S4_scaffold_379_curated	28	S4_scaffold_379_curated_28	S4_Bradyrhizobium_64_49_curated	2
S4_scaffold_1991_curated	5	S4_scaffold_1991_curated_5	S4_Bradyrhizobium_64_49_curated	2
S4_scaffold_2116_curated	10	S4_scaffold_2116_curated_10	S4_Bradyrhizobium_64_49_curated	2
S4_scaffold_954_curated	29	S4_scaffold_954_curated_29	S4_Bradyrhizobium_64_49_curated	2
S4_scaffold_7991_curated	1	S4_scaffold_7991_curated_1	S4_Mesorhizobium_63_14_curated	2
S4_scaffold_2884_curated	4	S4_scaffold_2884_curated_4	S4_Mesorhizobium_63_14_curated	2
S4_scaffold_10420_curated	3	S4_scaffold_10420_curated_3	S4_Mesorhizobium_63_14_curated	2
S4_scaffold_5_curated	430	S4_scaffold_5_curated_430	S4_Mesorhizobium_66_30_curated	2
S4_scaffold_74_curated	53	S4_scaffold_74_curated_53	S4_Mesorhizobium_66_30_curated	2
S4_scaffold_273_curated	33	S4_scaffold_273_curated_33	S4_Mesorhizobium_66_30_curated	2
S4_scaffold_151_curated	7	S4_scaffold_151_curated_7	S4_Mesorhizobium_66_30_curated	2
S4_scaffold_45_curated	24	S4_scaffold_45_curated_24	S4_Mesorhizobium_66_30_curated	2
S4_scaffold_937_curated	23	S4_scaffold_937_curated_23	S4_Mycobacterium_neoaurum_67_40_curated	2
S4_scaffold_604_curated	28	S4_scaffold_604_curated_28	S4_Mycobacterium_neoaurum_67_40_curated	2
S4_scaffold_13_curated	932	S4_scaffold_13_curated_932	S4_Phage_like_25_88_curated	2
S4_scaffold_249_curated	99	S4_scaffold_249_curated_99	S4_RifCSP_Pseudomonas_61_25_curated	2
S4_scaffold_1693_curated	8	S4_scaffold_1693_curated_8	S4_RifCSP_Pseudomonas_61_25_curated	2
S4_scaffold_504_curated	35	S4_scaffold_504_curated_35	S4_RifCSP_Pseudomonas_61_25_curated	2
S4_scaffold_217_curated	6	S4_scaffold_217_curated_6	S4_RifCSP_Pseudomonas_61_25_curated	2
S4_scaffold_217_curated	7	S4_scaffold_217_curated_7	S4_RifCSP_Pseudomonas_61_25_curated	2
S4_scaffold_164_curated	84	S4_scaffold_164_curated_84	S4_RifCSP_Pseudomonas_61_25_curated	2
S4_scaffold_296_curated	47	S4_scaffold_296_curated_47	S4_RifCSP_Pseudomonas_61_25_curated	2
S4_scaffold_296_curated	51	S4_scaffold_296_curated_51	S4_RifCSP_Pseudomonas_61_25_curated	2
S4_scaffold_143_curated	103	S4_scaffold_143_curated_103	S4_RifCSP_Pseudomonas_61_25_curated	2
S4_scaffold_125_curated	98	S4_scaffold_125_curated_98	S4_RifCSP_Pseudomonas_61_25_curated	2
S4_scaffold_26_curated	198	S4_scaffold_26_curated_198	S4_Rhizobiales_62_21_curated	2
S4_scaffold_430_curated	18	S4_scaffold_430_curated_18	S4_Rhizobiales_62_21_curated	2
S4_scaffold_192_curated	35	S4_scaffold_192_curated_35	S4_Rhizobiales_62_21_curated	2
S4_scaffold_192_curated	36	S4_scaffold_192_curated_36	S4_Rhizobiales_62_21_curated	2
S4_scaffold_174_curated	88	S4_scaffold_174_curated_88	S4_Rhizobiales_62_21_curated	2
S4_scaffold_278_curated	81	S4_scaffold_278_curated_81	S4_Rhizobiales_62_21_curated	2
S4_scaffold_382_curated	41	S4_scaffold_382_curated_41	S4_Rhizobiales_62_21_curated	2
S4_scaffold_3985_curated	7	S4_scaffold_3985_curated_7	S4_Rhizobiales_66_11_curated	2
S4_scaffold_642_curated	14	S4_scaffold_642_curated_14	S4_Rhizobiales_66_11_curated	2
S4_scaffold_7414_curated	4	S4_scaffold_7414_curated_4	S4_Rhizobiales_66_11_curated	2
S5_scaffold_35_curated	247	S5_scaffold_35_curated_247	S5_RifleAc_Desulfovibrio_putealis_63_18_curated	2
S5_scaffold_153_curated	55	S5_scaffold_153_curated_55	S5_Microbacterium_68_17_curated	2
S5_scaffold_4_curated	285	S5_scaffold_4_curated_285	S5_Microbacterium_68_17_curated	2
S5_scaffold_167_curated	39	S5_scaffold_167_curated_39	S5_Microbacterium_68_17_curated	2
S5_scaffold_7988_curated	2	S5_scaffold_7988_curated_2	S5_Rhizobiales_66_15_curated	2
S7_scaffold_128_curated	1	S7_scaffold_128_curated_1	S7_RifCSP_Burkholderiales_64_14_curated	2
S7_scaffold_121_curated	26	S7_scaffold_121_curated_26	S7_RifCSP_Burkholderiales_64_14_curated	2
S7_scaffold_121_curated	109	S7_scaffold_121_curated_109	S7_RifCSP_Burkholderiales_64_14_curated	2
S7_scaffold_525_curated	7	S7_scaffold_525_curated_7	S7_RifCSP_Burkholderiales_64_14_curated	2
S7_scaffold_384_curated	39	S7_scaffold_384_curated_39	S7_RifCSP_Burkholderiales_64_14_curated	2
S7_scaffold_966_curated	8	S7_scaffold_966_curated_8	S7_RifCSP_Burkholderiales_64_14_curated	2
S7_scaffold_748_curated	8	S7_scaffold_748_curated_8	S7_RifCSP_Burkholderiales_64_14_curated	2
S7_scaffold_833_curated	6	S7_scaffold_833_curated_6	S7_RifCSP_Burkholderiales_64_14_curated	2
S7_scaffold_184_curated	2	S7_scaffold_184_curated_2	S7_RifCSP_Burkholderiales_64_14_curated	2
S7_scaffold_231_curated	20	S7_scaffold_231_curated_20	S7_RifCSP_Burkholderiales_64_14_curated	2
S7_scaffold_16_curated	20	S7_scaffold_16_curated_20	S7_Holophaga_63_20_curated	2
S7_scaffold_16_curated	68	S7_scaffold_16_curated_68	S7_Holophaga_63_20_curated	2
S9_scaffold_125_curated	30	S9_scaffold_125_curated_30	S9_RifleAAC_Dechloromonas_62_369_curated	2
S9_scaffold_38_curated	3	S9_scaffold_38_curated_3	S9_RifleAAC_Dechloromonas_62_369_curated	2
S9_scaffold_38_curated	144	S9_scaffold_38_curated_144	S9_RifleAAC_Dechloromonas_62_369_curated	2
S9_scaffold_38_curated	257	S9_scaffold_38_curated_257	S9_RifleAAC_Dechloromonas_62_369_curated	2
S9_scaffold_30_curated	141	S9_scaffold_30_curated_141	S9_RifleAAC_Dechloromonas_62_369_curated	2
S9_scaffold_32_curated	210	S9_scaffold_32_curated_210	S9_RifleAAC_Dechloromonas_62_369_curated	2
S9_scaffold_213_curated	11	S9_scaffold_213_curated_11	S9_RifleAAC_Dechloromonas_62_369_curated	2
S9_scaffold_4_curated	131	S9_scaffold_4_curated_131	S9_RifleAAC_Dechloromonas_62_369_curated	2
S9_scaffold_4_curated	185	S9_scaffold_4_curated_185	S9_RifleAAC_Dechloromonas_62_369_curated	2
S9_scaffold_4_curated	239	S9_scaffold_4_curated_239	S9_RifleAAC_Dechloromonas_62_369_curated	2
S9_scaffold_4_curated	260	S9_scaffold_4_curated_260	S9_RifleAAC_Dechloromonas_62_369_curated	2
S9_scaffold_4_curated	272	S9_scaffold_4_curated_272	S9_RifleAAC_Dechloromonas_62_369_curated	2
S9_scaffold_9_curated	19	S9_scaffold_9_curated_19	S9_RifleAAC_Dechloromonas_62_369_curated	2
S9_scaffold_710_curated	16	S9_scaffold_710_curated_16	S9_RifleAAC_Dechloromonas_62_369_curated	2
S9_scaffold_165_curated	39	S9_scaffold_165_curated_39	S9_RifleAAC_Dechloromonas_62_369_curated	2
S9_scaffold_165_curated	64	S9_scaffold_165_curated_64	S9_RifleAAC_Dechloromonas_62_369_curated	2
S9_scaffold_10_curated	216	S9_scaffold_10_curated_216	S9_Ignavibacteriales_35_21_curated	2
S9_scaffold_105_curated	59	S9_scaffold_105_curated_59	S9_Ignavibacteriales_35_21_curated	2
S9_scaffold_350_curated	33	S9_scaffold_350_curated_33	S9_Rhizobiales_65_477_curated	2
S9_scaffold_59_curated	65	S9_scaffold_59_curated_65	S9_Rhizobiales_65_477_curated	2
S9_scaffold_7_curated	81	S9_scaffold_7_curated_81	S9_Rhizobiales_65_477_curated	2
S9_scaffold_7_curated	250	S9_scaffold_7_curated_250	S9_Rhizobiales_65_477_curated	2
S9_scaffold_294_curated	41	S9_scaffold_294_curated_41	S9_Rhizobiales_65_477_curated	2
S9_scaffold_86_curated	68	S9_scaffold_86_curated_68	S9_Rhizobiales_65_477_curated	2
S9_scaffold_86_curated	99	S9_scaffold_86_curated_99	S9_Rhizobiales_65_477_curated	2
S9_scaffold_40_curated	127	S9_scaffold_40_curated_127	S9_Rhizobiales_66_65_curated	2
S9_scaffold_51_curated	177	S9_scaffold_51_curated_177	S9_Rhizobiales_66_65_curated	2
S9_scaffold_54_curated	132	S9_scaffold_54_curated_132	S9_Rhizobiales_66_65_curated	2
S9_scaffold_153_curated	50	S9_scaffold_153_curated_50	S9_Rhizobiales_66_65_curated	2
S9_scaffold_326_curated	26	S9_scaffold_326_curated_26	S9_Rhizobiales_66_65_curated	2
S9_scaffold_145_curated	69	S9_scaffold_145_curated_69	S9_Rhizobiales_66_65_curated	2
S9_scaffold_291_curated	14	S9_scaffold_291_curated_14	S9_Rhizobiales_66_65_curated	2
S9_scaffold_207_curated	21	S9_scaffold_207_curated_21	S9_Rhizobiales_66_65_curated	2
S9_scaffold_585_curated	3	S9_scaffold_585_curated_3	S9_Rhizobiales_66_65_curated	2
S9_scaffold_278_curated	85	S9_scaffold_278_curated_85	S9_Rhizobiales_66_65_curated	2
S9_scaffold_28_curated	215	S9_scaffold_28_curated_215	S9_Rhizobiales_66_65_curated	2
S13_scaffold_1837_curated	1837	S13_scaffold_1837_curated_3	S13_RifleGW_Desulfovibrio_67_8_curated	2
S13_scaffold_3578_curated	3578	S13_scaffold_3578_curated_1	S13_RifleGW_Desulfovibrio_67_8_curated	2
S0_scaffold_131_curated	39	S0_scaffold_131_curated_39	S0_Alphaproteo_Plasmid_COMPLETE_66_31_curated	1
S0_scaffold_131_curated	68	S0_scaffold_131_curated_68	S0_Alphaproteo_Plasmid_COMPLETE_66_31_curated	1
S0_scaffold_135_curated	39	S0_scaffold_135_curated_39	S0_RifOxy_Bacteroidetes_41_186_curated	1
S0_scaffold_10_curated	174	S0_scaffold_10_curated_174	S0_RifOxy_Bacteroidetes_41_186_curated	1
S0_scaffold_10_curated	197	S0_scaffold_10_curated_197	S0_RifOxy_Bacteroidetes_41_186_curated	1
S0_scaffold_10_curated	198	S0_scaffold_10_curated_198	S0_RifOxy_Bacteroidetes_41_186_curated	1
S0_scaffold_10_curated	203	S0_scaffold_10_curated_203	S0_RifOxy_Bacteroidetes_41_186_curated	1
S0_scaffold_10_curated	215	S0_scaffold_10_curated_215	S0_RifOxy_Bacteroidetes_41_186_curated	1
S0_scaffold_18_curated	117	S0_scaffold_18_curated_117	S0_RifOxy_Bacteroidetes_41_186_curated	1
S0_scaffold_18_curated	144	S0_scaffold_18_curated_144	S0_RifOxy_Bacteroidetes_41_186_curated	1
S0_scaffold_25_curated	187	S0_scaffold_25_curated_187	S0_RifOxy_Bacteroidetes_41_186_curated	1
S0_scaffold_25_curated	296	S0_scaffold_25_curated_296	S0_RifOxy_Bacteroidetes_41_186_curated	1
S0_scaffold_25_curated	462	S0_scaffold_25_curated_462	S0_RifOxy_Bacteroidetes_41_186_curated	1
S0_scaffold_25_curated	483	S0_scaffold_25_curated_483	S0_RifOxy_Bacteroidetes_41_186_curated	1
S0_scaffold_37_curated	14	S0_scaffold_37_curated_14	S0_RifOxy_Bacteroidetes_41_186_curated	1
S0_scaffold_42_curated	38	S0_scaffold_42_curated_38	S0_RifOxy_Bacteroidetes_41_186_curated	1
S0_scaffold_42_curated	74	S0_scaffold_42_curated_74	S0_RifOxy_Bacteroidetes_41_186_curated	1
S0_scaffold_86_curated	33	S0_scaffold_86_curated_33	S0_RifOxy_Bacteroidetes_41_186_curated	1
S0_scaffold_31_curated	96	S0_scaffold_31_curated_96	S0_RifleGW_Geobacter_53_40_curated	1
S0_scaffold_36_curated	421	S0_scaffold_36_curated_421	S0_RifleGW_Geobacter_53_40_curated	1
S0_scaffold_74_curated	57	S0_scaffold_74_curated_57	S0_RifleGW_Geobacter_53_40_curated	1
S0_scaffold_74_curated	89	S0_scaffold_74_curated_89	S0_RifleGW_Geobacter_53_40_curated	1
S0_scaffold_74_curated	98	S0_scaffold_74_curated_98	S0_RifleGW_Geobacter_53_40_curated	1
S0_scaffold_53_curated	25	S0_scaffold_53_curated_25	S0_RifleGW_Geobacter_53_40_curated	1
S0_scaffold_53_curated	137	S0_scaffold_53_curated_137	S0_RifleGW_Geobacter_53_40_curated	1
S0_scaffold_72_curated	81	S0_scaffold_72_curated_81	S0_RifleGW_Geobacter_53_40_curated	1
S0_scaffold_72_curated	90	S0_scaffold_72_curated_90	S0_RifleGW_Geobacter_53_40_curated	1
S0_scaffold_72_curated	32	S0_scaffold_72_curated_32	S0_RifleGW_Geobacter_53_40_curated	1
S0_scaffold_163_curated	27	S0_scaffold_163_curated_27	S0_RifleGW_Geobacter_53_40_curated	1
S0_scaffold_165_curated	59	S0_scaffold_165_curated_59	S0_RifleGW_Geobacter_53_40_curated	1
S0_scaffold_165_curated	62	S0_scaffold_165_curated_62	S0_RifleGW_Geobacter_53_40_curated	1
S0_scaffold_101_curated	71	S0_scaffold_101_curated_71	S0_RifleGW_Geobacter_53_40_curated	1
S0_scaffold_101_curated	75	S0_scaffold_101_curated_75	S0_RifleGW_Geobacter_53_40_curated	1
S0_scaffold_101_curated	195	S0_scaffold_101_curated_195	S0_RifleGW_Geobacter_53_40_curated	1
S0_scaffold_101_curated	208	S0_scaffold_101_curated_208	S0_RifleGW_Geobacter_53_40_curated	1
S0_scaffold_101_curated	233	S0_scaffold_101_curated_233	S0_RifleGW_Geobacter_53_40_curated	1
S0_scaffold_513_curated	14	S0_scaffold_513_curated_14	S0_RifleGW_Geobacter_53_40_curated	1
S0_scaffold_2842_curated	1	S0_scaffold_2842_curated_1	S0_RifleGW_Geobacter_53_40_curated	1
S0_scaffold_201_curated	46	S0_scaffold_201_curated_46	S0_RifleGW_Geobacter_53_40_curated	1
S0_scaffold_5_curated	50	S0_scaffold_5_curated_50	S0_RifleGW_Geobacter_53_40_curated	1
S0_scaffold_5_curated	90	S0_scaffold_5_curated_90	S0_RifleGW_Geobacter_53_40_curated	1
S0_scaffold_5_curated	95	S0_scaffold_5_curated_95	S0_RifleGW_Geobacter_53_40_curated	1
S0_scaffold_5_curated	134	S0_scaffold_5_curated_134	S0_RifleGW_Geobacter_53_40_curated	1
S0_scaffold_5_curated	167	S0_scaffold_5_curated_167	S0_RifleGW_Geobacter_53_40_curated	1
S0_scaffold_5_curated	171	S0_scaffold_5_curated_171	S0_RifleGW_Geobacter_53_40_curated	1
S0_scaffold_5_curated	246	S0_scaffold_5_curated_246	S0_RifleGW_Geobacter_53_40_curated	1
S0_scaffold_5_curated	332	S0_scaffold_5_curated_332	S0_RifleGW_Geobacter_53_40_curated	1
S0_scaffold_796_curated	3	S0_scaffold_796_curated_3	S0_RifleGW_Geobacter_53_40_curated	1
S0_scaffold_127_curated	78	S0_scaffold_127_curated_78	S0_RifleGW_Geobacter_53_40_curated	1
S0_scaffold_48_curated	19	S0_scaffold_48_curated_19	S0_RifleGW_Geobacter_53_40_curated	1
S0_scaffold_48_curated	27	S0_scaffold_48_curated_27	S0_RifleGW_Geobacter_53_40_curated	1
S0_scaffold_48_curated	159	S0_scaffold_48_curated_159	S0_RifleGW_Geobacter_53_40_curated	1
S0_scaffold_48_curated	238	S0_scaffold_48_curated_238	S0_RifleGW_Geobacter_53_40_curated	1
S0_scaffold_48_curated	303	S0_scaffold_48_curated_303	S0_RifleGW_Geobacter_53_40_curated	1
S0_scaffold_23_curated	17	S0_scaffold_23_curated_17	S0_RifleGW_Geobacter_53_40_curated	1
S0_scaffold_23_curated	96	S0_scaffold_23_curated_96	S0_RifleGW_Geobacter_53_40_curated	1
S0_scaffold_23_curated	99	S0_scaffold_23_curated_99	S0_RifleGW_Geobacter_53_40_curated	1
S0_scaffold_23_curated	196	S0_scaffold_23_curated_196	S0_RifleGW_Geobacter_53_40_curated	1
S0_scaffold_23_curated	345	S0_scaffold_23_curated_345	S0_RifleGW_Geobacter_53_40_curated	1
S0_scaffold_40_curated	4	S0_scaffold_40_curated_4	S0_RifleGW_Geobacter_53_40_curated	1
S0_scaffold_40_curated	74	S0_scaffold_40_curated_74	S0_RifleGW_Geobacter_53_40_curated	1
S0_scaffold_40_curated	84	S0_scaffold_40_curated_84	S0_RifleGW_Geobacter_53_40_curated	1
S0_scaffold_40_curated	133	S0_scaffold_40_curated_133	S0_RifleGW_Geobacter_53_40_curated	1
S0_scaffold_40_curated	146	S0_scaffold_40_curated_146	S0_RifleGW_Geobacter_53_40_curated	1
S0_scaffold_66_curated	9	S0_scaffold_66_curated_9	S0_RifleGW_Geobacter_53_40_curated	1
S0_scaffold_66_curated	53	S0_scaffold_66_curated_53	S0_RifleGW_Geobacter_53_40_curated	1
S0_scaffold_66_curated	62	S0_scaffold_66_curated_62	S0_RifleGW_Geobacter_53_40_curated	1
S0_scaffold_66_curated	96	S0_scaffold_66_curated_96	S0_RifleGW_Geobacter_53_40_curated	1
S0_scaffold_66_curated	106	S0_scaffold_66_curated_106	S0_RifleGW_Geobacter_53_40_curated	1
S0_scaffold_66_curated	125	S0_scaffold_66_curated_125	S0_RifleGW_Geobacter_53_40_curated	1
S0_scaffold_60_curated	16	S0_scaffold_60_curated_16	S0_RifleGW_Geobacter_53_40_curated	1
S0_scaffold_60_curated	19	S0_scaffold_60_curated_19	S0_RifleGW_Geobacter_53_40_curated	1
S0_scaffold_60_curated	94	S0_scaffold_60_curated_94	S0_RifleGW_Geobacter_53_40_curated	1
S0_scaffold_60_curated	142	S0_scaffold_60_curated_142	S0_RifleGW_Geobacter_53_40_curated	1
S0_scaffold_84_curated	45	S0_scaffold_84_curated_45	S0_RifleGW_Geobacter_53_40_curated	1
S0_scaffold_84_curated	78	S0_scaffold_84_curated_78	S0_RifleGW_Geobacter_53_40_curated	1
S0_scaffold_130_curated	23	S0_scaffold_130_curated_23	S0_RifleGW_Geobacter_53_40_curated	1
S0_scaffold_130_curated	48	S0_scaffold_130_curated_48	S0_RifleGW_Geobacter_53_40_curated	1
S0_scaffold_130_curated	63	S0_scaffold_130_curated_63	S0_RifleGW_Geobacter_53_40_curated	1
S0_scaffold_52_curated	110	S0_scaffold_52_curated_110	S0_RifleGW_Geobacter_53_40_curated	1
S0_scaffold_52_curated	164	S0_scaffold_52_curated_164	S0_RifleGW_Geobacter_53_40_curated	1
S0_scaffold_52_curated	206	S0_scaffold_52_curated_206	S0_RifleGW_Geobacter_53_40_curated	1
S0_scaffold_234_curated	12	S0_scaffold_234_curated_12	S0_RifleGW_Geobacter_53_40_curated	1
S0_scaffold_98_curated	69	S0_scaffold_98_curated_69	S0_RifleGW_Geobacter_53_40_curated	1
S0_scaffold_98_curated	87	S0_scaffold_98_curated_87	S0_RifleGW_Geobacter_53_40_curated	1
S0_scaffold_98_curated	25	S0_scaffold_98_curated_25	S0_RifleGW_Geobacter_53_40_curated	1
S0_scaffold_256_curated	6	S0_scaffold_256_curated_6	S0_RifleGW_Geobacter_53_40_curated	1
S10_scaffold_330_curated	37	S10_scaffold_330_curated_37	S10_Alphaproteobacteria_65_13_curated	1
S10_scaffold_751_curated	21	S10_scaffold_751_curated_21	S10_Alphaproteobacteria_65_13_curated	1
S10_scaffold_755_curated	19	S10_scaffold_755_curated_19	S10_Alphaproteobacteria_65_13_curated	1
S10_scaffold_614_curated	28	S10_scaffold_614_curated_28	S10_Alphaproteobacteria_65_13_curated	1
S10_scaffold_917_curated	12	S10_scaffold_917_curated_12	S10_Alphaproteobacteria_65_13_curated	1
S10_scaffold_1411_curated	2	S10_scaffold_1411_curated_2	S10_Alphaproteobacteria_65_13_curated	1
S10_scaffold_843_curated	22	S10_scaffold_843_curated_22	S10_Alphaproteobacteria_65_13_curated	1
S10_scaffold_985_curated	12	S10_scaffold_985_curated_12	S10_Alphaproteobacteria_65_13_curated	1
S10_scaffold_690_curated	28	S10_scaffold_690_curated_28	S10_Alphaproteobacteria_65_13_curated	1
S10_scaffold_803_curated	4	S10_scaffold_803_curated_4	S10_Alphaproteobacteria_65_13_curated	1
S10_scaffold_1084_curated	9	S10_scaffold_1084_curated_9	S10_Alphaproteobacteria_65_13_curated	1
S10_scaffold_264_curated	20	S10_scaffold_264_curated_20	S10_Alphaproteobacteria_65_13_curated	1
S10_scaffold_578_curated	86	S10_scaffold_578_curated_86	S10_Alphaproteobacteria_65_13_curated	1
S10_scaffold_647_curated	7	S10_scaffold_647_curated_7	S10_Alphaproteobacteria_65_13_curated	1
S10_scaffold_1453_curated	6	S10_scaffold_1453_curated_6	S10_Alphaproteobacteria_65_13_curated	1
S10_scaffold_1453_curated	10	S10_scaffold_1453_curated_10	S10_Alphaproteobacteria_65_13_curated	1
S10_scaffold_1840_curated	13	S10_scaffold_1840_curated_13	S10_Alphaproteobacteria_65_13_curated	1
S10_scaffold_630_curated	33	S10_scaffold_630_curated_33	S10_Alphaproteobacteria_65_13_curated	1
S10_scaffold_935_curated	22	S10_scaffold_935_curated_22	S10_Alphaproteobacteria_65_13_curated	1
S10_scaffold_1195_curated	13	S10_scaffold_1195_curated_13	S10_Alphaproteobacteria_65_13_curated	1
S10_scaffold_7016_curated	2	S10_scaffold_7016_curated_2	S10_Methanosarcina_barkeri_39_9_curated	1
S10_scaffold_1314_curated	7	S10_scaffold_1314_curated_7	S10_Methanosarcina_barkeri_39_9_curated	1
S10_scaffold_3266_curated	1	S10_scaffold_3266_curated_1	S10_Methanosarcina_barkeri_39_9_curated	1
S10_scaffold_6771_curated	2	S10_scaffold_6771_curated_2	S10_Methanosarcina_barkeri_39_9_curated	1
S10_scaffold_2322_curated	3	S10_scaffold_2322_curated_3	S10_Methanosarcina_barkeri_39_9_curated	1
S10_scaffold_5522_curated	1	S10_scaffold_5522_curated_1	S10_Methanosarcina_barkeri_39_9_curated	1
S10_scaffold_2172_curated	3	S10_scaffold_2172_curated_3	S10_Methanosarcina_barkeri_39_9_curated	1
S10_scaffold_2496_curated	2	S10_scaffold_2496_curated_2	S10_Methanosarcina_barkeri_39_9_curated	1
S10_scaffold_1070_curated	8	S10_scaffold_1070_curated_8	S10_Methanosarcina_barkeri_39_9_curated	1
S10_scaffold_3076_curated	6	S10_scaffold_3076_curated_6	S10_Methanosarcina_barkeri_39_9_curated	1
S10_scaffold_679_curated	1	S10_scaffold_679_curated_1	S10_Methanosarcina_barkeri_39_9_curated	1
S10_scaffold_8932_curated	1	S10_scaffold_8932_curated_1	S10_Methanosarcina_barkeri_39_9_curated	1
S10_scaffold_2437_curated	8	S10_scaffold_2437_curated_8	S10_Methanosarcina_barkeri_39_9_curated	1
S10_scaffold_3091_curated	3	S10_scaffold_3091_curated_3	S10_Methanosarcina_barkeri_39_9_curated	1
S10_scaffold_6861_curated	1	S10_scaffold_6861_curated_1	S10_Methanosarcina_barkeri_39_9_curated	1
S10_scaffold_5102_curated	1	S10_scaffold_5102_curated_1	S10_Methanosarcina_barkeri_39_9_curated	1
S10_scaffold_1632_curated	2	S10_scaffold_1632_curated_2	S10_Methanosarcina_barkeri_39_9_curated	1
S10_scaffold_11911_curated	1	S10_scaffold_11911_curated_1	S10_Methanosarcina_barkeri_39_9_curated	1
S10_scaffold_3152_curated	7	S10_scaffold_3152_curated_7	S10_Methanosarcina_barkeri_39_9_curated	1
S10_scaffold_5097_curated	3	S10_scaffold_5097_curated_3	S10_Methanosarcina_barkeri_39_9_curated	1
S10_scaffold_5661_curated	3	S10_scaffold_5661_curated_3	S10_Methanosarcina_barkeri_39_9_curated	1
S10_scaffold_11314_curated	1	S10_scaffold_11314_curated_1	S10_Methanosarcina_barkeri_39_9_curated	1
S10_scaffold_10221_curated	1	S10_scaffold_10221_curated_1	S10_Methanosarcina_barkeri_39_9_curated	1
S10_scaffold_11185_curated	1	S10_scaffold_11185_curated_1	S10_Methanosarcina_barkeri_39_9_curated	1
S10_scaffold_2115_curated	2	S10_scaffold_2115_curated_2	S10_Methanosarcina_barkeri_39_9_curated	1
S10_scaffold_2594_curated	1	S10_scaffold_2594_curated_1	S10_Methanosarcina_barkeri_39_9_curated	1
S10_scaffold_1137_curated	5	S10_scaffold_1137_curated_5	S10_Methanosarcina_barkeri_39_9_curated	1
S10_scaffold_3534_curated	5	S10_scaffold_3534_curated_5	S10_Methanosarcina_barkeri_39_9_curated	1
S10_scaffold_6907_curated	3	S10_scaffold_6907_curated_3	S10_Micrococcales_72_9_curated	1
S10_scaffold_10517_curated	1	S10_scaffold_10517_curated_1	S10_Micrococcales_72_9_curated	1
S10_scaffold_2072_curated	3	S10_scaffold_2072_curated_3	S10_Micrococcales_72_9_curated	1
S10_scaffold_2557_curated	4	S10_scaffold_2557_curated_4	S10_Micrococcales_72_9_curated	1
S10_scaffold_6152_curated	2	S10_scaffold_6152_curated_2	S10_Micrococcales_72_9_curated	1
S10_scaffold_3678_curated	7	S10_scaffold_3678_curated_7	S10_Micrococcales_72_9_curated	1
S10_scaffold_5815_curated	2	S10_scaffold_5815_curated_2	S10_Micrococcales_72_9_curated	1
S10_scaffold_2297_curated	3	S10_scaffold_2297_curated_3	S10_Micrococcales_72_9_curated	1
S10_scaffold_10310_curated	1	S10_scaffold_10310_curated_1	S10_Micrococcales_72_9_curated	1
S10_scaffold_4222_curated	2	S10_scaffold_4222_curated_2	S10_Micrococcales_72_9_curated	1
S10_scaffold_1994_curated	5	S10_scaffold_1994_curated_5	S10_Micrococcales_72_9_curated	1
S10_scaffold_7106_curated	1	S10_scaffold_7106_curated_1	S10_Micrococcales_72_9_curated	1
S10_scaffold_3979_curated	4	S10_scaffold_3979_curated_4	S10_Micrococcales_72_9_curated	1
S10_scaffold_1104_curated	7	S10_scaffold_1104_curated_7	S10_Micrococcales_69_15_curated	1
S10_scaffold_523_curated	22	S10_scaffold_523_curated_22	S10_Micrococcales_69_15_curated	1
S10_scaffold_523_curated	33	S10_scaffold_523_curated_33	S10_Micrococcales_69_15_curated	1
S10_scaffold_519_curated	12	S10_scaffold_519_curated_12	S10_Micrococcales_69_15_curated	1
S10_scaffold_437_curated	12	S10_scaffold_437_curated_12	S10_Micrococcales_69_15_curated	1
S10_scaffold_118_curated	43	S10_scaffold_118_curated_43	S10_Micrococcales_69_15_curated	1
S10_scaffold_461_curated	13	S10_scaffold_461_curated_13	S10_Micrococcales_69_15_curated	1
S10_scaffold_403_curated	3	S10_scaffold_403_curated_3	S10_Micrococcales_69_15_curated	1
S10_scaffold_152_curated	48	S10_scaffold_152_curated_48	S10_Micrococcales_69_15_curated	1
S11_scaffold_1233_curated	1	S11_scaffold_1233_curated_1	S11_RifleGW_Anaerolineales_41_7_curated	1
S11_scaffold_1607_curated	3	S11_scaffold_1607_curated_3	S11_RifleGW_Anaerolineales_41_7_curated	1
S11_scaffold_760_curated	7	S11_scaffold_760_curated_7	S11_RifleGW_Anaerolineales_41_7_curated	1
S11_scaffold_4506_curated	1	S11_scaffold_4506_curated_1	S11_RifleGW_Anaerolineales_41_7_curated	1
S11_scaffold_6843_curated	1	S11_scaffold_6843_curated_1	S11_RifleGW_Anaerolineales_41_7_curated	1
S11_scaffold_4020_curated	2	S11_scaffold_4020_curated_2	S11_RifleGW_Anaerolineales_41_7_curated	1
S11_scaffold_11771_curated	2	S11_scaffold_11771_curated_2	S11_RifleGW_Anaerolineales_41_7_curated	1
S11_scaffold_8685_curated	1	S11_scaffold_8685_curated_1	S11_RifleGW_Anaerolineales_41_7_curated	1
S11_scaffold_3044_curated	1	S11_scaffold_3044_curated_1	S11_RifleGW_Anaerolineales_41_7_curated	1
S11_scaffold_5253_curated	2	S11_scaffold_5253_curated_2	S11_RifleGW_Anaerolineales_41_7_curated	1
S11_scaffold_3410_curated	1	S11_scaffold_3410_curated_1	S11_RifleGW_Anaerolineales_41_7_curated	1
S11_scaffold_8711_curated	2	S11_scaffold_8711_curated_2	S11_RifleGW_Anaerolineales_41_7_curated	1
S11_scaffold_2780_curated	3	S11_scaffold_2780_curated_3	S11_RifleGW_Anaerolineales_41_7_curated	1
S11_scaffold_4441_curated	3	S11_scaffold_4441_curated_3	S11_RifleGW_Anaerolineales_41_7_curated	1
S11_scaffold_4237_curated	1	S11_scaffold_4237_curated_1	S11_RifleGW_Anaerolineales_41_7_curated	1
S11_scaffold_4237_curated	2	S11_scaffold_4237_curated_2	S11_RifleGW_Anaerolineales_41_7_curated	1
S11_scaffold_8512_curated	2	S11_scaffold_8512_curated_2	S11_RifleGW_Anaerolineales_41_7_curated	1
S11_scaffold_3695_curated	1	S11_scaffold_3695_curated_1	S11_RifleGW_Anaerolineales_41_7_curated	1
S11_scaffold_5781_curated	1	S11_scaffold_5781_curated_1	S11_RifleGW_Anaerolineales_41_7_curated	1
S11_scaffold_2276_curated	3	S11_scaffold_2276_curated_3	S11_RifleGW_Anaerolineales_41_7_curated	1
S11_scaffold_1139_curated	9	S11_scaffold_1139_curated_9	S11_RifleGW_Anaerolineales_41_7_curated	1
S11_scaffold_4433_curated	3	S11_scaffold_4433_curated_3	S11_RifleGW_Anaerolineales_41_7_curated	1
S11_scaffold_7586_curated	2	S11_scaffold_7586_curated_2	S11_RifleGW_Anaerolineales_41_7_curated	1
S11_scaffold_1906_curated	1	S11_scaffold_1906_curated_1	S11_RifleGW_Anaerolineales_41_7_curated	1
S11_scaffold_1906_curated	3	S11_scaffold_1906_curated_3	S11_RifleGW_Anaerolineales_41_7_curated	1
S11_scaffold_7615_curated	2	S11_scaffold_7615_curated_2	S11_RifleGW_Anaerolineales_41_7_curated	1
S11_scaffold_686_curated	8	S11_scaffold_686_curated_8	S11_RifleGW_Anaerolineales_41_7_curated	1
S11_scaffold_2095_curated	3	S11_scaffold_2095_curated_3	S11_RifleGW_Anaerolineales_41_7_curated	1
S11_scaffold_2307_curated	6	S11_scaffold_2307_curated_6	S11_RifleGW_Anaerolineales_41_7_curated	1
S11_scaffold_5191_curated	2	S11_scaffold_5191_curated_2	S11_RifleGW_Anaerolineales_41_7_curated	1
S11_scaffold_2645_curated	3	S11_scaffold_2645_curated_3	S11_RifleGW_Anaerolineales_41_7_curated	1
S12_scaffold_866_curated	18	S12_scaffold_866_curated_18	S12_RifCSP_Betaproteobacterium_64_16_curated	1
S12_scaffold_332_curated	19	S12_scaffold_332_curated_19	S12_RifCSP_Betaproteobacterium_64_16_curated	1
S12_scaffold_333_curated	38	S12_scaffold_333_curated_38	S12_RifCSP_Betaproteobacterium_64_16_curated	1
S12_scaffold_544_curated	32	S12_scaffold_544_curated_32	S12_RifCSP_Betaproteobacterium_64_16_curated	1
S12_scaffold_962_curated	12	S12_scaffold_962_curated_12	S12_RifCSP_Betaproteobacterium_64_16_curated	1
S12_scaffold_14280_curated	2	S12_scaffold_14280_curated_2	S12_RifCSP_Betaproteobacterium_64_16_curated	1
S12_scaffold_644_curated	6	S12_scaffold_644_curated_6	S12_RifCSP_Betaproteobacterium_64_16_curated	1
S12_scaffold_644_curated	21	S12_scaffold_644_curated_21	S12_RifCSP_Betaproteobacterium_64_16_curated	1
S12_scaffold_578_curated	1	S12_scaffold_578_curated_1	S12_RifCSP_Betaproteobacterium_64_16_curated	1
S12_scaffold_578_curated	16	S12_scaffold_578_curated_16	S12_RifCSP_Betaproteobacterium_64_16_curated	1
S12_scaffold_579_curated	37	S12_scaffold_579_curated_37	S12_RifCSP_Betaproteobacterium_64_16_curated	1
S12_scaffold_717_curated	11	S12_scaffold_717_curated_11	S12_RifCSP_Betaproteobacterium_64_16_curated	1
S12_scaffold_717_curated	13	S12_scaffold_717_curated_13	S12_RifCSP_Betaproteobacterium_64_16_curated	1
S12_scaffold_717_curated	14	S12_scaffold_717_curated_14	S12_RifCSP_Betaproteobacterium_64_16_curated	1
S12_scaffold_1443_curated	1	S12_scaffold_1443_curated_1	S12_RifCSP_Betaproteobacterium_64_16_curated	1
S12_scaffold_568_curated	29	S12_scaffold_568_curated_29	S12_RifCSP_Betaproteobacterium_64_16_curated	1
S12_scaffold_394_curated	66	S12_scaffold_394_curated_66	S12_RifCSP_Betaproteobacterium_64_16_curated	1
S12_scaffold_395_curated	43	S12_scaffold_395_curated_43	S12_RifCSP_Betaproteobacterium_64_16_curated	1
S12_scaffold_147_curated	41	S12_scaffold_147_curated_41	S12_RifCSP_Betaproteobacterium_64_16_curated	1
S12_scaffold_387_curated	11	S12_scaffold_387_curated_11	S12_RifCSP_Betaproteobacterium_64_16_curated	1
S12_scaffold_387_curated	12	S12_scaffold_387_curated_12	S12_RifCSP_Betaproteobacterium_64_16_curated	1
S12_scaffold_452_curated	22	S12_scaffold_452_curated_22	S12_RifCSP_Betaproteobacterium_64_16_curated	1
S12_scaffold_452_curated	27	S12_scaffold_452_curated_27	S12_RifCSP_Betaproteobacterium_64_16_curated	1
S12_scaffold_452_curated	34	S12_scaffold_452_curated_34	S12_RifCSP_Betaproteobacterium_64_16_curated	1
S12_scaffold_452_curated	41	S12_scaffold_452_curated_41	S12_RifCSP_Betaproteobacterium_64_16_curated	1
S12_scaffold_452_curated	42	S12_scaffold_452_curated_42	S12_RifCSP_Betaproteobacterium_64_16_curated	1
S12_scaffold_596_curated	46	S12_scaffold_596_curated_46	S12_RifCSP_Betaproteobacterium_64_16_curated	1
S12_scaffold_857_curated	13	S12_scaffold_857_curated_13	S12_RifCSP_Betaproteobacterium_64_16_curated	1
S12_scaffold_857_curated	14	S12_scaffold_857_curated_14	S12_RifCSP_Betaproteobacterium_64_16_curated	1
S12_scaffold_265_curated	48	S12_scaffold_265_curated_48	S12_RifCSP_Betaproteobacterium_64_16_curated	1
S12_scaffold_514_curated	23	S12_scaffold_514_curated_23	S12_RifCSP_Betaproteobacterium_64_16_curated	1
S12_scaffold_511_curated	1	S12_scaffold_511_curated_1	S12_RifCSP_Betaproteobacterium_64_16_curated	1
S12_scaffold_79_curated	5	S12_scaffold_79_curated_5	S12_RifCSP_Betaproteobacterium_64_16_curated	1
S12_scaffold_79_curated	28	S12_scaffold_79_curated_28	S12_RifCSP_Betaproteobacterium_64_16_curated	1
S12_scaffold_79_curated	30	S12_scaffold_79_curated_30	S12_RifCSP_Betaproteobacterium_64_16_curated	1
S12_scaffold_79_curated	73	S12_scaffold_79_curated_73	S12_RifCSP_Betaproteobacterium_64_16_curated	1
S12_scaffold_1069_curated	16	S12_scaffold_1069_curated_16	S12_RifCSP_Betaproteobacterium_64_16_curated	1
S12_scaffold_421_curated	6	S12_scaffold_421_curated_6	S12_RifCSP_Betaproteobacterium_64_16_curated	1
S12_scaffold_421_curated	14	S12_scaffold_421_curated_14	S12_RifCSP_Betaproteobacterium_64_16_curated	1
S12_scaffold_421_curated	44	S12_scaffold_421_curated_44	S12_RifCSP_Betaproteobacterium_64_16_curated	1
S12_scaffold_272_curated	30	S12_scaffold_272_curated_30	S12_RifCSP_Betaproteobacterium_64_16_curated	1
S12_scaffold_272_curated	61	S12_scaffold_272_curated_61	S12_RifCSP_Betaproteobacterium_64_16_curated	1
S12_scaffold_546_curated	7	S12_scaffold_546_curated_7	S12_RifCSP_Betaproteobacterium_64_16_curated	1
S12_scaffold_546_curated	26	S12_scaffold_546_curated_26	S12_RifCSP_Betaproteobacterium_64_16_curated	1
S12_scaffold_921_curated	7	S12_scaffold_921_curated_7	S12_RifCSP_Betaproteobacterium_64_16_curated	1
S12_scaffold_167_curated	32	S12_scaffold_167_curated_32	S12_RifCSP_Betaproteobacterium_64_16_curated	1
S12_scaffold_167_curated	128	S12_scaffold_167_curated_128	S12_RifCSP_Betaproteobacterium_64_16_curated	1
S12_scaffold_688_curated	24	S12_scaffold_688_curated_24	S12_RifCSP_Betaproteobacterium_64_16_curated	1
S12_scaffold_288_curated	41	S12_scaffold_288_curated_41	S12_RifCSP_Betaproteobacterium_64_16_curated	1
S12_scaffold_288_curated	46	S12_scaffold_288_curated_46	S12_RifCSP_Betaproteobacterium_64_16_curated	1
S12_scaffold_288_curated	54	S12_scaffold_288_curated_54	S12_RifCSP_Betaproteobacterium_64_16_curated	1
S12_scaffold_282_curated	101	S12_scaffold_282_curated_101	S12_RifCSP_Betaproteobacterium_64_16_curated	1
S12_scaffold_613_curated	8	S12_scaffold_613_curated_8	S12_RifCSP_Betaproteobacterium_64_16_curated	1
S12_scaffold_613_curated	9	S12_scaffold_613_curated_9	S12_RifCSP_Betaproteobacterium_64_16_curated	1
S12_scaffold_613_curated	10	S12_scaffold_613_curated_10	S12_RifCSP_Betaproteobacterium_64_16_curated	1
S12_scaffold_613_curated	27	S12_scaffold_613_curated_27	S12_RifCSP_Betaproteobacterium_64_16_curated	1
S12_scaffold_613_curated	28	S12_scaffold_613_curated_28	S12_RifCSP_Betaproteobacterium_64_16_curated	1
S12_scaffold_522_curated	5	S12_scaffold_522_curated_5	S12_RifCSP_Betaproteobacterium_64_16_curated	1
S12_scaffold_2350_curated	6	S12_scaffold_2350_curated_6	S12_RifCSP_Betaproteobacterium_64_16_curated	1
S12_scaffold_193_curated	1	S12_scaffold_193_curated_1	S12_RifCSP_Betaproteobacterium_64_16_curated	1
S12_scaffold_193_curated	61	S12_scaffold_193_curated_61	S12_RifCSP_Betaproteobacterium_64_16_curated	1
S12_scaffold_403_curated	3	S12_scaffold_403_curated_3	S12_RifCSP_Betaproteobacterium_64_16_curated	1
S12_scaffold_403_curated	41	S12_scaffold_403_curated_41	S12_RifCSP_Betaproteobacterium_64_16_curated	1
S12_scaffold_409_curated	23	S12_scaffold_409_curated_23	S12_RifCSP_Betaproteobacterium_64_16_curated	1
S12_scaffold_492_curated	21	S12_scaffold_492_curated_21	S12_RifCSP_Betaproteobacterium_64_16_curated	1
S12_scaffold_492_curated	22	S12_scaffold_492_curated_22	S12_RifCSP_Betaproteobacterium_64_16_curated	1
S12_scaffold_189_curated	46	S12_scaffold_189_curated_46	S12_RifCSP_Betaproteobacterium_64_16_curated	1
S12_scaffold_188_curated	138	S12_scaffold_188_curated_138	S12_RifCSP_Betaproteobacterium_64_16_curated	1
S12_scaffold_418_curated	25	S12_scaffold_418_curated_25	S12_RifCSP_Betaproteobacterium_64_16_curated	1
S12_scaffold_723_curated	13	S12_scaffold_723_curated_13	S12_Bosea_67_16_curated	1
S12_scaffold_573_curated	61	S12_scaffold_573_curated_61	S12_Bosea_67_16_curated	1
S12_scaffold_570_curated	30	S12_scaffold_570_curated_30	S12_Bosea_67_16_curated	1
S12_scaffold_473_curated	8	S12_scaffold_473_curated_8	S12_Bosea_67_16_curated	1
S12_scaffold_445_curated	107	S12_scaffold_445_curated_107	S12_Bosea_67_16_curated	1
S12_scaffold_311_curated	52	S12_scaffold_311_curated_52	S12_Bosea_67_16_curated	1
S12_scaffold_256_curated	51	S12_scaffold_256_curated_51	S12_Bosea_67_16_curated	1
S12_scaffold_84_curated	61	S12_scaffold_84_curated_61	S12_Bosea_67_16_curated	1
S12_scaffold_708_curated	14	S12_scaffold_708_curated_14	S12_Bosea_67_16_curated	1
S12_scaffold_599_curated	20	S12_scaffold_599_curated_20	S12_Bosea_67_16_curated	1
S12_scaffold_599_curated	28	S12_scaffold_599_curated_28	S12_Bosea_67_16_curated	1
S12_scaffold_308_curated	39	S12_scaffold_308_curated_39	S12_Bosea_67_16_curated	1
S12_scaffold_97_curated	16	S12_scaffold_97_curated_16	S12_Bosea_67_16_curated	1
S12_scaffold_303_curated	5	S12_scaffold_303_curated_5	S12_Bosea_67_16_curated	1
S12_scaffold_302_curated	21	S12_scaffold_302_curated_21	S12_Bosea_67_16_curated	1
S12_scaffold_302_curated	24	S12_scaffold_302_curated_24	S12_Bosea_67_16_curated	1
S12_scaffold_302_curated	60	S12_scaffold_302_curated_60	S12_Bosea_67_16_curated	1
S12_scaffold_304_curated	8	S12_scaffold_304_curated_8	S12_Bosea_67_16_curated	1
S12_scaffold_1879_curated	1	S12_scaffold_1879_curated_1	S12_Bosea_67_16_curated	1
S12_scaffold_264_curated	21	S12_scaffold_264_curated_21	S12_Bosea_67_16_curated	1
S12_scaffold_264_curated	44	S12_scaffold_264_curated_44	S12_Bosea_67_16_curated	1
S12_scaffold_270_curated	9	S12_scaffold_270_curated_9	S12_Bosea_67_16_curated	1
S12_scaffold_273_curated	11	S12_scaffold_273_curated_11	S12_Bosea_67_16_curated	1
S12_scaffold_1868_curated	7	S12_scaffold_1868_curated_7	S12_Bosea_67_16_curated	1
S12_scaffold_208_curated	20	S12_scaffold_208_curated_20	S12_Bosea_67_16_curated	1
S12_scaffold_208_curated	137	S12_scaffold_208_curated_137	S12_Bosea_67_16_curated	1
S12_scaffold_286_curated	37	S12_scaffold_286_curated_37	S12_Bosea_67_16_curated	1
S12_scaffold_286_curated	49	S12_scaffold_286_curated_49	S12_Bosea_67_16_curated	1
S12_scaffold_525_curated	2	S12_scaffold_525_curated_2	S12_Bosea_67_16_curated	1
S12_scaffold_525_curated	8	S12_scaffold_525_curated_8	S12_Bosea_67_16_curated	1
S12_scaffold_298_curated	40	S12_scaffold_298_curated_40	S12_Bosea_67_16_curated	1
S12_scaffold_298_curated	50	S12_scaffold_298_curated_50	S12_Bosea_67_16_curated	1
S12_scaffold_44_curated	19	S12_scaffold_44_curated_19	S12_Bosea_67_16_curated	1
S12_scaffold_44_curated	27	S12_scaffold_44_curated_27	S12_Bosea_67_16_curated	1
S12_scaffold_297_curated	48	S12_scaffold_297_curated_48	S12_Bosea_67_16_curated	1
S12_scaffold_116_curated	85	S12_scaffold_116_curated_85	S12_Bosea_67_16_curated	1
S12_scaffold_490_curated	13	S12_scaffold_490_curated_13	S12_Bosea_67_16_curated	1
S12_scaffold_490_curated	14	S12_scaffold_490_curated_14	S12_Bosea_67_16_curated	1
S12_scaffold_490_curated	28	S12_scaffold_490_curated_28	S12_Bosea_67_16_curated	1
S12_scaffold_185_curated	54	S12_scaffold_185_curated_54	S12_Bosea_67_16_curated	1
S12_scaffold_346_curated	33	S12_scaffold_346_curated_33	S12_Bosea_67_16_curated	1
S12_scaffold_31_curated	95	S12_scaffold_31_curated_95	S12_Firmicutes_42_19_curated	1
S12_scaffold_139_curated	18	S12_scaffold_139_curated_18	S12_Firmicutes_42_19_curated	1
S12_scaffold_450_curated	34	S12_scaffold_450_curated_34	S12_Firmicutes_42_19_curated	1
S12_scaffold_20_curated	301	S12_scaffold_20_curated_301	S12_Firmicutes_42_19_curated	1
S12_scaffold_20_curated	302	S12_scaffold_20_curated_302	S12_Firmicutes_42_19_curated	1
S12_scaffold_20_curated	327	S12_scaffold_20_curated_327	S12_Firmicutes_42_19_curated	1
S12_scaffold_491_curated	1	S12_scaffold_491_curated_1	S12_Firmicutes_42_19_curated	1
S12_scaffold_491_curated	19	S12_scaffold_491_curated_19	S12_Firmicutes_42_19_curated	1
S12_scaffold_110_curated	8	S12_scaffold_110_curated_8	S12_Firmicutes_42_19_curated	1
S12_scaffold_110_curated	130	S12_scaffold_110_curated_130	S12_Firmicutes_42_19_curated	1
S12_scaffold_324_curated	29	S12_scaffold_324_curated_29	S12_Firmicutes_42_19_curated	1
S12_scaffold_243_curated	106	S12_scaffold_243_curated_106	S12_Firmicutes_42_19_curated	1
S12_scaffold_243_curated	9	S12_scaffold_243_curated_9	S12_Firmicutes_42_19_curated	1
S12_scaffold_255_curated	20	S12_scaffold_255_curated_20	S12_Firmicutes_42_19_curated	1
S12_scaffold_255_curated	75	S12_scaffold_255_curated_75	S12_Firmicutes_42_19_curated	1
S12_scaffold_155_curated	75	S12_scaffold_155_curated_75	S12_RifleGW_Bacteroidetes_47_42_curated	1
S12_scaffold_73_curated	124	S12_scaffold_73_curated_124	S12_RifleGW_Bacteroidetes_47_42_curated	1
S12_scaffold_38_curated	99	S12_scaffold_38_curated_99	S12_RifleGW_Bacteroidetes_47_42_curated	1
S12_scaffold_38_curated	124	S12_scaffold_38_curated_124	S12_RifleGW_Bacteroidetes_47_42_curated	1
S12_scaffold_38_curated	189	S12_scaffold_38_curated_189	S12_RifleGW_Bacteroidetes_47_42_curated	1
S12_scaffold_12_curated	20	S12_scaffold_12_curated_20	S12_RifleGW_Bacteroidetes_47_42_curated	1
S12_scaffold_12_curated	73	S12_scaffold_12_curated_73	S12_RifleGW_Bacteroidetes_47_42_curated	1
S12_scaffold_12_curated	223	S12_scaffold_12_curated_223	S12_RifleGW_Bacteroidetes_47_42_curated	1
S12_scaffold_455_curated	8	S12_scaffold_455_curated_8	S12_RifleGW_Bacteroidetes_47_42_curated	1
S12_scaffold_649_curated	4	S12_scaffold_649_curated_4	S12_RifleGW_Bacteroidetes_47_42_curated	1
S12_scaffold_141_curated	57	S12_scaffold_141_curated_57	S12_RifleGW_Bacteroidetes_47_42_curated	1
S12_scaffold_166_curated	20	S12_scaffold_166_curated_20	S12_RifleGW_Bacteroidetes_47_42_curated	1
S12_scaffold_166_curated	52	S12_scaffold_166_curated_52	S12_RifleGW_Bacteroidetes_47_42_curated	1
S12_scaffold_2_curated	110	S12_scaffold_2_curated_110	S12_RifleGW_Bacteroidetes_47_42_curated	1
S12_scaffold_2_curated	142	S12_scaffold_2_curated_142	S12_RifleGW_Bacteroidetes_47_42_curated	1
S12_scaffold_242_curated	62	S12_scaffold_242_curated_62	S12_RifleGW_Bacteroidetes_47_42_curated	1
S12_scaffold_344_curated	46	S12_scaffold_344_curated_46	S12_RifleGW_Bacteroidetes_47_42_curated	1
S12_scaffold_107_curated	10	S12_scaffold_107_curated_10	S12_RifleGW_Bacteroidetes_47_42_curated	1
S12_scaffold_107_curated	145	S12_scaffold_107_curated_145	S12_RifleGW_Bacteroidetes_47_42_curated	1
S12_scaffold_54_curated	66	S12_scaffold_54_curated_66	S12_RifleGW_Bacteroidetes_47_42_curated	1
S12_scaffold_54_curated	198	S12_scaffold_54_curated_198	S12_RifleGW_Bacteroidetes_47_42_curated	1
S12_scaffold_17_curated	262	S12_scaffold_17_curated_262	S12_Mesorhizobium_65_22_curated	1
S12_scaffold_172_curated	118	S12_scaffold_172_curated_118	S12_Mesorhizobium_65_22_curated	1
S12_scaffold_170_curated	89	S12_scaffold_170_curated_89	S12_Mesorhizobium_65_22_curated	1
S12_scaffold_37_curated	3	S12_scaffold_37_curated_3	S12_Mesorhizobium_65_22_curated	1
S12_scaffold_37_curated	10	S12_scaffold_37_curated_10	S12_Mesorhizobium_65_22_curated	1
S12_scaffold_37_curated	105	S12_scaffold_37_curated_105	S12_Mesorhizobium_65_22_curated	1
S12_scaffold_37_curated	210	S12_scaffold_37_curated_210	S12_Mesorhizobium_65_22_curated	1
S12_scaffold_30_curated	205	S12_scaffold_30_curated_205	S12_Mesorhizobium_65_22_curated	1
S12_scaffold_32_curated	150	S12_scaffold_32_curated_150	S12_Mesorhizobium_65_22_curated	1
S12_scaffold_32_curated	172	S12_scaffold_32_curated_172	S12_Mesorhizobium_65_22_curated	1
S12_scaffold_32_curated	226	S12_scaffold_32_curated_226	S12_Mesorhizobium_65_22_curated	1
S12_scaffold_1886_curated	6	S12_scaffold_1886_curated_6	S12_Mesorhizobium_65_22_curated	1
S12_scaffold_317_curated	54	S12_scaffold_317_curated_54	S12_Mesorhizobium_65_22_curated	1
S12_scaffold_317_curated	55	S12_scaffold_317_curated_55	S12_Mesorhizobium_65_22_curated	1
S12_scaffold_217_curated	59	S12_scaffold_217_curated_59	S12_Mesorhizobium_65_22_curated	1
S12_scaffold_118_curated	19	S12_scaffold_118_curated_19	S12_Mesorhizobium_65_22_curated	1
S12_scaffold_118_curated	96	S12_scaffold_118_curated_96	S12_Mesorhizobium_65_22_curated	1
S12_scaffold_118_curated	116	S12_scaffold_118_curated_116	S12_Mesorhizobium_65_22_curated	1
S12_scaffold_80_curated	130	S12_scaffold_80_curated_130	S12_Mesorhizobium_65_22_curated	1
S12_scaffold_47_curated	67	S12_scaffold_47_curated_67	S12_Mesorhizobium_65_22_curated	1
S12_scaffold_40_curated	41	S12_scaffold_40_curated_41	S12_Mesorhizobium_65_22_curated	1
S12_scaffold_40_curated	78	S12_scaffold_40_curated_78	S12_Mesorhizobium_65_22_curated	1
S12_scaffold_40_curated	140	S12_scaffold_40_curated_140	S12_Mesorhizobium_65_22_curated	1
S12_scaffold_146_curated	73	S12_scaffold_146_curated_73	S12_Mesorhizobium_65_22_curated	1
S12_scaffold_29_curated	34	S12_scaffold_29_curated_34	S12_Mesorhizobium_65_22_curated	1
S12_scaffold_29_curated	48	S12_scaffold_29_curated_48	S12_Mesorhizobium_65_22_curated	1
S12_scaffold_29_curated	110	S12_scaffold_29_curated_110	S12_Mesorhizobium_65_22_curated	1
S12_scaffold_29_curated	117	S12_scaffold_29_curated_117	S12_Mesorhizobium_65_22_curated	1
S12_scaffold_28_curated	32	S12_scaffold_28_curated_32	S12_Mesorhizobium_65_22_curated	1
S12_scaffold_28_curated	204	S12_scaffold_28_curated_204	S12_Mesorhizobium_65_22_curated	1
S12_scaffold_89_curated	110	S12_scaffold_89_curated_110	S12_Mesorhizobium_65_22_curated	1
S12_scaffold_89_curated	127	S12_scaffold_89_curated_127	S12_Mesorhizobium_65_22_curated	1
S12_scaffold_18_curated	8	S12_scaffold_18_curated_8	S12_Mesorhizobium_65_22_curated	1
S12_scaffold_18_curated	113	S12_scaffold_18_curated_113	S12_Mesorhizobium_65_22_curated	1
S12_scaffold_18_curated	258	S12_scaffold_18_curated_258	S12_Mesorhizobium_65_22_curated	1
S12_scaffold_300_curated	31	S12_scaffold_300_curated_31	S12_Mesorhizobium_65_22_curated	1
S12_scaffold_300_curated	35	S12_scaffold_300_curated_35	S12_Mesorhizobium_65_22_curated	1
S12_scaffold_300_curated	41	S12_scaffold_300_curated_41	S12_Mesorhizobium_65_22_curated	1
S12_scaffold_300_curated	42	S12_scaffold_300_curated_42	S12_Mesorhizobium_65_22_curated	1
S12_scaffold_768_curated	4	S12_scaffold_768_curated_4	S12_Mesorhizobium_65_22_curated	1
S12_scaffold_52_curated	158	S12_scaffold_52_curated_158	S12_Mesorhizobium_65_22_curated	1
S12_scaffold_52_curated	200	S12_scaffold_52_curated_200	S12_Mesorhizobium_65_22_curated	1
S12_scaffold_641_curated	1	S12_scaffold_641_curated_1	S12_Mesorhizobium_65_22_curated	1
S12_scaffold_105_curated	36	S12_scaffold_105_curated_36	S12_Mesorhizobium_65_22_curated	1
S12_scaffold_105_curated	120	S12_scaffold_105_curated_120	S12_Mesorhizobium_65_22_curated	1
S12_scaffold_10_curated	291	S12_scaffold_10_curated_291	S12_Novosphingobium_64_29_curated	1
S12_scaffold_153_curated	55	S12_scaffold_153_curated_55	S12_Novosphingobium_64_29_curated	1
S12_scaffold_153_curated	62	S12_scaffold_153_curated_62	S12_Novosphingobium_64_29_curated	1
S12_scaffold_486_curated	4	S12_scaffold_486_curated_4	S12_Novosphingobium_64_29_curated	1
S12_scaffold_486_curated	30	S12_scaffold_486_curated_30	S12_Novosphingobium_64_29_curated	1
S12_scaffold_2410_curated	3	S12_scaffold_2410_curated_3	S12_Novosphingobium_64_29_curated	1
S12_scaffold_828_curated	18	S12_scaffold_828_curated_18	S12_Novosphingobium_64_29_curated	1
S12_scaffold_1273_curated	9	S12_scaffold_1273_curated_9	S12_Novosphingobium_64_29_curated	1
S12_scaffold_197_curated	53	S12_scaffold_197_curated_53	S12_Novosphingobium_64_29_curated	1
S12_scaffold_233_curated	34	S12_scaffold_233_curated_34	S12_Novosphingobium_64_29_curated	1
S12_scaffold_233_curated	36	S12_scaffold_233_curated_36	S12_Novosphingobium_64_29_curated	1
S12_scaffold_46_curated	99	S12_scaffold_46_curated_99	S12_Novosphingobium_64_29_curated	1
S12_scaffold_46_curated	143	S12_scaffold_46_curated_143	S12_Novosphingobium_64_29_curated	1
S12_scaffold_46_curated	207	S12_scaffold_46_curated_207	S12_Novosphingobium_64_29_curated	1
S12_scaffold_392_curated	36	S12_scaffold_392_curated_36	S12_Novosphingobium_64_29_curated	1
S12_scaffold_392_curated	50	S12_scaffold_392_curated_50	S12_Novosphingobium_64_29_curated	1
S12_scaffold_62_curated	82	S12_scaffold_62_curated_82	S12_Novosphingobium_64_29_curated	1
S12_scaffold_62_curated	108	S12_scaffold_62_curated_108	S12_Novosphingobium_64_29_curated	1
S12_scaffold_759_curated	18	S12_scaffold_759_curated_18	S12_Novosphingobium_64_29_curated	1
S12_scaffold_3598_curated	4	S12_scaffold_3598_curated_4	S12_Novosphingobium_64_29_curated	1
S12_scaffold_160_curated	25	S12_scaffold_160_curated_25	S12_Novosphingobium_64_29_curated	1
S12_scaffold_160_curated	76	S12_scaffold_160_curated_76	S12_Novosphingobium_64_29_curated	1
S12_scaffold_590_curated	8	S12_scaffold_590_curated_8	S12_Novosphingobium_64_29_curated	1
S12_scaffold_5637_curated	4	S12_scaffold_5637_curated_4	S12_Novosphingobium_64_29_curated	1
S12_scaffold_1288_curated	12	S12_scaffold_1288_curated_12	S12_Novosphingobium_64_29_curated	1
S12_scaffold_180_curated	34	S12_scaffold_180_curated_34	S12_Novosphingobium_64_29_curated	1
S12_scaffold_96_curated	136	S12_scaffold_96_curated_136	S12_Novosphingobium_64_29_curated	1
S12_scaffold_114_curated	48	S12_scaffold_114_curated_48	S12_Novosphingobium_64_29_curated	1
S12_scaffold_228_curated	79	S12_scaffold_228_curated_79	S12_Novosphingobium_64_29_curated	1
S12_scaffold_59_curated	51	S12_scaffold_59_curated_51	S12_Novosphingobium_64_29_curated	1
S12_scaffold_59_curated	68	S12_scaffold_59_curated_68	S12_Novosphingobium_64_29_curated	1
S12_scaffold_59_curated	119	S12_scaffold_59_curated_119	S12_Novosphingobium_64_29_curated	1
S12_scaffold_59_curated	146	S12_scaffold_59_curated_146	S12_Novosphingobium_64_29_curated	1
S12_scaffold_59_curated	156	S12_scaffold_59_curated_156	S12_Novosphingobium_64_29_curated	1
S12_scaffold_59_curated	165	S12_scaffold_59_curated_165	S12_Novosphingobium_64_29_curated	1
S12_scaffold_59_curated	187	S12_scaffold_59_curated_187	S12_Novosphingobium_64_29_curated	1
S12_scaffold_59_curated	199	S12_scaffold_59_curated_199	S12_Novosphingobium_64_29_curated	1
S12_scaffold_283_curated	54	S12_scaffold_283_curated_54	S12_Novosphingobium_64_29_curated	1
S12_scaffold_705_curated	4	S12_scaffold_705_curated_4	S12_Novosphingobium_64_29_curated	1
S12_scaffold_414_curated	18	S12_scaffold_414_curated_18	S12_Novosphingobium_64_29_curated	1
S12_scaffold_6018_curated	2	S12_scaffold_6018_curated_2	S12_Parvibaculum_59_8_curated	1
S12_scaffold_11995_curated	3	S12_scaffold_11995_curated_3	S12_Parvibaculum_59_8_curated	1
S12_scaffold_5717_curated	2	S12_scaffold_5717_curated_2	S12_Parvibaculum_59_8_curated	1
S12_scaffold_4867_curated	3	S12_scaffold_4867_curated_3	S12_Parvibaculum_59_8_curated	1
S12_scaffold_8525_curated	3	S12_scaffold_8525_curated_3	S12_Parvibaculum_59_8_curated	1
S12_scaffold_2130_curated	7	S12_scaffold_2130_curated_7	S12_Parvibaculum_59_8_curated	1
S12_scaffold_6821_curated	2	S12_scaffold_6821_curated_2	S12_Parvibaculum_59_8_curated	1
S12_scaffold_108_curated	34	S12_scaffold_108_curated_34	S12_Plasmid_like_56_50_curated	1
S12_scaffold_108_curated	146	S12_scaffold_108_curated_146	S12_Plasmid_like_56_50_curated	1
S12_scaffold_244_curated	9	S12_scaffold_244_curated_9	S12_Plasmid_like_59_240_curated	1
S12_scaffold_244_curated	101	S12_scaffold_244_curated_101	S12_Plasmid_like_59_240_curated	1
S12_scaffold_3375_curated	2	S12_scaffold_3375_curated_2	S12_Rhizobiales_64_8_curated	1
S12_scaffold_3715_curated	1	S12_scaffold_3715_curated_1	S12_Rhizobiales_64_8_curated	1
S12_scaffold_9878_curated	2	S12_scaffold_9878_curated_2	S12_Rhizobiales_64_8_curated	1
S12_scaffold_1537_curated	10	S12_scaffold_1537_curated_10	S12_Rhizobiales_64_8_curated	1
S12_scaffold_3915_curated	3	S12_scaffold_3915_curated_3	S12_Rhizobiales_64_8_curated	1
S12_scaffold_2315_curated	2	S12_scaffold_2315_curated_2	S12_Rhizobiales_64_8_curated	1
S12_scaffold_9766_curated	5	S12_scaffold_9766_curated_5	S12_Rhizobiales_64_8_curated	1
S12_scaffold_19674_curated	2	S12_scaffold_19674_curated_2	S12_Rhizobiales_64_8_curated	1
S12_scaffold_4911_curated	1	S12_scaffold_4911_curated_1	S12_Rhizobiales_64_8_curated	1
S12_scaffold_2982_curated	3	S12_scaffold_2982_curated_3	S12_Rhizobiales_64_8_curated	1
S12_scaffold_2273_curated	1	S12_scaffold_2273_curated_1	S12_Rhizobiales_64_8_curated	1
S12_scaffold_4956_curated	5	S12_scaffold_4956_curated_5	S12_Rhizobiales_64_8_curated	1
S12_scaffold_3520_curated	6	S12_scaffold_3520_curated_6	S12_Rhizobiales_64_8_curated	1
S12_scaffold_2787_curated	9	S12_scaffold_2787_curated_9	S12_Rhizobiales_64_8_curated	1
S12_scaffold_5285_curated	2	S12_scaffold_5285_curated_2	S12_Rhizobiales_64_8_curated	1
S12_scaffold_1804_curated	7	S12_scaffold_1804_curated_7	S12_Rhizobiales_64_8_curated	1
S12_scaffold_9635_curated	4	S12_scaffold_9635_curated_4	S12_Rhizobiales_64_8_curated	1
S12_scaffold_1440_curated	4	S12_scaffold_1440_curated_4	S12_Rhizobiales_64_8_curated	1
S12_scaffold_2837_curated	3	S12_scaffold_2837_curated_3	S12_Rhizobiales_64_8_curated	1
S12_scaffold_11556_curated	4	S12_scaffold_11556_curated_4	S12_Rhizobiales_64_8_curated	1
S12_scaffold_71_curated	119	S12_scaffold_71_curated_119	S12_Starkeya_67_31_curated	1
S12_scaffold_673_curated	24	S12_scaffold_673_curated_24	S12_Starkeya_67_31_curated	1
S12_scaffold_157_curated	51	S12_scaffold_157_curated_51	S12_Starkeya_67_31_curated	1
S12_scaffold_39_curated	112	S12_scaffold_39_curated_112	S12_Starkeya_67_31_curated	1
S12_scaffold_39_curated	130	S12_scaffold_39_curated_130	S12_Starkeya_67_31_curated	1
S12_scaffold_39_curated	173	S12_scaffold_39_curated_173	S12_Starkeya_67_31_curated	1
S12_scaffold_36_curated	5	S12_scaffold_36_curated_5	S12_Starkeya_67_31_curated	1
S12_scaffold_36_curated	210	S12_scaffold_36_curated_210	S12_Starkeya_67_31_curated	1
S12_scaffold_718_curated	7	S12_scaffold_718_curated_7	S12_Starkeya_67_31_curated	1
S12_scaffold_75_curated	90	S12_scaffold_75_curated_90	S12_Starkeya_67_31_curated	1
S12_scaffold_75_curated	144	S12_scaffold_75_curated_144	S12_Starkeya_67_31_curated	1
S12_scaffold_75_curated	147	S12_scaffold_75_curated_147	S12_Starkeya_67_31_curated	1
S12_scaffold_212_curated	51	S12_scaffold_212_curated_51	S12_Starkeya_67_31_curated	1
S12_scaffold_212_curated	58	S12_scaffold_212_curated_58	S12_Starkeya_67_31_curated	1
S12_scaffold_194_curated	20	S12_scaffold_194_curated_20	S12_Starkeya_67_31_curated	1
S12_scaffold_215_curated	21	S12_scaffold_215_curated_21	S12_Starkeya_67_31_curated	1
S12_scaffold_1419_curated	2	S12_scaffold_1419_curated_2	S12_Starkeya_67_31_curated	1
S12_scaffold_235_curated	66	S12_scaffold_235_curated_66	S12_Starkeya_67_31_curated	1
S12_scaffold_82_curated	115	S12_scaffold_82_curated_115	S12_Starkeya_67_31_curated	1
S12_scaffold_656_curated	26	S12_scaffold_656_curated_26	S12_Starkeya_67_31_curated	1
S12_scaffold_532_curated	32	S12_scaffold_532_curated_32	S12_Starkeya_67_31_curated	1
S12_scaffold_123_curated	66	S12_scaffold_123_curated_66	S12_Starkeya_67_31_curated	1
S12_scaffold_165_curated	1	S12_scaffold_165_curated_1	S12_Starkeya_67_31_curated	1
S12_scaffold_165_curated	32	S12_scaffold_165_curated_32	S12_Starkeya_67_31_curated	1
S12_scaffold_165_curated	73	S12_scaffold_165_curated_73	S12_Starkeya_67_31_curated	1
S12_scaffold_148_curated	47	S12_scaffold_148_curated_47	S12_Starkeya_67_31_curated	1
S12_scaffold_222_curated	51	S12_scaffold_222_curated_51	S12_Starkeya_67_31_curated	1
S12_scaffold_99_curated	108	S12_scaffold_99_curated_108	S12_Starkeya_67_31_curated	1
S12_scaffold_91_curated	21	S12_scaffold_91_curated_21	S12_Starkeya_67_31_curated	1
S12_scaffold_227_curated	8	S12_scaffold_227_curated_8	S12_Starkeya_67_31_curated	1
S12_scaffold_227_curated	80	S12_scaffold_227_curated_80	S12_Starkeya_67_31_curated	1
S12_scaffold_102_curated	48	S12_scaffold_102_curated_48	S12_Starkeya_67_31_curated	1
S12_scaffold_102_curated	57	S12_scaffold_102_curated_57	S12_Starkeya_67_31_curated	1
S12_scaffold_102_curated	62	S12_scaffold_102_curated_62	S12_Starkeya_67_31_curated	1
S12_scaffold_100_curated	158	S12_scaffold_100_curated_158	S12_Starkeya_67_31_curated	1
S13_scaffold_96_curated	21	S13_scaffold_96_curated_21	S13_RifOxy_Acholeplasmatales_34_21_curated	1
S13_scaffold_96_curated	194	S13_scaffold_96_curated_194	S13_RifOxy_Acholeplasmatales_34_21_curated	1
S13_scaffold_81_curated	66	S13_scaffold_81_curated_66	S13_RifOxy_Acholeplasmatales_34_21_curated	1
S13_scaffold_81_curated	87	S13_scaffold_81_curated_87	S13_RifOxy_Acholeplasmatales_34_21_curated	1
S13_scaffold_61_curated	78	S13_scaffold_61_curated_78	S13_RifOxy_Acholeplasmatales_34_21_curated	1
S13_scaffold_1_curated	110	S13_scaffold_1_curated_110	S13_RifOxy_Acholeplasmatales_34_21_curated	1
S13_scaffold_1_curated	222	S13_scaffold_1_curated_222	S13_RifOxy_Acholeplasmatales_34_21_curated	1
S13_scaffold_41_curated	47	S13_scaffold_41_curated_47	S13_RifOxy_Acholeplasmatales_34_21_curated	1
S13_scaffold_41_curated	95	S13_scaffold_41_curated_95	S13_RifOxy_Acholeplasmatales_34_21_curated	1
S13_scaffold_41_curated	148	S13_scaffold_41_curated_148	S13_RifOxy_Acholeplasmatales_34_21_curated	1
S13_scaffold_41_curated	165	S13_scaffold_41_curated_165	S13_RifOxy_Acholeplasmatales_34_21_curated	1
S13_scaffold_103_curated	45	S13_scaffold_103_curated_45	S13_RifOxy_Acholeplasmatales_34_21_curated	1
S13_scaffold_103_curated	65	S13_scaffold_103_curated_65	S13_RifOxy_Acholeplasmatales_34_21_curated	1
S13_scaffold_10721_curated	1	S13_scaffold_10721_curated_1	S13_RifleGW_Anaerolineales_41_7_curated	1
S13_scaffold_8590_curated	2	S13_scaffold_8590_curated_2	S13_RifleGW_Anaerolineales_41_7_curated	1
S13_scaffold_3838_curated	1	S13_scaffold_3838_curated_1	S13_RifleGW_Anaerolineales_41_7_curated	1
S13_scaffold_3838_curated	2	S13_scaffold_3838_curated_2	S13_RifleGW_Anaerolineales_41_7_curated	1
S13_scaffold_5886_curated	2	S13_scaffold_5886_curated_2	S13_RifleGW_Anaerolineales_41_7_curated	1
S13_scaffold_6831_curated	2	S13_scaffold_6831_curated_2	S13_RifleGW_Anaerolineales_41_7_curated	1
S13_scaffold_4769_curated	3	S13_scaffold_4769_curated_3	S13_RifleGW_Anaerolineales_41_7_curated	1
S13_scaffold_4788_curated	2	S13_scaffold_4788_curated_2	S13_RifleGW_Anaerolineales_41_7_curated	1
S13_scaffold_1760_curated	4	S13_scaffold_1760_curated_4	S13_RifleGW_Anaerolineales_41_7_curated	1
S13_scaffold_3309_curated	3	S13_scaffold_3309_curated_3	S13_RifleGW_Anaerolineales_41_7_curated	1
S13_scaffold_3309_curated	4	S13_scaffold_3309_curated_4	S13_RifleGW_Anaerolineales_41_7_curated	1
S13_scaffold_2904_curated	4	S13_scaffold_2904_curated_4	S13_RifleGW_Anaerolineales_41_7_curated	1
S13_scaffold_5846_curated	2	S13_scaffold_5846_curated_2	S13_RifleGW_Anaerolineales_41_7_curated	1
S13_scaffold_6668_curated	1	S13_scaffold_6668_curated_1	S13_RifleGW_Anaerolineales_41_7_curated	1
S13_scaffold_10209_curated	2	S13_scaffold_10209_curated_2	S13_RifleGW_Anaerolineales_41_7_curated	1
S13_scaffold_9367_curated	1	S13_scaffold_9367_curated_1	S13_RifleGW_Anaerolineales_41_7_curated	1
S13_scaffold_5474_curated	2	S13_scaffold_5474_curated_2	S13_RifleGW_Anaerolineales_41_7_curated	1
S13_scaffold_2058_curated	3	S13_scaffold_2058_curated_3	S13_RifleGW_Anaerolineales_41_7_curated	1
S13_scaffold_4954_curated	2	S13_scaffold_4954_curated_2	S13_RifleGW_Anaerolineales_41_7_curated	1
S13_scaffold_4863_curated	1	S13_scaffold_4863_curated_1	S13_RifleGW_Anaerolineales_41_7_curated	1
S13_scaffold_2555_curated	3	S13_scaffold_2555_curated_3	S13_RifleGW_Anaerolineales_41_7_curated	1
S13_scaffold_1958_curated	1	S13_scaffold_1958_curated_1	S13_RifleGW_Anaerolineales_41_7_curated	1
S13_scaffold_7661_curated	3	S13_scaffold_7661_curated_3	S13_RifleGW_Anaerolineales_41_7_curated	1
S13_scaffold_6396_curated	3	S13_scaffold_6396_curated_3	S13_RifleGW_Anaerolineales_41_7_curated	1
S13_scaffold_10561_curated	1	S13_scaffold_10561_curated_1	S13_RifleGW_Anaerolineales_41_7_curated	1
S13_scaffold_4014_curated	4	S13_scaffold_4014_curated_4	S13_RifleGW_Anaerolineales_41_7_curated	1
S13_scaffold_4238_curated	3	S13_scaffold_4238_curated_3	S13_RifleGW_Anaerolineales_41_7_curated	1
S13_scaffold_4729_curated	2	S13_scaffold_4729_curated_2	S13_RifleGW_Anaerolineales_41_7_curated	1
S13_scaffold_9460_curated	2	S13_scaffold_9460_curated_2	S13_RifleGW_Anaerolineales_41_7_curated	1
S13_scaffold_581_curated	18	S13_scaffold_581_curated_18	S13_RifCSP_Burkholderiales_66_15_curated	1
S13_scaffold_171_curated	35	S13_scaffold_171_curated_35	S13_RifCSP_Burkholderiales_66_15_curated	1
S13_scaffold_171_curated	55	S13_scaffold_171_curated_55	S13_RifCSP_Burkholderiales_66_15_curated	1
S13_scaffold_274_curated	6	S13_scaffold_274_curated_6	S13_RifCSP_Burkholderiales_66_15_curated	1
S13_scaffold_359_curated	21	S13_scaffold_359_curated_21	S13_RifCSP_Burkholderiales_66_15_curated	1
S13_scaffold_292_curated	91	S13_scaffold_292_curated_91	S13_RifCSP_Burkholderiales_66_15_curated	1
S13_scaffold_292_curated	93	S13_scaffold_292_curated_93	S13_RifCSP_Burkholderiales_66_15_curated	1
S13_scaffold_292_curated	101	S13_scaffold_292_curated_101	S13_RifCSP_Burkholderiales_66_15_curated	1
S13_scaffold_2459_curated	5	S13_scaffold_2459_curated_5	S13_RifCSP_Burkholderiales_66_15_curated	1
S13_scaffold_298_curated	6	S13_scaffold_298_curated_6	S13_RifCSP_Burkholderiales_66_15_curated	1
S13_scaffold_298_curated	26	S13_scaffold_298_curated_26	S13_RifCSP_Burkholderiales_66_15_curated	1
S13_scaffold_352_curated	7	S13_scaffold_352_curated_7	S13_RifCSP_Burkholderiales_66_15_curated	1
S13_scaffold_354_curated	30	S13_scaffold_354_curated_30	S13_RifCSP_Burkholderiales_66_15_curated	1
S13_scaffold_188_curated	10	S13_scaffold_188_curated_10	S13_RifCSP_Burkholderiales_66_15_curated	1
S13_scaffold_188_curated	15	S13_scaffold_188_curated_15	S13_RifCSP_Burkholderiales_66_15_curated	1
S13_scaffold_182_curated	23	S13_scaffold_182_curated_23	S13_RifCSP_Burkholderiales_66_15_curated	1
S13_scaffold_182_curated	45	S13_scaffold_182_curated_45	S13_RifCSP_Burkholderiales_66_15_curated	1
S13_scaffold_182_curated	62	S13_scaffold_182_curated_62	S13_RifCSP_Burkholderiales_66_15_curated	1
S13_scaffold_281_curated	37	S13_scaffold_281_curated_37	S13_RifCSP_Burkholderiales_66_15_curated	1
S13_scaffold_121_curated	83	S13_scaffold_121_curated_83	S13_RifCSP_Burkholderiales_66_15_curated	1
S13_scaffold_35_curated	117	S13_scaffold_35_curated_117	S13_RifCSP_Burkholderiales_66_15_curated	1
S13_scaffold_35_curated	168	S13_scaffold_35_curated_168	S13_RifCSP_Burkholderiales_66_15_curated	1
S13_scaffold_35_curated	202	S13_scaffold_35_curated_202	S13_RifCSP_Burkholderiales_66_15_curated	1
S13_scaffold_321_curated	16	S13_scaffold_321_curated_16	S13_RifCSP_Burkholderiales_66_15_curated	1
S13_scaffold_211_curated	26	S13_scaffold_211_curated_26	S13_RifCSP_Burkholderiales_66_15_curated	1
S13_scaffold_213_curated	96	S13_scaffold_213_curated_96	S13_RifCSP_Burkholderiales_66_15_curated	1
S13_scaffold_602_curated	4	S13_scaffold_602_curated_4	S13_RifCSP_Burkholderiales_66_15_curated	1
S13_scaffold_1222_curated	4	S13_scaffold_1222_curated_4	S13_RifCSP_Burkholderiales_66_15_curated	1
S13_scaffold_131_curated	15	S13_scaffold_131_curated_15	S13_RifCSP_Burkholderiales_66_15_curated	1
S13_scaffold_131_curated	48	S13_scaffold_131_curated_48	S13_RifCSP_Burkholderiales_66_15_curated	1
S13_scaffold_131_curated	60	S13_scaffold_131_curated_60	S13_RifCSP_Burkholderiales_66_15_curated	1
S13_scaffold_131_curated	71	S13_scaffold_131_curated_71	S13_RifCSP_Burkholderiales_66_15_curated	1
S13_scaffold_131_curated	72	S13_scaffold_131_curated_72	S13_RifCSP_Burkholderiales_66_15_curated	1
S13_scaffold_443_curated	10	S13_scaffold_443_curated_10	S13_RifCSP_Burkholderiales_66_15_curated	1
S13_scaffold_443_curated	18	S13_scaffold_443_curated_18	S13_RifCSP_Burkholderiales_66_15_curated	1
S13_scaffold_146_curated	2	S13_scaffold_146_curated_2	S13_RifCSP_Burkholderiales_66_15_curated	1
S13_scaffold_146_curated	18	S13_scaffold_146_curated_18	S13_RifCSP_Burkholderiales_66_15_curated	1
S13_scaffold_146_curated	32	S13_scaffold_146_curated_32	S13_RifCSP_Burkholderiales_66_15_curated	1
S13_scaffold_146_curated	39	S13_scaffold_146_curated_39	S13_RifCSP_Burkholderiales_66_15_curated	1
S13_scaffold_434_curated	13	S13_scaffold_434_curated_13	S13_RifCSP_Burkholderiales_66_15_curated	1
S13_scaffold_434_curated	19	S13_scaffold_434_curated_19	S13_RifCSP_Burkholderiales_66_15_curated	1
S13_scaffold_434_curated	20	S13_scaffold_434_curated_20	S13_RifCSP_Burkholderiales_66_15_curated	1
S13_scaffold_434_curated	23	S13_scaffold_434_curated_23	S13_RifCSP_Burkholderiales_66_15_curated	1
S13_scaffold_434_curated	27	S13_scaffold_434_curated_27	S13_RifCSP_Burkholderiales_66_15_curated	1
S13_scaffold_434_curated	42	S13_scaffold_434_curated_42	S13_RifCSP_Burkholderiales_66_15_curated	1
S13_scaffold_535_curated	7	S13_scaffold_535_curated_7	S13_RifCSP_Burkholderiales_66_15_curated	1
S13_scaffold_535_curated	18	S13_scaffold_535_curated_18	S13_RifCSP_Burkholderiales_66_15_curated	1
S13_scaffold_46_curated	44	S13_scaffold_46_curated_44	S13_RifCSP_Burkholderiales_66_15_curated	1
S13_scaffold_46_curated	58	S13_scaffold_46_curated_58	S13_RifCSP_Burkholderiales_66_15_curated	1
S13_scaffold_156_curated	9	S13_scaffold_156_curated_9	S13_RifCSP_Burkholderiales_66_15_curated	1
S13_scaffold_72_curated	62	S13_scaffold_72_curated_62	S13_RifCSP_Burkholderiales_66_15_curated	1
S13_scaffold_254_curated	9	S13_scaffold_254_curated_9	S13_RifCSP_Burkholderiales_66_15_curated	1
S13_scaffold_390_curated	13	S13_scaffold_390_curated_13	S13_RifCSP_Burkholderiales_66_15_curated	1
S13_scaffold_372_curated	6	S13_scaffold_372_curated_6	S13_RifCSP_Burkholderiales_66_15_curated	1
S13_scaffold_163_curated	34	S13_scaffold_163_curated_34	S13_RifCSP_Burkholderiales_66_15_curated	1
S13_scaffold_163_curated	55	S13_scaffold_163_curated_55	S13_RifCSP_Burkholderiales_66_15_curated	1
S13_scaffold_160_curated	10	S13_scaffold_160_curated_10	S13_RifCSP_Burkholderiales_66_15_curated	1
S13_scaffold_161_curated	2	S13_scaffold_161_curated_2	S13_RifCSP_Burkholderiales_66_15_curated	1
S13_scaffold_568_curated	18	S13_scaffold_568_curated_18	S13_RifCSP_Burkholderiales_66_15_curated	1
S13_scaffold_169_curated	12	S13_scaffold_169_curated_12	S13_RifCSP_Burkholderiales_66_15_curated	1
S13_scaffold_169_curated	22	S13_scaffold_169_curated_22	S13_RifCSP_Burkholderiales_66_15_curated	1
S13_scaffold_91_curated	4	S13_scaffold_91_curated_4	S13_Rhizobiales_66_18_curated	1
S13_scaffold_122_curated	44	S13_scaffold_122_curated_44	S13_Rhizobiales_66_18_curated	1
S13_scaffold_336_curated	26	S13_scaffold_336_curated_26	S13_Rhizobiales_66_18_curated	1
S13_scaffold_145_curated	60	S13_scaffold_145_curated_60	S13_Rhizobiales_66_18_curated	1
S13_scaffold_534_curated	2	S13_scaffold_534_curated_2	S13_Rhizobiales_66_18_curated	1
S13_scaffold_48_curated	2	S13_scaffold_48_curated_2	S13_Rhizobiales_66_18_curated	1
S13_scaffold_48_curated	37	S13_scaffold_48_curated_37	S13_Rhizobiales_66_18_curated	1
S13_scaffold_48_curated	55	S13_scaffold_48_curated_55	S13_Rhizobiales_66_18_curated	1
S13_scaffold_221_curated	31	S13_scaffold_221_curated_31	S13_Rhizobiales_66_18_curated	1
S13_scaffold_387_curated	21	S13_scaffold_387_curated_21	S13_Rhizobiales_66_18_curated	1
S13_scaffold_366_curated	13	S13_scaffold_366_curated_13	S13_Rhizobiales_66_18_curated	1
S13_scaffold_441_curated	17	S13_scaffold_441_curated_17	S13_Rhizobiales_66_18_curated	1
S13_scaffold_251_curated	17	S13_scaffold_251_curated_17	S13_Rhizobiales_66_18_curated	1
S13_scaffold_65_curated	11	S13_scaffold_65_curated_11	S13_Rhizobiales_66_18_curated	1
S13_scaffold_65_curated	80	S13_scaffold_65_curated_80	S13_Rhizobiales_66_18_curated	1
S13_scaffold_408_curated	19	S13_scaffold_408_curated_19	S13_Rhizobiales_66_18_curated	1
S13_scaffold_249_curated	17	S13_scaffold_249_curated_17	S13_Rhizobiales_66_18_curated	1
S13_scaffold_248_curated	16	S13_scaffold_248_curated_16	S13_Rhizobiales_66_18_curated	1
S13_scaffold_248_curated	60	S13_scaffold_248_curated_60	S13_Rhizobiales_66_18_curated	1
S13_scaffold_19_curated	20	S13_scaffold_19_curated_20	S13_RifCSP_Burkholderiales_64_153_curated	1
S13_scaffold_19_curated	77	S13_scaffold_19_curated_77	S13_RifCSP_Burkholderiales_64_153_curated	1
S13_scaffold_19_curated	192	S13_scaffold_19_curated_192	S13_RifCSP_Burkholderiales_64_153_curated	1
S13_scaffold_19_curated	261	S13_scaffold_19_curated_261	S13_RifCSP_Burkholderiales_64_153_curated	1
S13_scaffold_19_curated	387	S13_scaffold_19_curated_387	S13_RifCSP_Burkholderiales_64_153_curated	1
S13_scaffold_74_curated	57	S13_scaffold_74_curated_57	S13_RifCSP_Burkholderiales_64_153_curated	1
S13_scaffold_74_curated	105	S13_scaffold_74_curated_105	S13_RifCSP_Burkholderiales_64_153_curated	1
S13_scaffold_39_curated	140	S13_scaffold_39_curated_140	S13_RifCSP_Burkholderiales_64_153_curated	1
S13_scaffold_39_curated	182	S13_scaffold_39_curated_182	S13_RifCSP_Burkholderiales_64_153_curated	1
S13_scaffold_39_curated	188	S13_scaffold_39_curated_188	S13_RifCSP_Burkholderiales_64_153_curated	1
S13_scaffold_39_curated	196	S13_scaffold_39_curated_196	S13_RifCSP_Burkholderiales_64_153_curated	1
S13_scaffold_51_curated	99	S13_scaffold_51_curated_99	S13_RifCSP_Burkholderiales_64_153_curated	1
S13_scaffold_51_curated	165	S13_scaffold_51_curated_165	S13_RifCSP_Burkholderiales_64_153_curated	1
S13_scaffold_51_curated	201	S13_scaffold_51_curated_201	S13_RifCSP_Burkholderiales_64_153_curated	1
S13_scaffold_50_curated	99	S13_scaffold_50_curated_99	S13_RifCSP_Burkholderiales_64_153_curated	1
S13_scaffold_149_curated	13	S13_scaffold_149_curated_13	S13_RifCSP_Burkholderiales_64_153_curated	1
S13_scaffold_149_curated	49	S13_scaffold_149_curated_49	S13_RifCSP_Burkholderiales_64_153_curated	1
S13_scaffold_149_curated	50	S13_scaffold_149_curated_50	S13_RifCSP_Burkholderiales_64_153_curated	1
S13_scaffold_18_curated	111	S13_scaffold_18_curated_111	S13_RifCSP_Burkholderiales_64_153_curated	1
S13_scaffold_18_curated	170	S13_scaffold_18_curated_170	S13_RifCSP_Burkholderiales_64_153_curated	1
S13_scaffold_18_curated	197	S13_scaffold_18_curated_197	S13_RifCSP_Burkholderiales_64_153_curated	1
S13_scaffold_191_curated	11	S13_scaffold_191_curated_11	S13_RifCSP_Burkholderiales_64_153_curated	1
S13_scaffold_191_curated	23	S13_scaffold_191_curated_23	S13_RifCSP_Burkholderiales_64_153_curated	1
S13_scaffold_414_curated	2	S13_scaffold_414_curated_2	S13_RifCSP_Burkholderiales_64_153_curated	1
S13_scaffold_68_curated	47	S13_scaffold_68_curated_47	S13_RifCSP_Burkholderiales_64_153_curated	1
S13_scaffold_68_curated	51	S13_scaffold_68_curated_51	S13_RifCSP_Burkholderiales_64_153_curated	1
S13_scaffold_68_curated	59	S13_scaffold_68_curated_59	S13_RifCSP_Burkholderiales_64_153_curated	1
S13_scaffold_68_curated	113	S13_scaffold_68_curated_113	S13_RifCSP_Burkholderiales_64_153_curated	1
S13_scaffold_66_curated	50	S13_scaffold_66_curated_50	S13_RifCSP_Burkholderiales_64_153_curated	1
S13_scaffold_66_curated	70	S13_scaffold_66_curated_70	S13_RifCSP_Burkholderiales_64_153_curated	1
S13_scaffold_66_curated	90	S13_scaffold_66_curated_90	S13_RifCSP_Burkholderiales_64_153_curated	1
S13_scaffold_66_curated	196	S13_scaffold_66_curated_196	S13_RifCSP_Burkholderiales_64_153_curated	1
S13_scaffold_66_curated	239	S13_scaffold_66_curated_239	S13_RifCSP_Burkholderiales_64_153_curated	1
S13_scaffold_66_curated	274	S13_scaffold_66_curated_274	S13_RifCSP_Burkholderiales_64_153_curated	1
S13_scaffold_64_curated	113	S13_scaffold_64_curated_113	S13_RifCSP_Burkholderiales_64_153_curated	1
S13_scaffold_26_curated	102	S13_scaffold_26_curated_102	S13_RifCSP_Burkholderiales_64_153_curated	1
S13_scaffold_26_curated	198	S13_scaffold_26_curated_198	S13_RifCSP_Burkholderiales_64_153_curated	1
S13_scaffold_26_curated	204	S13_scaffold_26_curated_204	S13_RifCSP_Burkholderiales_64_153_curated	1
S13_scaffold_22_curated	33	S13_scaffold_22_curated_33	S13_RifCSP_Burkholderiales_64_153_curated	1
S13_scaffold_22_curated	99	S13_scaffold_22_curated_99	S13_RifCSP_Burkholderiales_64_153_curated	1
S13_scaffold_22_curated	137	S13_scaffold_22_curated_137	S13_RifCSP_Burkholderiales_64_153_curated	1
S13_scaffold_21_curated	110	S13_scaffold_21_curated_110	S13_RifCSP_Burkholderiales_64_153_curated	1
S13_scaffold_21_curated	164	S13_scaffold_21_curated_164	S13_RifCSP_Burkholderiales_64_153_curated	1
S13_scaffold_21_curated	166	S13_scaffold_21_curated_166	S13_RifCSP_Burkholderiales_64_153_curated	1
S13_scaffold_21_curated	208	S13_scaffold_21_curated_208	S13_RifCSP_Burkholderiales_64_153_curated	1
S13_scaffold_21_curated	270	S13_scaffold_21_curated_270	S13_RifCSP_Burkholderiales_64_153_curated	1
S13_scaffold_28_curated	11	S13_scaffold_28_curated_11	S13_RifCSP_Burkholderiales_64_153_curated	1
S13_scaffold_28_curated	20	S13_scaffold_28_curated_20	S13_RifCSP_Burkholderiales_64_153_curated	1
S13_scaffold_28_curated	170	S13_scaffold_28_curated_170	S13_RifCSP_Burkholderiales_64_153_curated	1
S13_scaffold_28_curated	179	S13_scaffold_28_curated_179	S13_RifCSP_Burkholderiales_64_153_curated	1
S13_scaffold_28_curated	181	S13_scaffold_28_curated_181	S13_RifCSP_Burkholderiales_64_153_curated	1
S14_scaffold_3024_curated	4	S14_scaffold_3024_curated_4	S14_RifleGW_Desulfovibrio_65_8_curated	1
S14_scaffold_2291_curated	4	S14_scaffold_2291_curated_4	S14_RifleGW_Desulfovibrio_65_8_curated	1
S14_scaffold_4143_curated	3	S14_scaffold_4143_curated_3	S14_RifleGW_Desulfovibrio_65_8_curated	1
S14_scaffold_6365_curated	1	S14_scaffold_6365_curated_1	S14_RifleGW_Desulfovibrio_65_8_curated	1
S14_scaffold_6513_curated	3	S14_scaffold_6513_curated_3	S14_RifleGW_Desulfovibrio_65_8_curated	1
S14_scaffold_2399_curated	2	S14_scaffold_2399_curated_2	S14_RifleGW_Desulfovibrio_65_8_curated	1
S14_scaffold_1904_curated	5	S14_scaffold_1904_curated_5	S14_RifleGW_Desulfovibrio_65_8_curated	1
S14_scaffold_2841_curated	3	S14_scaffold_2841_curated_3	S14_RifleGW_Desulfovibrio_65_8_curated	1
S14_scaffold_1766_curated	2	S14_scaffold_1766_curated_2	S14_RifleGW_Desulfovibrio_65_8_curated	1
S14_scaffold_1166_curated	5	S14_scaffold_1166_curated_5	S14_RifleGW_Desulfovibrio_65_8_curated	1
S14_scaffold_1161_curated	15	S14_scaffold_1161_curated_15	S14_RifleGW_Desulfovibrio_65_8_curated	1
S14_scaffold_9898_curated	2	S14_scaffold_9898_curated_2	S14_RifleGW_Desulfovibrio_65_8_curated	1
S14_scaffold_2598_curated	4	S14_scaffold_2598_curated_4	S14_RifleGW_Desulfovibrio_65_8_curated	1
S14_scaffold_7447_curated	2	S14_scaffold_7447_curated_2	S14_RifleGW_Desulfovibrio_65_8_curated	1
S14_scaffold_1642_curated	4	S14_scaffold_1642_curated_4	S14_RifleGW_Desulfovibrio_65_8_curated	1
S14_scaffold_2799_curated	4	S14_scaffold_2799_curated_4	S14_RifleGW_Desulfovibrio_65_8_curated	1
S14_scaffold_1453_curated	8	S14_scaffold_1453_curated_8	S14_RifleGW_Desulfovibrio_65_8_curated	1
S14_scaffold_2977_curated	3	S14_scaffold_2977_curated_3	S14_RifleGW_Desulfovibrio_65_8_curated	1
S14_scaffold_3079_curated	5	S14_scaffold_3079_curated_5	S14_RifleGW_Desulfovibrio_65_8_curated	1
S14_scaffold_924_curated	4	S14_scaffold_924_curated_4	S14_RifleGW_Desulfovibrio_65_8_curated	1
S14_scaffold_2925_curated	3	S14_scaffold_2925_curated_3	S14_RifleGW_Desulfovibrio_65_8_curated	1
S14_scaffold_3756_curated	1	S14_scaffold_3756_curated_1	S14_RifleGW_Desulfovibrio_65_8_curated	1
S14_scaffold_2401_curated	3	S14_scaffold_2401_curated_3	S14_RifleGW_Desulfovibrio_65_8_curated	1
S14_scaffold_1958_curated	4	S14_scaffold_1958_curated_4	S14_RifleGW_Desulfovibrio_65_8_curated	1
S14_scaffold_7453_curated	3	S14_scaffold_7453_curated_3	S14_RifleGW_Desulfovibrio_65_8_curated	1
S14_scaffold_7240_curated	2	S14_scaffold_7240_curated_2	S14_RifleGW_Desulfovibrio_65_8_curated	1
S14_scaffold_6405_curated	1	S14_scaffold_6405_curated_1	S14_RifleGW_Desulfovibrio_65_8_curated	1
S14_scaffold_3401_curated	2	S14_scaffold_3401_curated_2	S14_RifleGW_Desulfovibrio_65_8_curated	1
S14_scaffold_7888_curated	1	S14_scaffold_7888_curated_1	S14_RifleGW_Desulfovibrio_65_8_curated	1
S14_scaffold_2210_curated	5	S14_scaffold_2210_curated_5	S14_RifleGW_Desulfovibrio_65_8_curated	1
S14_scaffold_783_curated	18	S14_scaffold_783_curated_18	S14_RifleGW_Desulfovibrio_65_8_curated	1
S14_scaffold_1063_curated	2	S14_scaffold_1063_curated_2	S14_RifleGW_Desulfovibrio_65_8_curated	1
S14_scaffold_2050_curated	4	S14_scaffold_2050_curated_4	S14_RifleGW_Desulfovibrio_65_8_curated	1
S15_scaffold_112_curated	141	S15_scaffold_112_curated_141	S15_Afipia_broomeae_61_15_curated	1
S15_scaffold_112_curated	179	S15_scaffold_112_curated_179	S15_Afipia_broomeae_61_15_curated	1
S15_scaffold_112_curated	193	S15_scaffold_112_curated_193	S15_Afipia_broomeae_61_15_curated	1
S15_scaffold_757_curated	6	S15_scaffold_757_curated_6	S15_Afipia_broomeae_61_15_curated	1
S15_scaffold_65_curated	82	S15_scaffold_65_curated_82	S15_Afipia_broomeae_61_15_curated	1
S15_scaffold_65_curated	166	S15_scaffold_65_curated_166	S15_Afipia_broomeae_61_15_curated	1
S15_scaffold_362_curated	5	S15_scaffold_362_curated_5	S15_Afipia_broomeae_61_15_curated	1
S15_scaffold_167_curated	70	S15_scaffold_167_curated_70	S15_Afipia_broomeae_61_15_curated	1
S15_scaffold_167_curated	80	S15_scaffold_167_curated_80	S15_Afipia_broomeae_61_15_curated	1
S15_scaffold_167_curated	97	S15_scaffold_167_curated_97	S15_Afipia_broomeae_61_15_curated	1
S15_scaffold_378_curated	20	S15_scaffold_378_curated_20	S15_Afipia_broomeae_61_15_curated	1
S15_scaffold_327_curated	27	S15_scaffold_327_curated_27	S15_Afipia_broomeae_61_15_curated	1
S15_scaffold_269_curated	34	S15_scaffold_269_curated_34	S15_Afipia_broomeae_61_15_curated	1
S15_scaffold_390_curated	21	S15_scaffold_390_curated_21	S15_Afipia_broomeae_61_15_curated	1
S15_scaffold_397_curated	43	S15_scaffold_397_curated_43	S15_Afipia_broomeae_61_15_curated	1
S15_scaffold_24_curated	79	S15_scaffold_24_curated_79	S15_Afipia_broomeae_61_15_curated	1
S15_scaffold_319_curated	44	S15_scaffold_319_curated_44	S15_Afipia_broomeae_61_15_curated	1
S15_scaffold_530_curated	6	S15_scaffold_530_curated_6	S15_Afipia_broomeae_61_15_curated	1
S15_scaffold_1052_curated	3	S15_scaffold_1052_curated_3	S15_Afipia_broomeae_61_15_curated	1
S15_scaffold_326_curated	7	S15_scaffold_326_curated_7	S15_Afipia_broomeae_61_15_curated	1
S15_scaffold_18_curated	36	S15_scaffold_18_curated_36	S15_Afipia_broomeae_61_15_curated	1
S15_scaffold_18_curated	77	S15_scaffold_18_curated_77	S15_Afipia_broomeae_61_15_curated	1
S15_scaffold_18_curated	146	S15_scaffold_18_curated_146	S15_Afipia_broomeae_61_15_curated	1
S15_scaffold_18_curated	176	S15_scaffold_18_curated_176	S15_Afipia_broomeae_61_15_curated	1
S15_scaffold_18_curated	185	S15_scaffold_18_curated_185	S15_Afipia_broomeae_61_15_curated	1
S15_scaffold_18_curated	250	S15_scaffold_18_curated_250	S15_Afipia_broomeae_61_15_curated	1
S15_scaffold_18_curated	251	S15_scaffold_18_curated_251	S15_Afipia_broomeae_61_15_curated	1
S15_scaffold_18_curated	256	S15_scaffold_18_curated_256	S15_Afipia_broomeae_61_15_curated	1
S15_scaffold_18_curated	257	S15_scaffold_18_curated_257	S15_Afipia_broomeae_61_15_curated	1
S15_scaffold_18_curated	260	S15_scaffold_18_curated_260	S15_Afipia_broomeae_61_15_curated	1
S15_scaffold_503_curated	5	S15_scaffold_503_curated_5	S15_Afipia_broomeae_61_15_curated	1
S15_scaffold_241_curated	25	S15_scaffold_241_curated_25	S15_Afipia_broomeae_61_15_curated	1
S15_scaffold_429_curated	13	S15_scaffold_429_curated_13	S15_Afipia_broomeae_61_15_curated	1
S15_scaffold_856_curated	13	S15_scaffold_856_curated_13	S15_Afipia_broomeae_61_15_curated	1
S15_scaffold_229_curated	10	S15_scaffold_229_curated_10	S15_Afipia_broomeae_61_15_curated	1
S15_scaffold_229_curated	36	S15_scaffold_229_curated_36	S15_Afipia_broomeae_61_15_curated	1
S15_scaffold_4_curated	207	S15_scaffold_4_curated_207	S15_Bacteroidales_43_45_curated	1
S15_scaffold_0_curated	682	S15_scaffold_0_curated_682	S15_Bacteroidales_43_45_curated	1
S15_scaffold_0_curated	1074	S15_scaffold_0_curated_1074	S15_Bacteroidales_43_45_curated	1
S15_scaffold_0_curated	1197	S15_scaffold_0_curated_1197	S15_Bacteroidales_43_45_curated	1
S15_scaffold_0_curated	1273	S15_scaffold_0_curated_1273	S15_Bacteroidales_43_45_curated	1
S15_scaffold_0_curated	1309	S15_scaffold_0_curated_1309	S15_Bacteroidales_43_45_curated	1
S15_scaffold_0_curated	1310	S15_scaffold_0_curated_1310	S15_Bacteroidales_43_45_curated	1
S15_scaffold_0_curated	1320	S15_scaffold_0_curated_1320	S15_Bacteroidales_43_45_curated	1
S15_scaffold_0_curated	1609	S15_scaffold_0_curated_1609	S15_Bacteroidales_43_45_curated	1
S15_scaffold_0_curated	72	S15_scaffold_0_curated_72	S15_Bacteroidales_43_45_curated	1
S15_scaffold_0_curated	100	S15_scaffold_0_curated_100	S15_Bacteroidales_43_45_curated	1
S15_scaffold_0_curated	381	S15_scaffold_0_curated_381	S15_Bacteroidales_43_45_curated	1
S15_scaffold_0_curated	385	S15_scaffold_0_curated_385	S15_Bacteroidales_43_45_curated	1
S15_scaffold_0_curated	452	S15_scaffold_0_curated_452	S15_Bacteroidales_43_45_curated	1
S15_scaffold_0_curated	486	S15_scaffold_0_curated_486	S15_Bacteroidales_43_45_curated	1
S15_scaffold_0_curated	592	S15_scaffold_0_curated_592	S15_Bacteroidales_43_45_curated	1
S15_scaffold_0_curated	621	S15_scaffold_0_curated_621	S15_Bacteroidales_43_45_curated	1
S15_scaffold_0_curated	1935	S15_scaffold_0_curated_1935	S15_Bacteroidales_43_45_curated	1
S15_scaffold_63_curated	141	S15_scaffold_63_curated_141	S15_Bacteroidales_43_45_curated	1
S15_scaffold_32_curated	197	S15_scaffold_32_curated_197	S15_Bacteroidales_43_45_curated	1
S15_scaffold_60_curated	80	S15_scaffold_60_curated_80	S15_RifCSP_Burkholderiales_59_53_curated	1
S15_scaffold_60_curated	85	S15_scaffold_60_curated_85	S15_RifCSP_Burkholderiales_59_53_curated	1
S15_scaffold_60_curated	114	S15_scaffold_60_curated_114	S15_RifCSP_Burkholderiales_59_53_curated	1
S15_scaffold_1558_curated	5	S15_scaffold_1558_curated_5	S15_RifCSP_Burkholderiales_59_53_curated	1
S15_scaffold_2099_curated	2	S15_scaffold_2099_curated_2	S15_RifCSP_Burkholderiales_59_53_curated	1
S15_scaffold_2099_curated	5	S15_scaffold_2099_curated_5	S15_RifCSP_Burkholderiales_59_53_curated	1
S15_scaffold_4008_curated	1	S15_scaffold_4008_curated_1	S15_RifCSP_Burkholderiales_59_53_curated	1
S15_scaffold_539_curated	14	S15_scaffold_539_curated_14	S15_RifCSP_Burkholderiales_59_53_curated	1
S15_scaffold_3603_curated	4	S15_scaffold_3603_curated_4	S15_RifCSP_Burkholderiales_59_53_curated	1
S15_scaffold_12794_curated	2	S15_scaffold_12794_curated_2	S15_RifCSP_Burkholderiales_59_53_curated	1
S15_scaffold_10538_curated	2	S15_scaffold_10538_curated_2	S15_RifCSP_Burkholderiales_59_53_curated	1
S15_scaffold_9341_curated	2	S15_scaffold_9341_curated_2	S15_RifCSP_Burkholderiales_59_53_curated	1
S15_scaffold_302_curated	10	S15_scaffold_302_curated_10	S15_RifCSP_Burkholderiales_59_53_curated	1
S15_scaffold_302_curated	23	S15_scaffold_302_curated_23	S15_RifCSP_Burkholderiales_59_53_curated	1
S15_scaffold_1713_curated	3	S15_scaffold_1713_curated_3	S15_RifCSP_Burkholderiales_59_53_curated	1
S15_scaffold_8037_curated	2	S15_scaffold_8037_curated_2	S15_RifCSP_Burkholderiales_59_53_curated	1
S15_scaffold_3581_curated	1	S15_scaffold_3581_curated_1	S15_RifCSP_Burkholderiales_59_53_curated	1
S15_scaffold_12523_curated	2	S15_scaffold_12523_curated_2	S15_RifCSP_Burkholderiales_59_53_curated	1
S15_scaffold_1758_curated	3	S15_scaffold_1758_curated_3	S15_RifCSP_Burkholderiales_59_53_curated	1
S15_scaffold_2226_curated	4	S15_scaffold_2226_curated_4	S15_RifCSP_Burkholderiales_59_53_curated	1
S15_scaffold_3107_curated	3	S15_scaffold_3107_curated_3	S15_RifCSP_Burkholderiales_59_53_curated	1
S15_scaffold_2769_curated	4	S15_scaffold_2769_curated_4	S15_RifCSP_Burkholderiales_59_53_curated	1
S15_scaffold_10498_curated	2	S15_scaffold_10498_curated_2	S15_RifCSP_Burkholderiales_59_53_curated	1
S15_scaffold_10468_curated	1	S15_scaffold_10468_curated_1	S15_RifCSP_Burkholderiales_59_53_curated	1
S15_scaffold_3498_curated	3	S15_scaffold_3498_curated_3	S15_RifCSP_Burkholderiales_59_53_curated	1
S15_scaffold_3496_curated	4	S15_scaffold_3496_curated_4	S15_RifCSP_Burkholderiales_59_53_curated	1
S15_scaffold_12519_curated	1	S15_scaffold_12519_curated_1	S15_RifCSP_Burkholderiales_59_53_curated	1
S15_scaffold_2582_curated	1	S15_scaffold_2582_curated_1	S15_RifCSP_Burkholderiales_59_53_curated	1
S15_scaffold_61_curated	23	S15_scaffold_61_curated_23	S15_Burkholderiales_66_31_curated	1
S15_scaffold_61_curated	113	S15_scaffold_61_curated_113	S15_Burkholderiales_66_31_curated	1
S15_scaffold_61_curated	150	S15_scaffold_61_curated_150	S15_Burkholderiales_66_31_curated	1
S15_scaffold_61_curated	165	S15_scaffold_61_curated_165	S15_Burkholderiales_66_31_curated	1
S15_scaffold_61_curated	181	S15_scaffold_61_curated_181	S15_Burkholderiales_66_31_curated	1
S15_scaffold_129_curated	28	S15_scaffold_129_curated_28	S15_Burkholderiales_66_31_curated	1
S15_scaffold_235_curated	73	S15_scaffold_235_curated_73	S15_Burkholderiales_66_31_curated	1
S15_scaffold_579_curated	16	S15_scaffold_579_curated_16	S15_Burkholderiales_66_31_curated	1
S15_scaffold_280_curated	2	S15_scaffold_280_curated_2	S15_Burkholderiales_66_31_curated	1
S15_scaffold_280_curated	3	S15_scaffold_280_curated_3	S15_Burkholderiales_66_31_curated	1
S15_scaffold_280_curated	68	S15_scaffold_280_curated_68	S15_Burkholderiales_66_31_curated	1
S15_scaffold_288_curated	20	S15_scaffold_288_curated_20	S15_Burkholderiales_66_31_curated	1
S15_scaffold_53_curated	61	S15_scaffold_53_curated_61	S15_Burkholderiales_66_31_curated	1
S15_scaffold_53_curated	117	S15_scaffold_53_curated_117	S15_Burkholderiales_66_31_curated	1
S15_scaffold_53_curated	262	S15_scaffold_53_curated_262	S15_Burkholderiales_66_31_curated	1
S15_scaffold_12546_curated	2	S15_scaffold_12546_curated_2	S15_Burkholderiales_66_31_curated	1
S15_scaffold_1266_curated	6	S15_scaffold_1266_curated_6	S15_Burkholderiales_66_31_curated	1
S15_scaffold_279_curated	35	S15_scaffold_279_curated_35	S15_Burkholderiales_66_31_curated	1
S15_scaffold_109_curated	88	S15_scaffold_109_curated_88	S15_Burkholderiales_66_31_curated	1
S15_scaffold_109_curated	95	S15_scaffold_109_curated_95	S15_Burkholderiales_66_31_curated	1
S15_scaffold_13193_curated	1	S15_scaffold_13193_curated_1	S15_Burkholderiales_66_31_curated	1
S15_scaffold_98_curated	48	S15_scaffold_98_curated_48	S15_Burkholderiales_66_31_curated	1
S15_scaffold_98_curated	117	S15_scaffold_98_curated_117	S15_Burkholderiales_66_31_curated	1
S15_scaffold_130_curated	46	S15_scaffold_130_curated_46	S15_Burkholderiales_66_31_curated	1
S15_scaffold_130_curated	93	S15_scaffold_130_curated_93	S15_Burkholderiales_66_31_curated	1
S15_scaffold_13323_curated	1	S15_scaffold_13323_curated_1	S15_Burkholderiales_66_31_curated	1
S15_scaffold_45_curated	15	S15_scaffold_45_curated_15	S15_Burkholderiales_66_31_curated	1
S15_scaffold_268_curated	6	S15_scaffold_268_curated_6	S15_Burkholderiales_66_31_curated	1
S15_scaffold_148_curated	61	S15_scaffold_148_curated_61	S15_Burkholderiales_66_31_curated	1
S15_scaffold_929_curated	6	S15_scaffold_929_curated_6	S15_Burkholderiales_66_31_curated	1
S15_scaffold_7570_curated	2	S15_scaffold_7570_curated_2	S15_Burkholderiales_66_31_curated	1
S15_scaffold_86_curated	13	S15_scaffold_86_curated_13	S15_Burkholderiales_66_31_curated	1
S15_scaffold_85_curated	53	S15_scaffold_85_curated_53	S15_Burkholderiales_66_31_curated	1
S15_scaffold_85_curated	103	S15_scaffold_85_curated_103	S15_Burkholderiales_66_31_curated	1
S15_scaffold_85_curated	115	S15_scaffold_85_curated_115	S15_Burkholderiales_66_31_curated	1
S15_scaffold_85_curated	184	S15_scaffold_85_curated_184	S15_Burkholderiales_66_31_curated	1
S15_scaffold_106_curated	35	S15_scaffold_106_curated_35	S15_Burkholderiales_66_31_curated	1
S15_scaffold_106_curated	36	S15_scaffold_106_curated_36	S15_Burkholderiales_66_31_curated	1
S15_scaffold_106_curated	38	S15_scaffold_106_curated_38	S15_Burkholderiales_66_31_curated	1
S15_scaffold_106_curated	132	S15_scaffold_106_curated_132	S15_Burkholderiales_66_31_curated	1
S15_scaffold_10766_curated	1	S15_scaffold_10766_curated_1	S15_Burkholderiales_66_31_curated	1
S15_scaffold_3108_curated	1	S15_scaffold_3108_curated_1	S15_Burkholderiales_66_31_curated	1
S15_scaffold_3066_curated	5	S15_scaffold_3066_curated_5	S15_Burkholderiales_66_31_curated	1
S15_scaffold_219_curated	25	S15_scaffold_219_curated_25	S15_Burkholderiales_66_31_curated	1
S15_scaffold_2763_curated	3	S15_scaffold_2763_curated_3	S15_Burkholderiales_66_31_curated	1
S15_scaffold_2964_curated	3	S15_scaffold_2964_curated_3	S15_Burkholderiales_66_31_curated	1
S15_scaffold_418_curated	10	S15_scaffold_418_curated_10	S15_Burkholderiales_66_31_curated	1
S15_scaffold_2140_curated	2	S15_scaffold_2140_curated_2	S15_Burkholderiales_66_31_curated	1
S15_scaffold_413_curated	10	S15_scaffold_413_curated_10	S15_Burkholderiales_66_31_curated	1
S15_scaffold_413_curated	11	S15_scaffold_413_curated_11	S15_Burkholderiales_66_31_curated	1
S15_scaffold_158_curated	14	S15_scaffold_158_curated_14	S15_Burkholderiales_66_31_curated	1
S15_scaffold_158_curated	109	S15_scaffold_158_curated_109	S15_Burkholderiales_66_31_curated	1
S15_scaffold_186_curated	53	S15_scaffold_186_curated_53	S15_Burkholderiales_66_31_curated	1
S15_scaffold_185_curated	20	S15_scaffold_185_curated_20	S15_Burkholderiales_66_31_curated	1
S15_scaffold_1671_curated	1	S15_scaffold_1671_curated_1	S15_RifleAAC_Geothrix_68_9_curated	1
S15_scaffold_1445_curated	2	S15_scaffold_1445_curated_2	S15_RifleAAC_Geothrix_68_9_curated	1
S15_scaffold_2089_curated	3	S15_scaffold_2089_curated_3	S15_RifleAAC_Geothrix_68_9_curated	1
S15_scaffold_822_curated	2	S15_scaffold_822_curated_2	S15_RifleAAC_Geothrix_68_9_curated	1
S15_scaffold_2836_curated	2	S15_scaffold_2836_curated_2	S15_RifleAAC_Geothrix_68_9_curated	1
S15_scaffold_9110_curated	2	S15_scaffold_9110_curated_2	S15_RifleAAC_Geothrix_68_9_curated	1
S15_scaffold_863_curated	12	S15_scaffold_863_curated_12	S15_RifleAAC_Geothrix_68_9_curated	1
S15_scaffold_1129_curated	4	S15_scaffold_1129_curated_4	S15_RifleAAC_Geothrix_68_9_curated	1
S15_scaffold_1592_curated	5	S15_scaffold_1592_curated_5	S15_RifleAAC_Geothrix_68_9_curated	1
S15_scaffold_1020_curated	3	S15_scaffold_1020_curated_3	S15_RifleAAC_Geothrix_68_9_curated	1
S15_scaffold_2131_curated	3	S15_scaffold_2131_curated_3	S15_RifleAAC_Geothrix_68_9_curated	1
S15_scaffold_5885_curated	3	S15_scaffold_5885_curated_3	S15_RifleAAC_Geothrix_68_9_curated	1
S15_scaffold_2819_curated	2	S15_scaffold_2819_curated_2	S15_RifleAAC_Geothrix_68_9_curated	1
S15_scaffold_3147_curated	2	S15_scaffold_3147_curated_2	S15_RifleAAC_Geothrix_68_9_curated	1
S15_scaffold_3039_curated	2	S15_scaffold_3039_curated_2	S15_RifleAAC_Geothrix_68_9_curated	1
S15_scaffold_1345_curated	4	S15_scaffold_1345_curated_4	S15_RifleAAC_Geothrix_68_9_curated	1
S15_scaffold_1345_curated	6	S15_scaffold_1345_curated_6	S15_RifleAAC_Geothrix_68_9_curated	1
S15_scaffold_1420_curated	5	S15_scaffold_1420_curated_5	S15_RifleAAC_Geothrix_68_9_curated	1
S15_scaffold_116_curated	15	S15_scaffold_116_curated_15	S15_RifCSP_Pseudomonas_62_25_curated	1
S15_scaffold_116_curated	111	S15_scaffold_116_curated_111	S15_RifCSP_Pseudomonas_62_25_curated	1
S15_scaffold_320_curated	23	S15_scaffold_320_curated_23	S15_RifCSP_Pseudomonas_62_25_curated	1
S15_scaffold_41_curated	16	S15_scaffold_41_curated_16	S15_RifCSP_Pseudomonas_62_25_curated	1
S15_scaffold_41_curated	228	S15_scaffold_41_curated_228	S15_RifCSP_Pseudomonas_62_25_curated	1
S15_scaffold_217_curated	20	S15_scaffold_217_curated_20	S15_RifCSP_Pseudomonas_62_25_curated	1
S15_scaffold_20_curated	216	S15_scaffold_20_curated_216	S15_RifCSP_Pseudomonas_62_25_curated	1
S15_scaffold_20_curated	529	S15_scaffold_20_curated_529	S15_RifCSP_Pseudomonas_62_25_curated	1
S15_scaffold_20_curated	533	S15_scaffold_20_curated_533	S15_RifCSP_Pseudomonas_62_25_curated	1
S15_scaffold_108_curated	81	S15_scaffold_108_curated_81	S15_RifCSP_Pseudomonas_62_25_curated	1
S15_scaffold_108_curated	98	S15_scaffold_108_curated_98	S15_RifCSP_Pseudomonas_62_25_curated	1
S15_scaffold_108_curated	104	S15_scaffold_108_curated_104	S15_RifCSP_Pseudomonas_62_25_curated	1
S15_scaffold_8_curated	26	S15_scaffold_8_curated_26	S15_RifCSP_Pseudomonas_62_25_curated	1
S15_scaffold_8_curated	38	S15_scaffold_8_curated_38	S15_RifCSP_Pseudomonas_62_25_curated	1
S15_scaffold_8_curated	71	S15_scaffold_8_curated_71	S15_RifCSP_Pseudomonas_62_25_curated	1
S15_scaffold_8_curated	82	S15_scaffold_8_curated_82	S15_RifCSP_Pseudomonas_62_25_curated	1
S15_scaffold_8_curated	95	S15_scaffold_8_curated_95	S15_RifCSP_Pseudomonas_62_25_curated	1
S15_scaffold_5_curated	92	S15_scaffold_5_curated_92	S15_RifCSP_Pseudomonas_62_25_curated	1
S15_scaffold_5_curated	128	S15_scaffold_5_curated_128	S15_RifCSP_Pseudomonas_62_25_curated	1
S15_scaffold_5_curated	185	S15_scaffold_5_curated_185	S15_RifCSP_Pseudomonas_62_25_curated	1
S15_scaffold_5_curated	76	S15_scaffold_5_curated_76	S15_RifCSP_Pseudomonas_62_25_curated	1
S15_scaffold_7_curated	189	S15_scaffold_7_curated_189	S15_RifCSP_Pseudomonas_62_25_curated	1
S15_scaffold_7_curated	195	S15_scaffold_7_curated_195	S15_RifCSP_Pseudomonas_62_25_curated	1
S15_scaffold_7_curated	244	S15_scaffold_7_curated_244	S15_RifCSP_Pseudomonas_62_25_curated	1
S15_scaffold_7_curated	259	S15_scaffold_7_curated_259	S15_RifCSP_Pseudomonas_62_25_curated	1
S15_scaffold_7_curated	445	S15_scaffold_7_curated_445	S15_RifCSP_Pseudomonas_62_25_curated	1
S15_scaffold_7_curated	502	S15_scaffold_7_curated_502	S15_RifCSP_Pseudomonas_62_25_curated	1
S15_scaffold_2_curated	104	S15_scaffold_2_curated_104	S15_RifCSP_Pseudomonas_62_25_curated	1
S15_scaffold_2_curated	353	S15_scaffold_2_curated_353	S15_RifCSP_Pseudomonas_62_25_curated	1
S15_scaffold_2_curated	587	S15_scaffold_2_curated_587	S15_RifCSP_Pseudomonas_62_25_curated	1
S15_scaffold_2_curated	635	S15_scaffold_2_curated_635	S15_RifCSP_Pseudomonas_62_25_curated	1
S15_scaffold_2_curated	755	S15_scaffold_2_curated_755	S15_RifCSP_Pseudomonas_62_25_curated	1
S15_scaffold_97_curated	70	S15_scaffold_97_curated_70	S15_RifCSP_Pseudomonas_62_25_curated	1
S15_scaffold_97_curated	75	S15_scaffold_97_curated_75	S15_RifCSP_Pseudomonas_62_25_curated	1
S15_scaffold_97_curated	186	S15_scaffold_97_curated_186	S15_RifCSP_Pseudomonas_62_25_curated	1
S15_scaffold_97_curated	190	S15_scaffold_97_curated_190	S15_RifCSP_Pseudomonas_62_25_curated	1
S15_scaffold_97_curated	209	S15_scaffold_97_curated_209	S15_RifCSP_Pseudomonas_62_25_curated	1
S15_scaffold_96_curated	74	S15_scaffold_96_curated_74	S15_RifCSP_Pseudomonas_62_25_curated	1
S15_scaffold_161_curated	36	S15_scaffold_161_curated_36	S15_RifCSP_Pseudomonas_62_25_curated	1
S15_scaffold_161_curated	39	S15_scaffold_161_curated_39	S15_RifCSP_Pseudomonas_62_25_curated	1
S15_scaffold_161_curated	41	S15_scaffold_161_curated_41	S15_RifCSP_Pseudomonas_62_25_curated	1
S15_scaffold_164_curated	66	S15_scaffold_164_curated_66	S15_RifCSP_Pseudomonas_62_25_curated	1
S15_scaffold_75_curated	95	S15_scaffold_75_curated_95	S15_RifCSP_Pseudomonas_62_25_curated	1
S15_scaffold_36_curated	85	S15_scaffold_36_curated_85	S15_RifCSP_Pseudomonas_62_25_curated	1
S15_scaffold_36_curated	222	S15_scaffold_36_curated_222	S15_RifCSP_Pseudomonas_62_25_curated	1
S15_scaffold_36_curated	289	S15_scaffold_36_curated_289	S15_RifCSP_Pseudomonas_62_25_curated	1
S15_scaffold_36_curated	353	S15_scaffold_36_curated_353	S15_RifCSP_Pseudomonas_62_25_curated	1
S15_scaffold_36_curated	398	S15_scaffold_36_curated_398	S15_RifCSP_Pseudomonas_62_25_curated	1
S15_scaffold_36_curated	405	S15_scaffold_36_curated_405	S15_RifCSP_Pseudomonas_62_25_curated	1
S15_scaffold_36_curated	430	S15_scaffold_36_curated_430	S15_RifCSP_Pseudomonas_62_25_curated	1
[truncated: 2,080 more rows]

## Sheet: CXX(xx)CH min 3 plus PSORTb
								PSORTb_v3.0.2 Results (long report format):
sample_scaffold_position	(for_VLOOKUP)	samplenum	scaffnum	scaffposn	Bin	Gram type	No. CXX(xx)CH	SeqID	CMSVM-_Localization	CMSVM-_Details	CytoSVM-_Localization	CytoSVM-_Details	ECSVM-_Localization	ECSVM-_Details	ModHMM-_Localization	ModHMM-_Details	Motif-_Localization	Motif-_Details	OMPMotif-_Localization	OMPMotif-_Details	OMSVM-_Localization	OMSVM-_Details	PPSVM-_Localization	PPSVM-_Details	Profile-_Localization	Profile-_Details	SCL-BLAST-_Localization	SCL-BLAST-_Details	SCL-BLASTe-_Localization	SCL-BLASTe-_Details	Signal-_Localization	Signal_Details	Cytoplasmic_Score	CytoplasmicMembrane_Score	Periplasmic_Score	OuterMembrane_Score	Extracellular_Score	Final_Localization	Final_Score
S0_scaffold_37_curated_242	S0_scaffold_37_curated	0	37	242	S0_RifOxy_Bacteroidetes_41_186_curated	1_neg	4	S0_scaffold_37_curated_242-matches=4	Unknown		Unknown		Unknown		Unknown	1 internal helix found	Unknown	No motifs found	Unknown	No motifs found	Unknown		Unknown		Unknown	No matches to profiles found	Unknown	No matches against database	Unknown	No matches against database	Unknown	No signal peptide detected	2	2	2	2	2	Unknown	2
S0_scaffold_37_curated_243	S0_scaffold_37_curated	0	37	243	S0_RifOxy_Bacteroidetes_41_186_curated	1_neg	4	S0_scaffold_37_curated_243-matches=4	Unknown		Unknown		Unknown		Unknown	1 internal helix found	Unknown	No motifs found	Unknown	No motifs found	Unknown		Unknown		Unknown	No matches to profiles found	Periplasmic	matched 37154846: Cytochrome c-552 precursor	Unknown	No matches against database	Unknown	No signal peptide detected	0.33	0.06	9.44	0.06	0.11	Periplasmic	9.44
S0_scaffold_5_curated_126	S0_scaffold_5_curated	0	5	126	S0_RifleGW_Geobacter_53_40_curated	1_neg	3	S0_scaffold_5_curated_126-matches=3	Unknown		Unknown		Unknown		Unknown	1 internal helix found	Unknown	No motifs found	Unknown	No motifs found	Unknown		Unknown		Unknown	No matches to profiles found	Unknown	No matches against database	Unknown	No matches against database	Non-Cytoplasmic	Signal peptide detected	0	2.5	2.5	2.5	2.5	Unknown	2.5
S0_scaffold_23_curated_158	S0_scaffold_23_curated	0	23	158	S0_RifleGW_Geobacter_53_40_curated	1_neg	26	S0_scaffold_23_curated_158-matches=26	Unknown		Unknown		Extracellular		Unknown	No internal helices found	Unknown	No motifs found	Unknown	No motifs found	Unknown		Periplasmic		Unknown	No matches to profiles found	Unknown	No matches against database	Unknown	No matches against database	Non-Cytoplasmic	Signal peptide detected	0	0	4.45	0.01	5.54	Unknown	5.54
S0_scaffold_23_curated_160	S0_scaffold_23_curated	0	23	160	S0_RifleGW_Geobacter_53_40_curated	1_neg	11	S0_scaffold_23_curated_160-matches=11	CytoplasmicMembrane		Unknown		Extracellular		Unknown	2 internal helices found	Unknown	No motifs found	Unknown	No motifs found	OuterMembrane		Unknown		Unknown	No matches to profiles found	Unknown	No matches against database	Unknown	No matches against database	Unknown	No signal peptide detected	0	0.16	0.2	3.6	6.04	Unknown	6.04
S0_scaffold_23_curated_161	S0_scaffold_23_curated	0	23	161	S0_RifleGW_Geobacter_53_40_curated	1_neg	40	S0_scaffold_23_curated_161-matches=40	Unknown		Unknown		Extracellular		Unknown	No internal helices found	Unknown	No motifs found	Unknown	No motifs found	Unknown		Unknown		Unknown	No matches to profiles found	Unknown	No matches against database	Unknown	No matches against database	Non-Cytoplasmic	Signal peptide detected	0	0.01	0.11	0.23	9.65	Extracellular	9.65
S0_scaffold_23_curated_269	S0_scaffold_23_curated	0	23	269	S0_RifleGW_Geobacter_53_40_curated	1_neg	8	S0_scaffold_23_curated_269-matches=8	Unknown		Unknown		Unknown		Unknown	1 internal helix found	Unknown	No motifs found	Unknown	No motifs found	Unknown		Unknown		Unknown	No matches to profiles found	Unknown	No matches against database	Unknown	No matches against database	Unknown	No signal peptide detected	2	2	2	2	2	Unknown	2
S0_scaffold_23_curated_270	S0_scaffold_23_curated	0	23	270	S0_RifleGW_Geobacter_53_40_curated	1_neg	4	S0_scaffold_23_curated_270-matches=4	Unknown		Unknown		Unknown		Unknown	No internal helices found	Unknown	No motifs found	Unknown	No motifs found	Unknown		Periplasmic		Unknown	No matches to profiles found	Unknown	No matches against database	Unknown	No matches against database	Non-Cytoplasmic	Signal peptide detected	0	0.01	9.84	0.01	0.14	Periplasmic	9.84
S0_scaffold_31_curated_166	S0_scaffold_31_curated	0	31	166	S0_RifleGW_Geobacter_53_40_curated	1_neg	5	S0_scaffold_31_curated_166-matches=5	Unknown		Cytoplasmic		Unknown		Unknown	1 internal helix found	Unknown	No motifs found	Unknown	No motifs found	Unknown		Periplasmic		Unknown	No matches to profiles found	Unknown	No matches against database	Unknown	No matches against database	Non-Cytoplasmic	Signal peptide detected	0	0.02	9.84	0	0.14	Periplasmic	9.84
S0_scaffold_36_curated_172	S0_scaffold_36_curated	0	36	172	S0_RifleGW_Geobacter_53_40_curated	1_neg	3	S0_scaffold_36_curated_172-matches=3	Unknown		Unknown		Unknown		Unknown	1 internal helix found	Unknown	No motifs found	Unknown	No motifs found	Unknown		Unknown		Unknown	No matches to profiles found	Unknown	No matches against database	Unknown	No matches against database	Non-Cytoplasmic	Signal peptide detected	0	2.5	2.5	2.5	2.5	Unknown	2.5
S0_scaffold_36_curated_285	S0_scaffold_36_curated	0	36	285	S0_RifleGW_Geobacter_53_40_curated	1_neg	26	S0_scaffold_36_curated_285-matches=26	Unknown		Unknown		Extracellular		Unknown	No internal helices found	Unknown	No motifs found	Unknown	No motifs found	Unknown		Periplasmic		Unknown	No matches to profiles found	Unknown	No matches against database	Unknown	No matches against database	Unknown	No signal peptide detected	0	0	4.45	0.01	5.54	Unknown	5.54
S0_scaffold_36_curated_286	S0_scaffold_36_curated	0	36	286	S0_RifleGW_Geobacter_53_40_curated	1_neg	5	S0_scaffold_36_curated_286-matches=5	Unknown		Unknown		Unknown		Unknown	1 internal helix found	Unknown	No motifs found	Unknown	No motifs found	Unknown		Periplasmic		Unknown	No matches to profiles found	Unknown	No matches against database	Unknown	No matches against database	Non-Cytoplasmic	Signal peptide detected	0	0.01	9.84	0.01	0.14	Periplasmic	9.84
S0_scaffold_36_curated_291	S0_scaffold_36_curated	0	36	291	S0_RifleGW_Geobacter_53_40_curated	1_neg	12	S0_scaffold_36_curated_291-matches=12	Unknown		Unknown		Unknown		Unknown	1 internal helix found	Unknown	No motifs found	Unknown	No motifs found	Unknown		Periplasmic		Unknown	No matches to profiles found	Unknown	No matches against database	Unknown	No matches against database	Non-Cytoplasmic	Signal peptide detected	0	0.01	9.84	0.01	0.14	Periplasmic	9.84
S0_scaffold_36_curated_344	S0_scaffold_36_curated	0	36	344	S0_RifleGW_Geobacter_53_40_curated	1_neg	10	S0_scaffold_36_curated_344-matches=10	Unknown		Unknown		Extracellular		Unknown	1 internal helix found	Unknown	No motifs found	Unknown	No motifs found	Unknown		Unknown		Unknown	No matches to profiles found	Unknown	No matches against database	Unknown	No matches against database	Non-Cytoplasmic	Signal peptide detected	0	0.01	0.11	0.23	9.65	Extracellular	9.65
S0_scaffold_36_curated_353	S0_scaffold_36_curated	0	36	353	S0_RifleGW_Geobacter_53_40_curated	1_neg	9	S0_scaffold_36_curated_353-matches=9	CytoplasmicMembrane		Unknown		Unknown		CytoplasmicMembrane	6 internal helices found	Unknown	No motifs found	Unknown	No motifs found	Unknown		Periplasmic		Unknown	No matches to profiles found	Unknown	No matches against database	Unknown	No matches against database	Non-Cytoplasmic	Signal peptide detected	0	9.18	0.82	0	0	CytoplasmicMembrane	9.18
S0_scaffold_36_curated_354	S0_scaffold_36_curated	0	36	354	S0_RifleGW_Geobacter_53_40_curated	1_neg	7	S0_scaffold_36_curated_354-matches=7	Unknown		Cytoplasmic		Unknown		CytoplasmicMembrane	3 internal helices found	Unknown	No motifs found	Unknown	No motifs found	Unknown		Unknown		Unknown	No matches to profiles found	Unknown	No matches against database	Unknown	No matches against database	Unknown	No signal peptide detected	0.68	9.16	0.03	0	0.12	CytoplasmicMembrane	9.16
S0_scaffold_40_curated_58	S0_scaffold_40_curated	0	40	58	S0_RifleGW_Geobacter_53_40_curated	1_neg	8	S0_scaffold_40_curated_58-matches=8	Unknown		Unknown		Unknown		Unknown	1 internal helix found	Unknown	No motifs found	Unknown	No motifs found	Unknown		Periplasmic		Unknown	No matches to profiles found	Unknown	No matches against database	Unknown	No matches against database	Non-Cytoplasmic	Signal peptide detected	0	0.01	9.84	0.01	0.14	Periplasmic	9.84
S0_scaffold_40_curated_75	S0_scaffold_40_curated	0	40	75	S0_RifleGW_Geobacter_53_40_curated	1_neg	9	S0_scaffold_40_curated_75-matches=9	Unknown		Cytoplasmic		Unknown		Unknown	No internal helices found	Unknown	No motifs found	Unknown	No motifs found	Unknown		Periplasmic		Unknown	No matches to profiles found	Unknown	No matches against database	Unknown	No matches against database	Unknown	No signal peptide detected	0.33	0.02	9.51	0	0.14	Periplasmic	9.51
S0_scaffold_40_curated_81	S0_scaffold_40_curated	0	40	81	S0_RifleGW_Geobacter_53_40_curated	1_neg	3	S0_scaffold_40_curated_81-matches=3	Unknown		Unknown		Unknown		Unknown	1 internal helix found	Unknown	No motifs found	Unknown	No motifs found	Unknown		Periplasmic		Unknown	No matches to profiles found	Unknown	No matches against database	Unknown	No matches against database	Non-Cytoplasmic	Signal peptide detected	0	0.01	9.84	0.01	0.14	Periplasmic	9.84
S0_scaffold_48_curated_88	S0_scaffold_48_curated	0	48	88	S0_RifleGW_Geobacter_53_40_curated	1_neg	17	S0_scaffold_48_curated_88-matches=17	CytoplasmicMembrane		Unknown		Extracellular		Unknown	No internal helices found	Unknown	No motifs found	Unknown	No motifs found	OuterMembrane		Periplasmic		Unknown	No matches to profiles found	Unknown	No matches against database	Unknown	No matches against database	Non-Cytoplasmic	Signal peptide detected	0	0.01	6.86	0.13	3.01	Unknown	6.86
S0_scaffold_48_curated_164	S0_scaffold_48_curated	0	48	164	S0_RifleGW_Geobacter_53_40_curated	1_neg	33	S0_scaffold_48_curated_164-matches=33	Unknown		Unknown		Extracellular		Unknown	No internal helices found	Unknown	No motifs found	Unknown	No motifs found	Unknown		Periplasmic		Unknown	No matches to profiles found	Unknown	No matches against database	Unknown	No matches against database	Non-Cytoplasmic	Signal peptide detected	0	0	4.45	0.01	5.54	Unknown	5.54
S0_scaffold_48_curated_166	S0_scaffold_48_curated	0	48	166	S0_RifleGW_Geobacter_53_40_curated	1_neg	8	S0_scaffold_48_curated_166-matches=8	Unknown		Unknown		Unknown		Unknown	1 internal helix found	Unknown	No motifs found	Unknown	No motifs found	Unknown		Unknown		Unknown	No matches to profiles found	Unknown	No matches against database	Unknown	No matches against database	Unknown	No signal peptide detected	2	2	2	2	2	Unknown	2
S0_scaffold_48_curated_170	S0_scaffold_48_curated	0	48	170	S0_RifleGW_Geobacter_53_40_curated	1_neg	9	S0_scaffold_48_curated_170-matches=9	Unknown		Unknown		Extracellular		Unknown	No internal helices found	Unknown	No motifs found	Unknown	No motifs found	Unknown		Periplasmic		Unknown	No matches to profiles found	Unknown	No matches against database	Unknown	No matches against database	Non-Cytoplasmic	Signal peptide detected	0	0	4.45	0.01	5.54	Unknown	5.54
S0_scaffold_48_curated_173	S0_scaffold_48_curated	0	48	173	S0_RifleGW_Geobacter_53_40_curated	1_neg	5	S0_scaffold_48_curated_173-matches=5	Unknown		Unknown		Unknown		Unknown	1 internal helix found	Unknown	No motifs found	Unknown	No motifs found	Unknown		Unknown		Unknown	No matches to profiles found	Unknown	No matches against database	Unknown	No matches against database	Unknown	No signal peptide detected	2	2	2	2	2	Unknown	2
S0_scaffold_48_curated_217	S0_scaffold_48_curated	0	48	217	S0_RifleGW_Geobacter_53_40_curated	1_neg	6	S0_scaffold_48_curated_217-matches=6	Unknown		Unknown		Unknown		Unknown	No internal helices found	Unknown	No motifs found	Unknown	No motifs found	Unknown		Unknown		Unknown	No matches to profiles found	Unknown	No matches against database	Unknown	No matches against database	Unknown	No signal peptide detected	2	2	2	2	2	Unknown	2
S0_scaffold_48_curated_218	S0_scaffold_48_curated	0	48	218	S0_RifleGW_Geobacter_53_40_curated	1_neg	5	S0_scaffold_48_curated_218-matches=5	Unknown		Unknown		Extracellular		Unknown	No internal helices found	Unknown	No motifs found	Unknown	No motifs found	Unknown		Periplasmic		Unknown	No matches to profiles found	Unknown	No matches against database	Unknown	No matches against database	Unknown	No signal peptide detected	0	0	4.45	0.01	5.54	Unknown	5.54
S0_scaffold_48_curated_219	S0_scaffold_48_curated	0	48	219	S0_RifleGW_Geobacter_53_40_curated	1_neg	6	S0_scaffold_48_curated_219-matches=6	Unknown		Unknown		Extracellular		Unknown	No internal helices found	Unknown	No motifs found	Unknown	No motifs found	Unknown		Periplasmic		Unknown	No matches to profiles found	Unknown	No matches against database	Unknown	No matches against database	Unknown	No signal peptide detected	0	0	4.45	0.01	5.54	Unknown	5.54
S0_scaffold_48_curated_225	S0_scaffold_48_curated	0	48	225	S0_RifleGW_Geobacter_53_40_curated	1_neg	26	S0_scaffold_48_curated_225-matches=26	Unknown		Unknown		Unknown		Unknown	No internal helices found	Unknown	No motifs found	Unknown	No motifs found	Unknown		Periplasmic		Unknown	No matches to profiles found	Unknown	No matches against database	Unknown	No matches against database	Non-Cytoplasmic	Signal peptide detected	0	0.01	9.84	0.01	0.14	Periplasmic	9.84
S0_scaffold_48_curated_226	S0_scaffold_48_curated	0	48	226	S0_RifleGW_Geobacter_53_40_curated	1_neg	16	S0_scaffold_48_curated_226-matches=16	Unknown		Unknown		Unknown		Unknown	1 internal helix found	Unknown	No motifs found	Unknown	No motifs found	Unknown		Periplasmic		Unknown	No matches to profiles found	Unknown	No matches against database	Unknown	No matches against database	Non-Cytoplasmic	Signal peptide detected	0	0.01	9.84	0.01	0.14	Periplasmic	9.84
S0_scaffold_48_curated_228	S0_scaffold_48_curated	0	48	228	S0_RifleGW_Geobacter_53_40_curated	1_neg	6	S0_scaffold_48_curated_228-matches=6	Unknown		Unknown		Unknown		Unknown	No internal helices found	Unknown	No motifs found	Unknown	No motifs found	Unknown		Unknown		Unknown	No matches to profiles found	Unknown	No matches against database	Unknown	No matches against database	Non-Cytoplasmic	Signal peptide detected	0	2.5	2.5	2.5	2.5	Unknown	2.5
S0_scaffold_48_curated_278	S0_scaffold_48_curated	0	48	278	S0_RifleGW_Geobacter_53_40_curated	1_neg	3	S0_scaffold_48_curated_278-matches=3	Unknown		Unknown		Extracellular		Unknown	1 internal helix found	Unknown	No motifs found	Unknown	No motifs found	Unknown		Unknown		Unknown	No matches to profiles found	Unknown	No matches against database	Unknown	No matches against database	Unknown	No signal peptide detected	0.01	0.01	0.11	0.23	9.64	Extracellular	9.64
S0_scaffold_52_curated_147	S0_scaffold_52_curated	0	52	147	S0_RifleGW_Geobacter_53_40_curated	1_neg	8	S0_scaffold_52_curated_147-matches=8	Unknown		Cytoplasmic		Unknown		Unknown	No internal helices found	Unknown	No motifs found	Unknown	No motifs found	Unknown		Unknown		Unknown	No matches to profiles found	Unknown	No matches against database	Unknown	No matches against database	Unknown	No signal peptide detected	8.96	0.51	0.26	0.01	0.26	Cytoplasmic	8.96
S0_scaffold_52_curated_148	S0_scaffold_52_curated	0	52	148	S0_RifleGW_Geobacter_53_40_curated	1_neg	9	S0_scaffold_52_curated_148-matches=9	Unknown		Unknown		Extracellular		Unknown	1 internal helix found	Unknown	No motifs found	Unknown	No motifs found	Unknown		Periplasmic		Unknown	No matches to profiles found	Unknown	No matches against database	Unknown	No matches against database	Unknown	No signal peptide detected	0	0	4.45	0.01	5.54	Unknown	5.54
S0_scaffold_52_curated_155	S0_scaffold_52_curated	0	52	155	S0_RifleGW_Geobacter_53_40_curated	1_neg	10	S0_scaffold_52_curated_155-matches=10	Unknown		Unknown		Unknown		Unknown	1 internal helix found	Unknown	No motifs found	Unknown	No motifs found	Unknown		Unknown		Unknown	No matches to profiles found	Unknown	No matches against database	Unknown	No matches against database	Unknown	No signal peptide detected	2	2	2	2	2	Unknown	2
S0_scaffold_52_curated_232	S0_scaffold_52_curated	0	52	232	S0_RifleGW_Geobacter_53_40_curated	1_neg	30	S0_scaffold_52_curated_232-matches=30	Unknown		Unknown		Extracellular		Unknown	No internal helices found	Unknown	No motifs found	Unknown	No motifs found	OuterMembrane		Periplasmic		Unknown	No matches to profiles found	Unknown	No matches against database	Unknown	No matches against database	Unknown	No signal peptide detected	0	0	1.54	0.35	8.11	Extracellular	8.11
S0_scaffold_52_curated_247	S0_scaffold_52_curated	0	52	247	S0_RifleGW_Geobacter_53_40_curated	1_neg	5	S0_scaffold_52_curated_247-matches=5	Unknown		Unknown		Extracellular		Unknown	No internal helices found	Unknown	No motifs found	Unknown	No motifs found	Unknown		Unknown		Unknown	No matches to profiles found	Unknown	No matches against database	Unknown	No matches against database	Non-Cytoplasmic	Signal peptide detected	0	0.01	0.11	0.23	9.65	Extracellular	9.65
S0_scaffold_60_curated_5	S0_scaffold_60_curated	0	60	5	S0_RifleGW_Geobacter_53_40_curated	1_neg	31	S0_scaffold_60_curated_5-matches=31	Unknown		Unknown		Extracellular		Unknown	No internal helices found	Unknown	No motifs found	Unknown	No motifs found	Unknown		Periplasmic		Unknown	No matches to profiles found	Unknown	No matches against database	Unknown	No matches against database	Unknown	No signal peptide detected	0	0	4.45	0.01	5.54	Unknown	5.54
S0_scaffold_60_curated_7	S0_scaffold_60_curated	0	60	7	S0_RifleGW_Geobacter_53_40_curated	1_neg	31	S0_scaffold_60_curated_7-matches=31	Unknown		Unknown		Extracellular		Unknown	No internal helices found	Unknown	No motifs found	Unknown	No motifs found	Unknown		Periplasmic		Unknown	No matches to profiles found	Unknown	No matches against database	Unknown	No matches against database	Unknown	No signal peptide detected	0	0	4.45	0.01	5.54	Unknown	5.54
S0_scaffold_60_curated_45	S0_scaffold_60_curated	0	60	45	S0_RifleGW_Geobacter_53_40_curated	1_neg	9	S0_scaffold_60_curated_45-matches=9	Unknown		Unknown		Extracellular		Unknown	2 internal helices found	Unknown	No motifs found	Unknown	No motifs found	Unknown		Unknown		Unknown	No matches to profiles found	Unknown	No matches against database	Unknown	No matches against database	Non-Cytoplasmic	Signal peptide detected	0	0.01	0.11	0.23	9.65	Extracellular	9.65
S0_scaffold_60_curated_97	S0_scaffold_60_curated	0	60	97	S0_RifleGW_Geobacter_53_40_curated	1_neg	4	S0_scaffold_60_curated_97-matches=4	Unknown		Unknown		Unknown		Unknown	No internal helices found	Unknown	No motifs found	Unknown	No motifs found	Unknown		Unknown		Unknown	No matches to profiles found	Unknown	No matches against database	Unknown	No matches against database	Unknown	No signal peptide detected	2	2	2	2	2	Unknown	2
S0_scaffold_60_curated_98	S0_scaffold_60_curated	0	60	98	S0_RifleGW_Geobacter_53_40_curated	1_neg	27	S0_scaffold_60_curated_98-matches=27	Unknown		Unknown		Extracellular		Unknown	1 internal helix found	Unknown	No motifs found	Unknown	No motifs found	Unknown		Unknown		Unknown	No matches to profiles found	Unknown	No matches against database	Unknown	No matches against database	Non-Cytoplasmic	Signal peptide detected	0	0.01	0.11	0.23	9.65	Extracellular	9.65
S0_scaffold_66_curated_33	S0_scaffold_66_curated	0	66	33	S0_RifleGW_Geobacter_53_40_curated	1_neg	3	S0_scaffold_66_curated_33-matches=3	Unknown		Unknown		Unknown		Unknown	1 internal helix found	Unknown	No motifs found	Unknown	No motifs found	Unknown		Unknown		Unknown	No matches to profiles found	Unknown	No matches against database	Unknown	No matches against database	Non-Cytoplasmic	Signal peptide detected	0	2.5	2.5	2.5	2.5	Unknown	2.5
S0_scaffold_66_curated_101	S0_scaffold_66_curated	0	66	101	S0_RifleGW_Geobacter_53_40_curated	1_neg	5	S0_scaffold_66_curated_101-matches=5	Unknown		Cytoplasmic		Unknown		Unknown	2 internal helices found	Unknown	No motifs found	Unknown	No motifs found	Unknown		Unknown		Unknown	No matches to profiles found	Unknown	No matches against database	Unknown	No matches against database	Non-Cytoplasmic	Signal peptide detected	0	4.9	2.5	0.1	2.5	Unknown	4.9
S0_scaffold_74_curated_18	S0_scaffold_74_curated	0	74	18	S0_RifleGW_Geobacter_53_40_curated	1_neg	3	S0_scaffold_74_curated_18-matches=3	Unknown		Unknown		Unknown		Unknown	1 internal helix found	Unknown	No motifs found	Unknown	No motifs found	Unknown		Periplasmic		Unknown	No matches to profiles found	Unknown	No matches against database	Unknown	No matches against database	Non-Cytoplasmic	Signal peptide detected	0	0.01	9.84	0.01	0.14	Periplasmic	9.84
S0_scaffold_74_curated_21	S0_scaffold_74_curated	0	74	21	S0_RifleGW_Geobacter_53_40_curated	1_neg	10	S0_scaffold_74_curated_21-matches=10	Unknown		Cytoplasmic		Unknown		Unknown	1 internal helix found	Unknown	No motifs found	Unknown	No motifs found	Unknown		Unknown		Unknown	No matches to profiles found	Unknown	No matches against database	Unknown	No matches against database	Non-Cytoplasmic	Signal peptide detected	0	4.9	2.5	0.1	2.5	Unknown	4.9
S0_scaffold_74_curated_22	S0_scaffold_74_curated	0	74	22	S0_RifleGW_Geobacter_53_40_curated	1_neg	8	S0_scaffold_74_curated_22-matches=8	Unknown		Unknown		Unknown		Unknown	1 internal helix found	Unknown	No motifs found	Unknown	No motifs found	Unknown		Unknown		Unknown	No matches to profiles found	Unknown	No matches against database	Unknown	No matches against database	Non-Cytoplasmic	Signal peptide detected	0	2.5	2.5	2.5	2.5	Unknown	2.5
S0_scaffold_74_curated_24	S0_scaffold_74_curated	0	74	24	S0_RifleGW_Geobacter_53_40_curated	1_neg	4	S0_scaffold_74_curated_24-matches=4	Unknown		Unknown		Extracellular		Unknown	1 internal helix found	Unknown	No motifs found	Unknown	No motifs found	Unknown		Unknown		Unknown	No matches to profiles found	Unknown	No matches against database	Unknown	No matches against database	Non-Cytoplasmic	Signal peptide detected	0	0.01	0.11	0.23	9.65	Extracellular	9.65
S0_scaffold_84_curated_52	S0_scaffold_84_curated	0	84	52	S0_RifleGW_Geobacter_53_40_curated	1_neg	3	S0_scaffold_84_curated_52-matches=3	Unknown		Unknown		Unknown		Unknown	1 internal helix found	Unknown	No motifs found	Unknown	No motifs found	Unknown		Unknown		Unknown	No matches to profiles found	Unknown	No matches against database	Unknown	No matches against database	Unknown	No signal peptide detected	2	2	2	2	2	Unknown	2
S0_scaffold_98_curated_1	S0_scaffold_98_curated	0	98	1	S0_RifleGW_Geobacter_53_40_curated	1_neg	14	S0_scaffold_98_curated_1-matches=14	Unknown		Unknown		Extracellular		Unknown	No internal helices found	Unknown	No motifs found	Unknown	No motifs found	Unknown		Periplasmic		Unknown	No matches to profiles found	Unknown	No matches against database	Unknown	No matches against database	Unknown	No signal peptide detected	0	0	4.45	0.01	5.54	Unknown	5.54
S0_scaffold_98_curated_2	S0_scaffold_98_curated	0	98	2	S0_RifleGW_Geobacter_53_40_curated	1_neg	22	S0_scaffold_98_curated_2-matches=22	Unknown		Unknown		Extracellular		Unknown	No internal helices found	Unknown	No motifs found	Unknown	No motifs found	Unknown		Unknown		Unknown	No matches to profiles found	Unknown	No matches against database	Unknown	No matches against database	Non-Cytoplasmic	Signal peptide detected	0	0.01	0.11	0.23	9.65	Extracellular	9.65
S0_scaffold_98_curated_74	S0_scaffold_98_curated	0	98	74	S0_RifleGW_Geobacter_53_40_curated	1_neg	4	S0_scaffold_98_curated_74-matches=4	Unknown		Unknown		Unknown		Unknown	1 internal helix found	Unknown	No motifs found	Unknown	No motifs found	Unknown		Unknown		Unknown	No matches to profiles found	Unknown	No matches against database	Unknown	No matches against database	Unknown	No signal peptide detected	2	2	2	2	2	Unknown	2
S0_scaffold_98_curated_80	S0_scaffold_98_curated	0	98	80	S0_RifleGW_Geobacter_53_40_curated	1_neg	8	S0_scaffold_98_curated_80-matches=8	Unknown		Unknown		Unknown		Unknown	No internal helices found	Unknown	No motifs found	Unknown	No motifs found	Unknown		Unknown		Unknown	No matches to profiles found	Unknown	No matches against database	Unknown	No matches against database	Unknown	No signal peptide detected	2	2	2	2	2	Unknown	2
S0_scaffold_101_curated_80	S0_scaffold_101_curated	0	101	80	S0_RifleGW_Geobacter_53_40_curated	1_neg	4	S0_scaffold_101_curated_80-matches=4	Unknown		Unknown		Unknown		Unknown	1 internal helix found	Unknown	No motifs found	Unknown	No motifs found	Unknown		Periplasmic		Unknown	No matches to profiles found	Periplasmic	matched 37154846: Cytochrome c-552 precursor	Unknown	No matches against database	Unknown	No signal peptide detected	0	0	10	0	0	Periplasmic	10
S0_scaffold_127_curated_19	S0_scaffold_127_curated	0	127	19	S0_RifleGW_Geobacter_53_40_curated	1_neg	7	S0_scaffold_127_curated_19-matches=7	Unknown		Cytoplasmic		Unknown		Unknown	1 internal helix found	Unknown	No motifs found	Unknown	No motifs found	Unknown		Periplasmic		Unknown	No matches to profiles found	Periplasmic	matched 417374: Periplasmic protein	Unknown	No matches against database	Non-Cytoplasmic	Signal peptide detected	0	0	10	0	0	Periplasmic	10
S0_scaffold_137_curated_47	S0_scaffold_137_curated	0	137	47	S0_RifleGW_Geobacter_53_40_curated	1_neg	8	S0_scaffold_137_curated_47-matches=8	Unknown		Unknown		Extracellular		Unknown	1 internal helix found	Unknown	No motifs found	Unknown	No motifs found	Unknown		Periplasmic		Unknown	No matches to profiles found	Unknown	No matches against database	Unknown	No matches against database	Unknown	No signal peptide detected	0	0	4.45	0.01	5.54	Unknown	5.54
S0_scaffold_137_curated_75	S0_scaffold_137_curated	0	137	75	S0_RifleGW_Geobacter_53_40_curated	1_neg	8	S0_scaffold_137_curated_75-matches=8	Unknown		Unknown		Unknown		Unknown	1 internal helix found	CytoplasmicMembrane	matched PS00221: MIP Pattern - Cytoplasmic Membrane	Unknown	No motifs found	Unknown		Periplasmic		Unknown	No matches to profiles found	Unknown	No matches against database	Unknown	No matches against database	Non-Cytoplasmic	Signal peptide detected	0	4.99	4.93	0	0.07	Unknown	4.99
S0_scaffold_163_curated_40	S0_scaffold_163_curated	0	163	40	S0_RifleGW_Geobacter_53_40_curated	1_neg	12	S0_scaffold_163_curated_40-matches=12	Unknown		Unknown		Unknown		Unknown	1 internal helix found	Unknown	No motifs found	Unknown	No motifs found	Unknown		Unknown		Unknown	No matches to profiles found	Unknown	No matches against database	Unknown	No matches against database	Non-Cytoplasmic	Signal peptide detected	0	2.5	2.5	2.5	2.5	Unknown	2.5
S0_scaffold_165_curated_65	S0_scaffold_165_curated	0	165	65	S0_RifleGW_Geobacter_53_40_curated	1_neg	12	S0_scaffold_165_curated_65-matches=12	Unknown		Cytoplasmic		Unknown		Unknown	1 internal helix found	Unknown	No motifs found	Unknown	No motifs found	Unknown		Unknown		Unknown	No matches to profiles found	Unknown	No matches against database	Unknown	No matches against database	Non-Cytoplasmic	Signal peptide detected	0	4.9	2.5	0.1	2.5	Unknown	4.9
S0_scaffold_165_curated_66	S0_scaffold_165_curated	0	165	66	S0_RifleGW_Geobacter_53_40_curated	1_neg	10	S0_scaffold_165_curated_66-matches=10	Unknown		Unknown		Unknown		Unknown	No internal helices found	Unknown	No motifs found	Unknown	No motifs found	Unknown		Unknown		Unknown	No matches to profiles found	Unknown	No matches against database	Unknown	No matches against database	Unknown	No signal peptide detected	2	2	2	2	2	Unknown	2
S0_scaffold_167_curated_37	S0_scaffold_167_curated	0	167	37	S0_RifleGW_Geobacter_53_40_curated	1_neg	24	S0_scaffold_167_curated_37-matches=24	CytoplasmicMembrane		Unknown		Extracellular		CytoplasmicMembrane	5 internal helices found	Unknown	No motifs found	Unknown	No motifs found	OuterMembrane		Periplasmic		Unknown	No matches to profiles found	Unknown	No matches against database	Unknown	No matches against database	Unknown	No signal peptide detected	0	0.41	3.67	0.18	5.74	Unknown	5.74
S0_scaffold_218_curated_38	S0_scaffold_218_curated	0	218	38	S0_RifleGW_Geobacter_53_40_curated	1_neg	5	S0_scaffold_218_curated_38-matches=5	Unknown		Unknown		Extracellular		Unknown	1 internal helix found	Unknown	No motifs found	Unknown	No motifs found	Unknown		Unknown		Unknown	No matches to profiles found	Unknown	No matches against database	Unknown	No matches against database	Non-Cytoplasmic	Signal peptide detected	0	0.01	0.11	0.23	9.65	Extracellular	9.65
S0_scaffold_234_curated_5	S0_scaffold_234_curated	0	234	5	S0_RifleGW_Geobacter_53_40_curated	1_neg	8	S0_scaffold_234_curated_5-matches=8	Unknown		Unknown		Unknown		Unknown	1 internal helix found	Unknown	No motifs found	Unknown	No motifs found	Unknown		Periplasmic		Unknown	No matches to profiles found	Periplasmic	matched 30915970: Periplasmic protein	Unknown	No matches against database	Non-Cytoplasmic	Signal peptide detected	0	0	10	0	0	Periplasmic	10
S0_scaffold_246_curated_19	S0_scaffold_246_curated	0	246	19	S0_RifleGW_Geobacter_53_40_curated	1_neg	21	S0_scaffold_246_curated_19-matches=21	Unknown		Unknown		Extracellular		Unknown	No internal helices found	Unknown	No motifs found	Unknown	No motifs found	Unknown		Periplasmic		Unknown	No matches to profiles found	Unknown	No matches against database	Unknown	No matches against database	Non-Cytoplasmic	Signal peptide detected	0	0	4.45	0.01	5.54	Unknown	5.54
S0_scaffold_246_curated_20	S0_scaffold_246_curated	0	246	20	S0_RifleGW_Geobacter_53_40_curated	1_neg	34	S0_scaffold_246_curated_20-matches=34	CytoplasmicMembrane		Unknown		Extracellular		Unknown	No internal helices found	Unknown	No motifs found	Unknown	No motifs found	OuterMembrane		Periplasmic		Unknown	No matches to profiles found	Unknown	No matches against database	Unknown	No matches against database	Unknown	No signal peptide detected	0	0.01	6.86	0.13	3.01	Unknown	6.86
S0_scaffold_246_curated_25	S0_scaffold_246_curated	0	246	25	S0_RifleGW_Geobacter_53_40_curated	1_neg	45	S0_scaffold_246_curated_25-matches=45	Unknown		Unknown		Extracellular		Unknown	No internal helices found	Unknown	No motifs found	Unknown	No motifs found	OuterMembrane		Periplasmic		Unknown	No matches to profiles found	Unknown	No matches against database	Unknown	No matches against database	Non-Cytoplasmic	Signal peptide detected	0	0	1.54	0.35	8.11	Extracellular	8.11
S0_scaffold_256_curated_17	S0_scaffold_256_curated	0	256	17	S0_RifleGW_Geobacter_53_40_curated	1_neg	10	S0_scaffold_256_curated_17-matches=10	Unknown		Unknown		Extracellular		Unknown	1 internal helix found	Unknown	No motifs found	Unknown	No motifs found	Unknown		Unknown		Unknown	No matches to profiles found	Unknown	No matches against database	Unknown	No matches against database	Unknown	No signal peptide detected	0.01	0.01	0.11	0.23	9.64	Extracellular	9.64
S0_scaffold_396_curated_2	S0_scaffold_396_curated	0	396	2	S0_RifleGW_Geobacter_53_40_curated	1_neg	8	S0_scaffold_396_curated_2-matches=8	Unknown		Unknown		Extracellular		Unknown	1 internal helix found	Unknown	No motifs found	Unknown	No motifs found	Unknown		Unknown		Unknown	No matches to profiles found	Unknown	No matches against database	Unknown	No matches against database	Unknown	No signal peptide detected	0.01	0.01	0.11	0.23	9.64	Extracellular	9.64
S0_scaffold_396_curated_3	S0_scaffold_396_curated	0	396	3	S0_RifleGW_Geobacter_53_40_curated	1_neg	4	S0_scaffold_396_curated_3-matches=4	Unknown		Unknown		Extracellular		Unknown	1 internal helix found	Unknown	No motifs found	Unknown	No motifs found	Unknown		Unknown		Unknown	No matches to profiles found	Unknown	No matches against database	Unknown	No matches against database	Unknown	No signal peptide detected	0.01	0.01	0.11	0.23	9.64	Extracellular	9.64
S0_scaffold_513_curated_5	S0_scaffold_513_curated	0	513	5	S0_RifleGW_Geobacter_53_40_curated	1_neg	3	S0_scaffold_513_curated_5-matches=3	Unknown		Unknown		Unknown		Unknown	1 internal helix found	Unknown	No motifs found	Unknown	No motifs found	Unknown		Unknown		Unknown	No matches to profiles found	Unknown	No matches against database	Unknown	No matches against database	Non-Cytoplasmic	Signal peptide detected	0	2.5	2.5	2.5	2.5	Unknown	2.5
S0_scaffold_576_curated_13	S0_scaffold_576_curated	0	576	13	S0_RifleGW_Geobacter_53_40_curated	1_neg	4	S0_scaffold_576_curated_13-matches=4	Unknown		Cytoplasmic		Unknown		Unknown	1 internal helix found	Unknown	No motifs found	Unknown	No motifs found	Unknown		Unknown		Unknown	No matches to profiles found	Unknown	No matches against database	Unknown	No matches against database	Non-Cytoplasmic	Signal peptide detected	0	4.9	2.5	0.1	2.5	Unknown	4.9
S0_scaffold_1982_curated_1	S0_scaffold_1982_curated	0	1982	1	S0_RifleGW_Geobacter_53_40_curated	1_neg	9	S0_scaffold_1982_curated_1-matches=9	Unknown		Unknown		Extracellular		Unknown	No internal helices found	Unknown	No motifs found	Unknown	No motifs found	Unknown		Unknown		Unknown	No matches to profiles found	Unknown	No matches against database	Unknown	No matches against database	Unknown	No signal peptide detected	0.01	0.01	0.11	0.23	9.64	Extracellular	9.64
S0_scaffold_2842_curated_2	S0_scaffold_2842_curated	0	2842	2	S0_RifleGW_Geobacter_53_40_curated	1_neg	5	S0_scaffold_2842_curated_2-matches=5	Unknown		Unknown		Extracellular		Unknown	No internal helices found	Unknown	No motifs found	Unknown	No motifs found	Unknown		Unknown		Unknown	No matches to profiles found	Unknown	No matches against database	Unknown	No matches against database	Non-Cytoplasmic	Signal peptide detected	0	0.01	0.11	0.23	9.65	Extracellular	9.65
S0_scaffold_13155_curated_4	S0_scaffold_13155_curated	0	13155	4	S0_RifleGW_Geobacter_53_40_curated	1_neg	6	S0_scaffold_13155_curated_4-matches=6	Unknown		Unknown		Unknown		Unknown	1 internal helix found	Unknown	No motifs found	Unknown	No motifs found	Unknown		Unknown		Unknown	No matches to profiles found	Unknown	No matches against database	Unknown	No matches against database	Non-Cytoplasmic	Signal peptide detected	0	2.5	2.5	2.5	2.5	Unknown	2.5
S0_scaffold_13297_curated_4	S0_scaffold_13297_curated	0	13297	4	S0_RifleGW_Geobacter_53_40_curated	1_neg	6	S0_scaffold_13297_curated_4-matches=6	Unknown		Unknown		Unknown		Unknown	1 internal helix found	Unknown	No motifs found	Unknown	No motifs found	Unknown		Unknown		Unknown	No matches to profiles found	Unknown	No matches against database	Unknown	No matches against database	Non-Cytoplasmic	Signal peptide detected	0	2.5	2.5	2.5	2.5	Unknown	2.5
S1_scaffold_3_curated_188	S1_scaffold_3_curated	1	3	188	S1_RifleAAC_Burkholderiales_60_54_curated	1_neg	9	S1_scaffold_3_curated_188-matches=9	Unknown		Unknown		Unknown		Unknown	1 internal helix found	Unknown	No motifs found	Unknown	No motifs found	Unknown		Periplasmic		Unknown	No matches to profiles found	Unknown	No matches against database	Unknown	No matches against database	Non-Cytoplasmic	Signal peptide detected	0	0.01	9.84	0.01	0.14	Periplasmic	9.84
S1_scaffold_36_curated_134	S1_scaffold_36_curated	1	36	134	S1_RifleAAC_Burkholderiales_60_54_curated	1_neg	3	S1_scaffold_36_curated_134-matches=3	Unknown		Unknown		Unknown		Unknown	1 internal helix found	Unknown	No motifs found	Unknown	No motifs found	Unknown		Periplasmic		Unknown	No matches to profiles found	Unknown	No matches against database	Unknown	No matches against database	Non-Cytoplasmic	Signal peptide detected	0	0.01	9.84	0.01	0.14	Periplasmic	9.84
S1_scaffold_40_curated_44	S1_scaffold_40_curated	1	40	44	S1_RifleAAC_Burkholderiales_60_54_curated	1_neg	8	S1_scaffold_40_curated_44-matches=8	Unknown		Unknown		Unknown		Unknown	No internal helices found	Unknown	No motifs found	Unknown	No motifs found	Unknown		Periplasmic		Unknown	No matches to profiles found	Unknown	No matches against database	Unknown	No matches against database	Unknown	No signal peptide detected	0.01	0.01	9.83	0.01	0.14	Periplasmic	9.83
S1_scaffold_53_curated_249	S1_scaffold_53_curated	1	53	249	S1_RifleAAC_Burkholderiales_60_54_curated	1_neg	9	S1_scaffold_53_curated_249-matches=9	CytoplasmicMembrane		Unknown		Unknown		CytoplasmicMembrane	7 internal helices found	Unknown	No motifs found	Unknown	No motifs found	Unknown		Periplasmic		Unknown	No matches to profiles found	Unknown	No matches against database	Unknown	No matches against database	Non-Cytoplasmic	Signal peptide detected	0	9.18	0.82	0	0	CytoplasmicMembrane	9.18
S1_scaffold_82_curated_78	S1_scaffold_82_curated	1	82	78	S1_RifleAAC_Burkholderiales_60_54_curated	1_neg	8	S1_scaffold_82_curated_78-matches=8	Unknown		Unknown		Unknown		Unknown	1 internal helix found	Unknown	No motifs found	Unknown	No motifs found	Unknown		Unknown		Unknown	No matches to profiles found	Unknown	No matches against database	Unknown	No matches against database	Unknown	No signal peptide detected	2	2	2	2	2	Unknown	2
S1_scaffold_265_curated_9	S1_scaffold_265_curated	1	265	9	S1_RifleAAC_Burkholderiales_60_54_curated	1_neg	4	S1_scaffold_265_curated_9-matches=4	Unknown		Cytoplasmic		Unknown		Unknown	1 internal helix found	Unknown	No motifs found	Unknown	No motifs found	Unknown		Unknown		Unknown	No matches to profiles found	Unknown	No matches against database	Unknown	No matches against database	Non-Cytoplasmic	Signal peptide detected	0	4.9	2.5	0.1	2.5	Unknown	4.9
S1_scaffold_274_curated_3	S1_scaffold_274_curated	1	274	3	S1_RifleAAC_Burkholderiales_60_54_curated	1_neg	4	S1_scaffold_274_curated_3-matches=4	Unknown		Unknown		Unknown		Unknown	1 internal helix found	Unknown	No motifs found	Unknown	No motifs found	Unknown		Unknown		Unknown	No matches to profiles found	CytoplasmicMembrane	matched 81170972: Cytochrome c-type protein napC	Unknown	No matches against database	Unknown	No signal peptide detected	0.15	9.82	0.01	0.01	0.01	CytoplasmicMembrane	9.82
S1_scaffold_274_curated_25	S1_scaffold_274_curated	1	274	25	S1_RifleAAC_Burkholderiales_60_54_curated	1_neg	8	S1_scaffold_274_curated_25-matches=8	Unknown		Unknown		Unknown		Unknown	2 internal helices found	Unknown	No motifs found	Unknown	No motifs found	Unknown		Periplasmic		Unknown	No matches to profiles found	Unknown	No matches against database	Unknown	No matches against database	Non-Cytoplasmic	Signal peptide detected	0	0.01	9.84	0.01	0.14	Periplasmic	9.84
S1_scaffold_517_curated_18	S1_scaffold_517_curated	1	517	18	S1_RifleAAC_Burkholderiales_60_54_curated	1_neg	10	S1_scaffold_517_curated_18-matches=10	Unknown		Unknown		Unknown		Unknown	No internal helices found	Unknown	No motifs found	Unknown	No motifs found	Unknown		Unknown		Unknown	No matches to profiles found	Unknown	No matches against database	Unknown	No matches against database	Unknown	No signal peptide detected	2	2	2	2	2	Unknown	2
S1_scaffold_517_curated_19	S1_scaffold_517_curated	1	517	19	S1_RifleAAC_Burkholderiales_60_54_curated	1_neg	10	S1_scaffold_517_curated_19-matches=10	Unknown		Unknown		Unknown		Unknown	No internal helices found	Unknown	No motifs found	Unknown	No motifs found	Unknown		Periplasmic		Unknown	No matches to profiles found	Unknown	No matches against database	Unknown	No matches against database	Non-Cytoplasmic	Signal peptide detected	0	0.01	9.84	0.01	0.14	Periplasmic	9.84
S1_scaffold_517_curated_21	S1_scaffold_517_curated	1	517	21	S1_RifleAAC_Burkholderiales_60_54_curated	1_neg	10	S1_scaffold_517_curated_21-matches=10	Unknown		Unknown		Extracellular		Unknown	No internal helices found	Unknown	No motifs found	Unknown	No motifs found	Unknown		Unknown		Unknown	No matches to profiles found	Unknown	No matches against database	Unknown	No matches against database	Non-Cytoplasmic	Signal peptide detected	0	0.01	0.11	0.23	9.65	Extracellular	9.65
S1_scaffold_23_curated_39	S1_scaffold_23_curated	1	23	39	S1_Delftia_acidovorans_67_20_curated	1_neg	3	S1_scaffold_23_curated_39-matches=3	CytoplasmicMembrane		Unknown		Unknown		Unknown	2 internal helices found	Unknown	No motifs found	Unknown	No motifs found	Unknown		Periplasmic		Unknown	No matches to profiles found	CytoplasmicMembrane	matched 2493995: Diheme cytochrome c-type	Unknown	No matches against database	Non-Cytoplasmic	Signal peptide detected	0	9.88	0.12	0	0	CytoplasmicMembrane	9.88
S1_scaffold_147_curated_64	S1_scaffold_147_curated	1	147	64	S1_Delftia_acidovorans_67_20_curated	1_neg	3	S1_scaffold_147_curated_64-matches=3	Unknown		Unknown		Unknown		Unknown	1 internal helix found	Unknown	No motifs found	Unknown	No motifs found	Unknown		Unknown		Unknown	No matches to profiles found	CytoplasmicMembrane	matched 2493995: Diheme cytochrome c-type	Unknown	No matches against database	Unknown	No signal peptide detected	0.15	9.82	0.01	0.01	0.01	CytoplasmicMembrane	9.82
S1_scaffold_329_curated_17	S1_scaffold_329_curated	1	329	17	S1_Delftia_acidovorans_67_20_curated	1_neg	3	S1_scaffold_329_curated_17-matches=3	Unknown		Unknown		Unknown		Unknown	1 internal helix found	Unknown	No motifs found	Unknown	No motifs found	Unknown		Periplasmic		Unknown	No matches to profiles found	CytoplasmicMembrane	matched 2493995: Diheme cytochrome c-type	Unknown	No matches against database	Unknown	No signal peptide detected	0.07	4.92	4.93	0	0.07	Unknown	4.93
S1_scaffold_458_curated_16	S1_scaffold_458_curated	1	458	16	S1_Delftia_acidovorans_67_20_curated	1_neg	5	S1_scaffold_458_curated_16-matches=5	Unknown		Unknown		Unknown		Unknown	No internal helices found	Unknown	No motifs found	Unknown	No motifs found	Unknown		Periplasmic		Unknown	No matches to profiles found	Periplasmic	matched 15597677: hypothetical protein[Pseudomonas aeruginosa PAO1]	Unknown	No matches against database	Non-Cytoplasmic	Signal peptide detected	0	0	10	0	0	Periplasmic	10
S4_scaffold_1096_curated_6	S4_scaffold_1096_curated	4	1096	6	S4_Bradyrhizobium_64_49_curated	1_neg	3	S4_scaffold_1096_curated_6-matches=3	Unknown		Unknown		Unknown		Unknown	1 internal helix found	Unknown	No motifs found	Unknown	No motifs found	Unknown		Periplasmic		Unknown	No matches to profiles found	CytoplasmicMembrane	matched 2493995: Diheme cytochrome c-type	Unknown	No matches against database	Non-Cytoplasmic	Signal peptide detected	0	4.96	4.96	0.01	0.07	Unknown	4.96
S4_scaffold_1135_curated_24	S4_scaffold_1135_curated	4	1135	24	S4_Bradyrhizobium_64_49_curated	1_neg	3	S4_scaffold_1135_curated_24-matches=3	Unknown		Unknown		Unknown		Unknown	1 internal helix found	Unknown	No motifs found	Unknown	No motifs found	Unknown		Unknown		Unknown	No matches to profiles found	CytoplasmicMembrane	matched 2493995: Diheme cytochrome c-type	Unknown	No matches against database	Unknown	No signal peptide detected	0.15	9.82	0.01	0.01	0.01	CytoplasmicMembrane	9.82
S4_scaffold_1549_curated_6	S4_scaffold_1549_curated	4	1549	6	S4_Bradyrhizobium_64_49_curated	1_neg	8	S4_scaffold_1549_curated_6-matches=8	Unknown		Unknown		Unknown		Unknown	1 internal helix found	Unknown	No motifs found	Unknown	No motifs found	Unknown		Unknown		Unknown	No matches to profiles found	Unknown	No matches against database	Unknown	No matches against database	Unknown	No signal peptide detected	2	2	2	2	2	Unknown	2
S4_scaffold_2057_curated_4	S4_scaffold_2057_curated	4	2057	4	S4_Bradyrhizobium_64_49_curated	1_neg	8	S4_scaffold_2057_curated_4-matches=8	Unknown		Unknown		Unknown		Unknown	1 internal helix found	Unknown	No motifs found	Unknown	No motifs found	Unknown		Periplasmic		Unknown	No matches to profiles found	Unknown	No matches against database	Unknown	No matches against database	Unknown	No signal peptide detected	0.01	0.01	9.83	0.01	0.14	Periplasmic	9.83
S4_scaffold_2685_curated_5	S4_scaffold_2685_curated	4	2685	5	S4_Bradyrhizobium_64_49_curated	1_neg	3	S4_scaffold_2685_curated_5-matches=3	Unknown		Unknown		Unknown		Unknown	1 internal helix found	Unknown	No motifs found	Unknown	No motifs found	Unknown		Unknown		Unknown	No matches to profiles found	CytoplasmicMembrane	matched 2493995: Diheme cytochrome c-type	Unknown	No matches against database	Unknown	No signal peptide detected	0.15	9.82	0.01	0.01	0.01	CytoplasmicMembrane	9.82
S4_scaffold_3920_curated_3	S4_scaffold_3920_curated	4	3920	3	S4_Bradyrhizobium_64_49_curated	1_neg	4	S4_scaffold_3920_curated_3-matches=4	Unknown		Unknown		Unknown		Unknown	1 internal helix found	Unknown	No motifs found	Unknown	No motifs found	Unknown		Unknown		Unknown	No matches to profiles found	CytoplasmicMembrane	matched 2493991: Cytochrome c-type protein napC	Unknown	No matches against database	Unknown	No signal peptide detected	0.15	9.82	0.01	0.01	0.01	CytoplasmicMembrane	9.82
S4_scaffold_249_curated_70	S4_scaffold_249_curated	4	249	70	S4_RifCSP_Pseudomonas_61_25_curated	1_neg	3	S4_scaffold_249_curated_70-matches=3	Unknown		Unknown		Unknown		Unknown	No internal helices found	Unknown	No motifs found	Unknown	No motifs found	Unknown		Periplasmic		Unknown	No matches to profiles found	CytoplasmicMembrane	matched 2493995: Diheme cytochrome c-type	Unknown	No matches against database	Non-Cytoplasmic	Signal peptide detected	0	4.96	4.96	0.01	0.07	Unknown	4.96
S4_scaffold_678_curated_3	S4_scaffold_678_curated	4	678	3	S4_RifCSP_Pseudomonas_61_25_curated	1_neg	3	S4_scaffold_678_curated_3-matches=3	Unknown		Unknown		Unknown		Unknown	1 internal helix found	Unknown	No motifs found	Unknown	No motifs found	Unknown		Unknown		Unknown	No matches to profiles found	CytoplasmicMembrane	matched 2493995: Diheme cytochrome c-type	Unknown	No matches against database	Unknown	No signal peptide detected	0.15	9.82	0.01	0.01	0.01	CytoplasmicMembrane	9.82
S4_scaffold_1267_curated_20	S4_scaffold_1267_curated	4	1267	20	S4_RifCSP_Pseudomonas_61_25_curated	1_neg	5	S4_scaffold_1267_curated_20-matches=5	Unknown		Unknown		Unknown		Unknown	No internal helices found	Unknown	No motifs found	Unknown	No motifs found	Unknown		Unknown		Unknown	No matches to profiles found	Periplasmic	matched 15597677: hypothetical protein[Pseudomonas aeruginosa PAO1]	Unknown	No matches against database	Non-Cytoplasmic	Signal peptide detected	0	0.06	9.76	0.06	0.11	Periplasmic	9.76
S4_scaffold_75_curated_79	S4_scaffold_75_curated	4	75	79	S4_Rhizobiales_62_21_curated	1_neg	3	S4_scaffold_75_curated_79-matches=3	Unknown		Unknown		Unknown		Unknown	No internal helices found	Unknown	No motifs found	Unknown	No motifs found	Unknown		Periplasmic		Unknown	No matches to profiles found	CytoplasmicMembrane	matched 2493995: Diheme cytochrome c-type	Unknown	No matches against database	Non-Cytoplasmic	Signal peptide detected	0	4.96	4.96	0.01	0.07	Unknown	4.96
S4_scaffold_79_curated_6	S4_scaffold_79_curated	4	79	6	S4_Rhizobiales_62_21_curated	1_neg	3	S4_scaffold_79_curated_6-matches=3	Unknown		Unknown		Unknown		Unknown	1 internal helix found	Unknown	No motifs found	Unknown	No motifs found	Unknown		Unknown		Unknown	No matches to profiles found	CytoplasmicMembrane	matched 2493995: Diheme cytochrome c-type	Unknown	No matches against database	Unknown	No signal peptide detected	0.15	9.82	0.01	0.01	0.01	CytoplasmicMembrane	9.82
S4_scaffold_345_curated_21	S4_scaffold_345_curated	4	345	21	S4_Rhizobiales_66_11_curated	1_neg	5	S4_scaffold_345_curated_21-matches=5	Unknown		Cytoplasmic		Unknown		Unknown	No internal helices found	Unknown	No motifs found	Unknown	No motifs found	Unknown		Unknown		Unknown	No matches to profiles found	Unknown	No matches against database	Unknown	No matches against database	Non-Cytoplasmic	Signal peptide detected	0	4.9	2.5	0.1	2.5	Unknown	4.9
S5_scaffold_35_curated_248	S5_scaffold_35_curated	5	35	248	S5_RifleAc_Desulfovibrio_putealis_63_18_curated	1_neg	4	S5_scaffold_35_curated_248-matches=4	Unknown		Unknown		Unknown		Unknown	1 internal helix found	Unknown	No motifs found	Unknown	No motifs found	Unknown		Periplasmic		Unknown	No matches to profiles found	Periplasmic	matched 12229751: Periplasmic protein	Unknown	No matches against database	Non-Cytoplasmic	Signal peptide detected	0	0	10	0	0	Periplasmic	10
S5_scaffold_38_curated_61	S5_scaffold_38_curated	5	38	61	S5_RifleAc_Desulfovibrio_putealis_63_18_curated	1_neg	4	S5_scaffold_38_curated_61-matches=4	Unknown		Unknown		Unknown		Unknown	1 internal helix found	Unknown	No motifs found	Unknown	No motifs found	Unknown		Periplasmic		Unknown	No matches to profiles found	Periplasmic	matched 117907: Periplasmic protein	Unknown	No matches against database	Non-Cytoplasmic	Signal peptide detected	0	0	10	0	0	Periplasmic	10
S5_scaffold_38_curated_76	S5_scaffold_38_curated	5	38	76	S5_RifleAc_Desulfovibrio_putealis_63_18_curated	1_neg	4	S5_scaffold_38_curated_76-matches=4	Unknown		Unknown		Unknown		Unknown	1 internal helix found	Unknown	No motifs found	Unknown	No motifs found	Unknown		Unknown		Unknown	No matches to profiles found	Unknown	No matches against database	Unknown	No matches against database	Unknown	No signal peptide detected	2	2	2	2	2	Unknown	2
S5_scaffold_42_curated_59	S5_scaffold_42_curated	5	42	59	S5_RifleAc_Desulfovibrio_putealis_63_18_curated	1_neg	4	S5_scaffold_42_curated_59-matches=4	Unknown		Unknown		Unknown		Unknown	1 internal helix found	Unknown	No motifs found	Unknown	No motifs found	Unknown		Unknown		Unknown	No matches to profiles found	Unknown	No matches against database	Unknown	No matches against database	Unknown	No signal peptide detected	2	2	2	2	2	Unknown	2
S5_scaffold_42_curated_60	S5_scaffold_42_curated	5	42	60	S5_RifleAc_Desulfovibrio_putealis_63_18_curated	1_neg	4	S5_scaffold_42_curated_60-matches=4	Unknown		Unknown		Unknown		Unknown	1 internal helix found	Unknown	No motifs found	Unknown	No motifs found	Unknown		Periplasmic		Unknown	No matches to profiles found	Periplasmic	matched 417374: Periplasmic protein	Unknown	No matches against database	Non-Cytoplasmic	Signal peptide detected	0	0	10	0	0	Periplasmic	10
S5_scaffold_46_curated_125	S5_scaffold_46_curated	5	46	125	S5_RifleAc_Desulfovibrio_putealis_63_18_curated	1_neg	9	S5_scaffold_46_curated_125-matches=9	Unknown		Unknown		Unknown		Unknown	1 internal helix found	Unknown	No motifs found	Unknown	No motifs found	Unknown		Periplasmic		Unknown	No matches to profiles found	Periplasmic	matched 18203417: Nine-heme cytochrome c precursor	Unknown	No matches against database	Non-Cytoplasmic	Signal peptide detected	0	0	10	0	0	Periplasmic	10
S5_scaffold_46_curated_126	S5_scaffold_46_curated	5	46	126	S5_RifleAc_Desulfovibrio_putealis_63_18_curated	1_neg	4	S5_scaffold_46_curated_126-matches=4	Unknown		Unknown		Unknown		Unknown	1 internal helix found	Unknown	No motifs found	Unknown	No motifs found	Unknown		Periplasmic		Unknown	No matches to profiles found	Periplasmic	matched 12229751: Periplasmic protein	Unknown	No matches against database	Unknown	No signal peptide detected	0	0	10	0	0	Periplasmic	10
S5_scaffold_49_curated_177	S5_scaffold_49_curated	5	49	177	S5_RifleAc_Desulfovibrio_putealis_63_18_curated	1_neg	3	S5_scaffold_49_curated_177-matches=3	Unknown		Unknown		Unknown		Unknown	1 internal helix found	Unknown	No motifs found	Unknown	No motifs found	Unknown		Unknown		Unknown	No matches to profiles found	Unknown	No matches against database	Unknown	No matches against database	Unknown	No signal peptide detected	2	2	2	2	2	Unknown	2
S5_scaffold_76_curated_158	S5_scaffold_76_curated	5	76	158	S5_RifleAc_Desulfovibrio_putealis_63_18_curated	1_neg	8	S5_scaffold_76_curated_158-matches=8	CytoplasmicMembrane		Unknown		Unknown		CytoplasmicMembrane	7 internal helices found	Unknown	No motifs found	Unknown	No motifs found	Unknown		Unknown		Unknown	No matches to profiles found	Unknown	No matches against database	Unknown	No matches against database	Unknown	No signal peptide detected	0	10	0	0	0	CytoplasmicMembrane	10
S5_scaffold_76_curated_220	S5_scaffold_76_curated	5	76	220	S5_RifleAc_Desulfovibrio_putealis_63_18_curated	1_neg	5	S5_scaffold_76_curated_220-matches=5	Unknown		Unknown		Unknown		Unknown	1 internal helix found	Unknown	No motifs found	Unknown	No motifs found	Unknown		Unknown		Unknown	No matches to profiles found	Unknown	No matches against database	Unknown	No matches against database	Non-Cytoplasmic	Signal peptide detected	0	2.5	2.5	2.5	2.5	Unknown	2.5
S5_scaffold_108_curated_46	S5_scaffold_108_curated	5	108	46	S5_RifleAc_Desulfovibrio_putealis_63_18_curated	1_neg	4	S5_scaffold_108_curated_46-matches=4	Unknown		Unknown		Unknown		Unknown	1 internal helix found	Unknown	No motifs found	Unknown	No motifs found	Unknown		Unknown		Unknown	No matches to profiles found	Periplasmic	matched 2493981: Periplasmic protein	Unknown	No matches against database	Non-Cytoplasmic	Signal peptide detected	0	0.06	9.76	0.06	0.11	Periplasmic	9.76
S5_scaffold_108_curated_62	S5_scaffold_108_curated	5	108	62	S5_RifleAc_Desulfovibrio_putealis_63_18_curated	1_neg	7	S5_scaffold_108_curated_62-matches=7	CytoplasmicMembrane		Unknown		Unknown		CytoplasmicMembrane	5 internal helices found	Unknown	No motifs found	Unknown	No motifs found	Unknown		Periplasmic		Unknown	No matches to profiles found	CytoplasmicMembrane	matched 2507022: Cytoplasmic membrane integral membrane protein	Unknown	No matches against database	Unknown	No signal peptide detected	0	10	0	0	0	CytoplasmicMembrane	10
S5_scaffold_212_curated_18	S5_scaffold_212_curated	5	212	18	S5_RifleAc_Desulfovibrio_putealis_63_18_curated	1_neg	8	S5_scaffold_212_curated_18-matches=8	Unknown		Unknown		Unknown		Unknown	1 internal helix found	Unknown	No motifs found	Unknown	No motifs found	Unknown		Unknown		Unknown	No matches to profiles found	Unknown	No matches against database	Unknown	No matches against database	Non-Cytoplasmic	Signal peptide detected	0	2.5	2.5	2.5	2.5	Unknown	2.5
S5_scaffold_212_curated_19	S5_scaffold_212_curated	5	212	19	S5_RifleAc_Desulfovibrio_putealis_63_18_curated	1_neg	3	S5_scaffold_212_curated_19-matches=3	CytoplasmicMembrane		Unknown		Unknown		Unknown	2 internal helices found	Unknown	No motifs found	Unknown	No motifs found	Unknown		Unknown		Unknown	No matches to profiles found	Unknown	No matches against database	Unknown	No matches against database	Non-Cytoplasmic	Signal peptide detected	0	9.86	0.12	0.01	0.01	CytoplasmicMembrane	9.86
S5_scaffold_16847_curated_2	S5_scaffold_16847_curated	5	16847	2	S5_RifOxy_Bacteroidetes_44_7_curated	1_neg	4	S5_scaffold_16847_curated_2-matches=4	Unknown		Unknown		Unknown		Unknown	1 internal helix found	Unknown	No motifs found	Unknown	No motifs found	Unknown		Unknown		Unknown	No matches to profiles found	Unknown	No matches against database	Unknown	No matches against database	Unknown	No signal peptide detected	2	2	2	2	2	Unknown	2
S7_scaffold_184_curated_3	S7_scaffold_184_curated	7	184	3	S7_RifCSP_Burkholderiales_64_14_curated	1_neg	3	S7_scaffold_184_curated_3-matches=3	Unknown		Unknown		Unknown		Unknown	1 internal helix found	Unknown	No motifs found	Unknown	No motifs found	Unknown		Unknown		Unknown	No matches to profiles found	CytoplasmicMembrane	matched 2493995: Diheme cytochrome c-type	Unknown	No matches against database	Non-Cytoplasmic	Signal peptide detected	0	9.97	0.01	0.01	0.01	CytoplasmicMembrane	9.97
S7_scaffold_451_curated_1	S7_scaffold_451_curated	7	451	1	S7_RifCSP_Burkholderiales_64_14_curated	1_neg	3	S7_scaffold_451_curated_1-matches=3	Unknown		Unknown		Unknown		Unknown	1 internal helix found	Unknown	No motifs found	Unknown	No motifs found	Unknown		Unknown		Unknown	No matches to profiles found	CytoplasmicMembrane	matched 118508: Cytoplasmic membrane integral membrane protein	Unknown	No matches against database	Unknown	No signal peptide detected	0.15	9.82	0.01	0.01	0.01	CytoplasmicMembrane	9.82
S7_scaffold_6_curated_81	S7_scaffold_6_curated	7	6	81	S7_Holophaga_63_20_curated	1_neg	8	S7_scaffold_6_curated_81-matches=8	Unknown		Unknown		Unknown		Unknown	2 internal helices found	Unknown	No motifs found	Unknown	No motifs found	Unknown		Periplasmic		Unknown	No matches to profiles found	Unknown	No matches against database	Unknown	No matches against database	Non-Cytoplasmic	Signal peptide detected	0	0.01	9.84	0.01	0.14	Periplasmic	9.84
S7_scaffold_6_curated_166	S7_scaffold_6_curated	7	6	166	S7_Holophaga_63_20_curated	1_neg	5	S7_scaffold_6_curated_166-matches=5	Unknown		Unknown		Unknown		Unknown	1 internal helix found	Unknown	No motifs found	Unknown	No motifs found	Unknown		Unknown		Unknown	No matches to profiles found	Unknown	No matches against database	Unknown	No matches against database	Unknown	No signal peptide detected	2	2	2	2	2	Unknown	2
S7_scaffold_6_curated_293	S7_scaffold_6_curated	7	6	293	S7_Holophaga_63_20_curated	1_neg	10	S7_scaffold_6_curated_293-matches=10	Unknown		Unknown		Unknown		Unknown	1 internal helix found	Unknown	No motifs found	Unknown	No motifs found	Unknown		Unknown		Unknown	No matches to profiles found	Unknown	No matches against database	Unknown	No matches against database	Unknown	No signal peptide detected	2	2	2	2	2	Unknown	2
S7_scaffold_12_curated_51	S7_scaffold_12_curated	7	12	51	S7_Holophaga_63_20_curated	1_neg	6	S7_scaffold_12_curated_51-matches=6	Unknown		Cytoplasmic		Unknown		CytoplasmicMembrane	3 internal helices found	Unknown	No motifs found	Unknown	No motifs found	Unknown		Unknown		Unknown	No matches to profiles found	Unknown	No matches against database	Unknown	No matches against database	Unknown	No signal peptide detected	0.68	9.16	0.03	0	0.12	CytoplasmicMembrane	9.16
S7_scaffold_12_curated_83	S7_scaffold_12_curated	7	12	83	S7_Holophaga_63_20_curated	1_neg	3	S7_scaffold_12_curated_83-matches=3	CytoplasmicMembrane		Cytoplasmic		Unknown		Unknown	2 internal helices found	Unknown	No motifs found	Unknown	No motifs found	Unknown		Unknown		Unknown	No matches to profiles found	CytoplasmicMembrane	matched 732226: Signal transduction histidine-protein kinase atoS	Unknown	No matches against database	Unknown	No signal peptide detected	0.01	9.99	0	0	0	CytoplasmicMembrane	9.99
S7_scaffold_18_curated_140	S7_scaffold_18_curated	7	18	140	S7_Holophaga_63_20_curated	1_neg	5	S7_scaffold_18_curated_140-matches=5	Unknown		Unknown		Unknown		Unknown	1 internal helix found	Unknown	No motifs found	Unknown	No motifs found	Unknown		Periplasmic		Unknown	No matches to profiles found	Unknown	No matches against database	Unknown	No matches against database	Non-Cytoplasmic	Signal peptide detected	0	0.01	9.84	0.01	0.14	Periplasmic	9.84
S7_scaffold_18_curated_141	S7_scaffold_18_curated	7	18	141	S7_Holophaga_63_20_curated	1_neg	5	S7_scaffold_18_curated_141-matches=5	Unknown		Unknown		Unknown		Unknown	1 internal helix found	Unknown	No motifs found	Unknown	No motifs found	Unknown		Unknown		Unknown	No matches to profiles found	Unknown	No matches against database	Unknown	No matches against database	Non-Cytoplasmic	Signal peptide detected	0	2.5	2.5	2.5	2.5	Unknown	2.5
S7_scaffold_18_curated_142	S7_scaffold_18_curated	7	18	142	S7_Holophaga_63_20_curated	1_neg	10	S7_scaffold_18_curated_142-matches=10	Unknown		Unknown		Extracellular		Unknown	No internal helices found	Unknown	No motifs found	Unknown	No motifs found	Unknown		Unknown		Unknown	No matches to profiles found	Unknown	No matches against database	Unknown	No matches against database	Unknown	No signal peptide detected	0.01	0.01	0.11	0.23	9.64	Extracellular	9.64
S7_scaffold_18_curated_150	S7_scaffold_18_curated	7	18	150	S7_Holophaga_63_20_curated	1_neg	5	S7_scaffold_18_curated_150-matches=5	Unknown		Cytoplasmic		Unknown		Unknown	1 internal helix found	Unknown	No motifs found	Unknown	No motifs found	Unknown		Periplasmic		Unknown	No matches to profiles found	Periplasmic	matched 37154846: Cytochrome c-552 precursor	Unknown	No matches against database	Unknown	No signal peptide detected	0.01	0	9.99	0	0	Periplasmic	9.99
S7_scaffold_18_curated_151	S7_scaffold_18_curated	7	18	151	S7_Holophaga_63_20_curated	1_neg	4	S7_scaffold_18_curated_151-matches=4	Unknown		Unknown		Unknown		Unknown	1 internal helix found	Unknown	No motifs found	Unknown	No motifs found	Unknown		Unknown		Unknown	No matches to profiles found	Unknown	No matches against database	Unknown	No matches against database	Unknown	No signal peptide detected	2	2	2	2	2	Unknown	2
S7_scaffold_18_curated_152	S7_scaffold_18_curated	7	18	152	S7_Holophaga_63_20_curated	1_neg	4	S7_scaffold_18_curated_152-matches=4	Unknown		Unknown		Unknown		Unknown	No internal helices found	Unknown	No motifs found	Unknown	No motifs found	Unknown		Periplasmic		Unknown	No matches to profiles found	Unknown	No matches against database	Unknown	No matches against database	Unknown	No signal peptide detected	0.01	0.01	9.83	0.01	0.14	Periplasmic	9.83
S7_scaffold_31_curated_66	S7_scaffold_31_curated	7	31	66	S7_Holophaga_63_20_curated	1_neg	9	S7_scaffold_31_curated_66-matches=9	Unknown		Unknown		Unknown		CytoplasmicMembrane	5 internal helices found	Unknown	No motifs found	Unknown	No motifs found	Unknown		Unknown		Unknown	No matches to profiles found	Unknown	No matches against database	Unknown	No matches against database	Non-Cytoplasmic	Signal peptide detected	0	9.5	0.07	0.18	0.25	CytoplasmicMembrane	9.5
S8_scaffold_30_curated_150	S8_scaffold_30_curated	8	30	30	S8_RifleGW_Bacteroidetes_42_90_curated	1_neg	4	S8_scaffold_30_curated_150-matches=4	Unknown		Unknown		Unknown		Unknown	1 internal helix found	Unknown	No motifs found	Unknown	No motifs found	Unknown		Unknown		Unknown	No matches to profiles found	Unknown	No matches against database	Unknown	No matches against database	Unknown	No signal peptide detected	2	2	2	2	2	Unknown	2
S8_scaffold_30_curated_151	S8_scaffold_30_curated	8	30	30	S8_RifleGW_Bacteroidetes_42_90_curated	1_neg	4	S8_scaffold_30_curated_151-matches=4	Unknown		Unknown		Unknown		Unknown	1 internal helix found	Unknown	No motifs found	Unknown	No motifs found	Unknown		Unknown		Unknown	No matches to profiles found	Periplasmic	matched 417374: Periplasmic protein	Unknown	No matches against database	Unknown	No signal peptide detected	0.33	0.06	9.44	0.06	0.11	Periplasmic	9.44
S9_scaffold_32_curated_5	S9_scaffold_32_curated	9	32	5	S9_RifleAAC_Dechloromonas_62_369_curated	1_neg	8	S9_scaffold_32_curated_5-matches=8	Unknown		Unknown		Unknown		Unknown	1 internal helix found	Unknown	No motifs found	Unknown	No motifs found	Unknown		Periplasmic		Unknown	No matches to profiles found	Unknown	No matches against database	Unknown	No matches against database	Non-Cytoplasmic	Signal peptide detected	0	0.01	9.84	0.01	0.14	Periplasmic	9.84
S9_scaffold_38_curated_145	S9_scaffold_38_curated	9	38	145	S9_RifleAAC_Dechloromonas_62_369_curated	1_neg	4	S9_scaffold_38_curated_145-matches=4	Unknown		Unknown		Unknown		Unknown	1 internal helix found	Unknown	No motifs found	Unknown	No motifs found	Unknown		Unknown		Unknown	No matches to profiles found	CytoplasmicMembrane	matched 81170972: Cytochrome c-type protein napC	Unknown	No matches against database	Unknown	No signal peptide detected	0.15	9.82	0.01	0.01	0.01	CytoplasmicMembrane	9.82
S9_scaffold_38_curated_147	S9_scaffold_38_curated	9	38	147	S9_RifleAAC_Dechloromonas_62_369_curated	1_neg	4	S9_scaffold_38_curated_147-matches=4	Unknown		Unknown		Unknown		Unknown	1 internal helix found	Unknown	No motifs found	Unknown	No motifs found	Unknown		Unknown		Unknown	No matches to profiles found	CytoplasmicMembrane	matched 15596369: cytochrome c-type protein NapC[Pseudomonas aeruginosa PAO1]	Unknown	No matches against database	Unknown	No signal peptide detected	0.15	9.82	0.01	0.01	0.01	CytoplasmicMembrane	9.82
S9_scaffold_94_curated_82	S9_scaffold_94_curated	9	94	82	S9_RifOxy_Bacteroidetes_39_201_curated	1_neg	4	S9_scaffold_94_curated_82-matches=4	Unknown		Unknown		Unknown		Unknown	1 internal helix found	Unknown	No motifs found	Unknown	No motifs found	Unknown		Unknown		Unknown	No matches to profiles found	Periplasmic	matched 37154846: Cytochrome c-552 precursor	Unknown	No matches against database	Unknown	No signal peptide detected	0.33	0.06	9.44	0.06	0.11	Periplasmic	9.44
S9_scaffold_94_curated_83	S9_scaffold_94_curated	9	94	83	S9_RifOxy_Bacteroidetes_39_201_curated	1_neg	4	S9_scaffold_94_curated_83-matches=4	Unknown		Unknown		Unknown		Unknown	1 internal helix found	Unknown	No motifs found	Unknown	No motifs found	Unknown		Unknown		Unknown	No matches to profiles found	Unknown	No matches against database	Unknown	No matches against database	Unknown	No signal peptide detected	2	2	2	2	2	Unknown	2
S9_scaffold_1_curated_385	S9_scaffold_1_curated	9	1	385	S9_Ignavibacteriales_35_21_curated	1_neg	40	S9_scaffold_1_curated_385-matches=40	Unknown		Unknown		Extracellular		Unknown	No internal helices found	Unknown	No motifs found	Unknown	No motifs found	Unknown		Unknown		Unknown	No matches to profiles found	Unknown	No matches against database	Unknown	No matches against database	Non-Cytoplasmic	Signal peptide detected	0	0.01	0.11	0.23	9.65	Extracellular	9.65
S9_scaffold_1_curated_386	S9_scaffold_1_curated	9	1	386	S9_Ignavibacteriales_35_21_curated	1_neg	20	S9_scaffold_1_curated_386-matches=20	Unknown		Cytoplasmic		Unknown		Unknown	1 internal helix found	Unknown	No motifs found	Unknown	No motifs found	Unknown		Unknown		Unknown	No matches to profiles found	Unknown	No matches against database	Unknown	No matches against database	Unknown	No signal peptide detected	8.96	0.51	0.26	0.01	0.26	Cytoplasmic	8.96
S9_scaffold_10_curated_139	S9_scaffold_10_curated	9	10	139	S9_Ignavibacteriales_35_21_curated	1_neg	5	S9_scaffold_10_curated_139-matches=5	Unknown		Cytoplasmic		Unknown		Unknown	1 internal helix found	Unknown	No motifs found	Unknown	No motifs found	Unknown		Unknown		Unknown	No matches to profiles found	Unknown	No matches against database	Unknown	No matches against database	Non-Cytoplasmic	Signal peptide detected	0	4.9	2.5	0.1	2.5	Unknown	4.9
S9_scaffold_12_curated_15	S9_scaffold_12_curated	9	12	15	S9_Ignavibacteriales_35_21_curated	1_neg	11	S9_scaffold_12_curated_15-matches=11	Unknown		Unknown		Unknown		Unknown	No internal helices found	Unknown	No motifs found	Unknown	No motifs found	Unknown		Periplasmic		Unknown	No matches to profiles found	Unknown	No matches against database	Unknown	No matches against database	Non-Cytoplasmic	Signal peptide detected	0	0.01	9.84	0.01	0.14	Periplasmic	9.84
S9_scaffold_12_curated_180	S9_scaffold_12_curated	9	12	180	S9_Ignavibacteriales_35_21_curated	1_neg	4	S9_scaffold_12_curated_180-matches=4	Unknown		Unknown		Unknown		Unknown	No internal helices found	Unknown	No motifs found	Unknown	No motifs found	Unknown		Unknown		Unknown	No matches to profiles found	Periplasmic	matched 2493981: Periplasmic protein	Unknown	No matches against database	Non-Cytoplasmic	Signal peptide detected	0	0.06	9.76	0.06	0.11	Periplasmic	9.76
S9_scaffold_12_curated_182	S9_scaffold_12_curated	9	12	182	S9_Ignavibacteriales_35_21_curated	1_neg	14	S9_scaffold_12_curated_182-matches=14	Unknown		Cytoplasmic		Unknown		Unknown	1 internal helix found	Unknown	No motifs found	Unknown	No motifs found	Unknown		Unknown		Unknown	No matches to profiles found	Unknown	No matches against database	Unknown	No matches against database	Unknown	No signal peptide detected	8.96	0.51	0.26	0.01	0.26	Cytoplasmic	8.96
S9_scaffold_12_curated_183	S9_scaffold_12_curated	9	12	183	S9_Ignavibacteriales_35_21_curated	1_neg	9	S9_scaffold_12_curated_183-matches=9	Unknown		Unknown		Extracellular		Unknown	1 internal helix found	Unknown	No motifs found	Unknown	No motifs found	Unknown		Periplasmic		Unknown	No matches to profiles found	Unknown	No matches against database	Unknown	No matches against database	Non-Cytoplasmic	Signal peptide detected	0	0	4.45	0.01	5.54	Unknown	5.54
S9_scaffold_12_curated_198	S9_scaffold_12_curated	9	12	198	S9_Ignavibacteriales_35_21_curated	1_neg	4	S9_scaffold_12_curated_198-matches=4	Unknown		Unknown		Unknown		Unknown	No internal helices found	Unknown	No motifs found	Unknown	No motifs found	Unknown		Unknown		Unknown	No matches to profiles found	Periplasmic	matched 2493981: Periplasmic protein	Unknown	No matches against database	Unknown	No signal peptide detected	0.33	0.06	9.44	0.06	0.11	Periplasmic	9.44
S9_scaffold_12_curated_212	S9_scaffold_12_curated	9	12	212	S9_Ignavibacteriales_35_21_curated	1_neg	9	S9_scaffold_12_curated_212-matches=9	Unknown		Unknown		Extracellular		Unknown	No internal helices found	Unknown	No motifs found	Unknown	No motifs found	Unknown		Unknown		Unknown	No matches to profiles found	Unknown	No matches against database	Unknown	No matches against database	Non-Cytoplasmic	Signal peptide detected	0	0.01	0.11	0.23	9.65	Extracellular	9.65
S9_scaffold_12_curated_220	S9_scaffold_12_curated	9	12	220	S9_Ignavibacteriales_35_21_curated	1_neg	11	S9_scaffold_12_curated_220-matches=11	Unknown		Cytoplasmic		Unknown		Unknown	1 internal helix found	Unknown	No motifs found	Unknown	No motifs found	Unknown		Unknown		Unknown	No matches to profiles found	Unknown	No matches against database	Unknown	No matches against database	Unknown	No signal peptide detected	8.96	0.51	0.26	0.01	0.26	Cytoplasmic	8.96
S9_scaffold_12_curated_223	S9_scaffold_12_curated	9	12	223	S9_Ignavibacteriales_35_21_curated	1_neg	4	S9_scaffold_12_curated_223-matches=4	Unknown		Unknown		Unknown		Unknown	1 internal helix found	Unknown	No motifs found	Unknown	No motifs found	Unknown		Unknown		Unknown	No matches to profiles found	Unknown	No matches against database	Unknown	No matches against database	Unknown	No signal peptide detected	2	2	2	2	2	Unknown	2
S9_scaffold_14_curated_88	S9_scaffold_14_curated	9	14	88	S9_Ignavibacteriales_35_21_curated	1_neg	4	S9_scaffold_14_curated_88-matches=4	Unknown		Unknown		Unknown		Unknown	1 internal helix found	Unknown	No motifs found	Unknown	No motifs found	Unknown		Unknown		Unknown	No matches to profiles found	Unknown	No matches against database	Unknown	No matches against database	Unknown	No signal peptide detected	2	2	2	2	2	Unknown	2
S9_scaffold_14_curated_89	S9_scaffold_14_curated	9	14	89	S9_Ignavibacteriales_35_21_curated	1_neg	4	S9_scaffold_14_curated_89-matches=4	Unknown		Cytoplasmic		Unknown		Unknown	1 internal helix found	Unknown	No motifs found	Unknown	No motifs found	Unknown		Unknown		Unknown	No matches to profiles found	Periplasmic	matched 417374: Periplasmic protein	Unknown	No matches against database	Unknown	No signal peptide detected	5.41	0.06	4.48	0	0.05	Unknown	5.41
S9_scaffold_22_curated_167	S9_scaffold_22_curated	9	22	167	S9_Ignavibacteriales_35_21_curated	1_neg	5	S9_scaffold_22_curated_167-matches=5	Unknown		Unknown		Unknown		Unknown	1 internal helix found	Unknown	No motifs found	Unknown	No motifs found	Unknown		Unknown		Unknown	No matches to profiles found	Unknown	No matches against database	Unknown	No matches against database	Unknown	No signal peptide detected	2	2	2	2	2	Unknown	2
S9_scaffold_99_curated_21	S9_scaffold_99_curated	9	99	21	S9_Ignavibacteriales_35_21_curated	1_neg	7	S9_scaffold_99_curated_21-matches=7	Unknown		Unknown		Unknown		CytoplasmicMembrane	3 internal helices found	Unknown	No motifs found	Unknown	No motifs found	Unknown		Unknown		Unknown	No matches to profiles found	Unknown	No matches against database	Unknown	No matches against database	Unknown	No signal peptide detected	0.04	9.46	0.07	0.18	0.25	CytoplasmicMembrane	9.46
S9_scaffold_99_curated_22	S9_scaffold_99_curated	9	99	22	S9_Ignavibacteriales_35_21_curated	1_neg	13	S9_scaffold_99_curated_22-matches=13	CytoplasmicMembrane		Unknown		Unknown		CytoplasmicMembrane	5 internal helices found	Unknown	No motifs found	Unknown	No motifs found	Unknown		Unknown		Unknown	No matches to profiles found	Unknown	No matches against database	Unknown	No matches against database	Unknown	No signal peptide detected	0	10	0	0	0	CytoplasmicMembrane	10
S9_scaffold_105_curated_58	S9_scaffold_105_curated	9	105	58	S9_Ignavibacteriales_35_21_curated	1_neg	13	S9_scaffold_105_curated_58-matches=13	Unknown		Cytoplasmic		Unknown		Unknown	No internal helices found	Unknown	No motifs found	Unknown	No motifs found	Unknown		Unknown		Unknown	No matches to profiles found	Unknown	No matches against database	Unknown	No matches against database	Unknown	No signal peptide detected	8.96	0.51	0.26	0.01	0.26	Cytoplasmic	8.96
S9_scaffold_7_curated_213	S9_scaffold_7_curated	9	7	213	S9_Rhizobiales_65_477_curated	1_neg	6	S9_scaffold_7_curated_213-matches=6	Unknown		Unknown		Unknown		Unknown	No internal helices found	Unknown	No motifs found	Unknown	No motifs found	Unknown		Unknown		Unknown	No matches to profiles found	Unknown	No matches against database	Unknown	No matches against database	Non-Cytoplasmic	Signal peptide detected	0	2.5	2.5	2.5	2.5	Unknown	2.5
S9_scaffold_59_curated_450	S9_scaffold_59_curated	9	59	450	S9_Rhizobiales_65_477_curated	1_neg	5	S9_scaffold_59_curated_450-matches=5	Unknown		Unknown		Unknown		Unknown	No internal helices found	Unknown	No motifs found	Unknown	No motifs found	Unknown		Unknown		Unknown	No matches to profiles found	Unknown	No matches against database	Unknown	No matches against database	Non-Cytoplasmic	Signal peptide detected	0	2.5	2.5	2.5	2.5	Unknown	2.5
S9_scaffold_91_curated_110	S9_scaffold_91_curated	9	91	110	S9_Rhizobiales_65_477_curated	1_neg	3	S9_scaffold_91_curated_110-matches=3	Unknown		Cytoplasmic		Unknown		Unknown	No internal helices found	Unknown	No motifs found	Unknown	No motifs found	Unknown		Unknown		Unknown	No matches to profiles found	CytoplasmicMembrane	matched 2493995: Diheme cytochrome c-type	Unknown	No matches against database	Non-Cytoplasmic	Signal peptide detected	0	9.99	0.01	0	0.01	CytoplasmicMembrane	9.99
S9_scaffold_294_curated_40	S9_scaffold_294_curated	9	294	40	S9_Rhizobiales_65_477_curated	1_neg	4	S9_scaffold_294_curated_40-matches=4	Unknown		Unknown		Unknown		Unknown	1 internal helix found	Unknown	No motifs found	Unknown	No motifs found	Unknown		Unknown		Unknown	No matches to profiles found	CytoplasmicMembrane	matched 90110036: Cytochrome c-type protein napC	Unknown	No matches against database	Unknown	No signal peptide detected	0.15	9.82	0.01	0.01	0.01	CytoplasmicMembrane	9.82
S9_scaffold_51_curated_178	S9_scaffold_51_curated	9	51	178	S9_Rhizobiales_66_65_curated	1_neg	4	S9_scaffold_51_curated_178-matches=4	Unknown		Unknown		Unknown		Unknown	1 internal helix found	Unknown	No motifs found	Unknown	No motifs found	Unknown		Unknown		Unknown	No matches to profiles found	CytoplasmicMembrane	matched 2493991: Cytochrome c-type protein napC	Unknown	No matches against database	Unknown	No signal peptide detected	0.15	9.82	0.01	0.01	0.01	CytoplasmicMembrane	9.82
S9_scaffold_153_curated_138	S9_scaffold_153_curated	9	153	138	S9_Rhizobiales_66_65_curated	1_neg	4	S9_scaffold_153_curated_138-matches=4	Unknown		Unknown		Unknown		Unknown	1 internal helix found	Unknown	No motifs found	Unknown	No motifs found	Unknown		Unknown		Unknown	No matches to profiles found	Unknown	No matches against database	Unknown	No matches against database	Non-Cytoplasmic	Signal peptide detected	0	2.5	2.5	2.5	2.5	Unknown	2.5
S10_scaffold_540_curated_11	S10_scaffold_540_curated	10	540	11	S10_Alphaproteobacteria_65_13_curated	1_neg	6	S10_scaffold_540_curated_11-matches=6	Unknown		Unknown		Unknown		Unknown	No internal helices found	Unknown	No motifs found	Unknown	No motifs found	Unknown		Periplasmic		Unknown	No matches to profiles found	Unknown	No matches against database	Unknown	No matches against database	Non-Cytoplasmic	Signal peptide detected	0	0.01	9.84	0.01	0.14	Periplasmic	9.84
S12_scaffold_188_curated_108	S12_scaffold_188_curated	12	188	108	S12_RifCSP_Betaproteobacterium_64_16_curated	1_neg	9	S12_scaffold_188_curated_108-matches=9	Unknown		Cytoplasmic		Unknown		Unknown	2 internal helices found	Unknown	No motifs found	Unknown	No motifs found	Unknown		Unknown		Unknown	No matches to profiles found	Unknown	No matches against database	Unknown	No matches against database	Non-Cytoplasmic	Signal peptide detected	0	4.9	2.5	0.1	2.5	Unknown	4.9
S12_scaffold_229_curated_23	S12_scaffold_229_curated	12	229	23	S12_RifCSP_Betaproteobacterium_64_16_curated	1_neg	3	S12_scaffold_229_curated_23-matches=3	Unknown		Unknown		Unknown		Unknown	1 internal helix found	Unknown	No motifs found	Unknown	No motifs found	Unknown		Unknown		Unknown	No matches to profiles found	Unknown	No matches against database	Unknown	No matches against database	Non-Cytoplasmic	Signal peptide detected	0	2.5	2.5	2.5	2.5	Unknown	2.5
S12_scaffold_288_curated_44	S12_scaffold_288_curated	12	288	44	S12_RifCSP_Betaproteobacterium_64_16_curated	1_neg	9	S12_scaffold_288_curated_44-matches=9	CytoplasmicMembrane		Unknown		Unknown		CytoplasmicMembrane	7 internal helices found	Unknown	No motifs found	Unknown	No motifs found	Unknown		Unknown		Unknown	No matches to profiles found	Unknown	No matches against database	Unknown	No matches against database	Unknown	No signal peptide detected	0	10	0	0	0	CytoplasmicMembrane	10
S12_scaffold_288_curated_45	S12_scaffold_288_curated	12	288	45	S12_RifCSP_Betaproteobacterium_64_16_curated	1_neg	4	S12_scaffold_288_curated_45-matches=4	Unknown		Unknown		Unknown		Unknown	No internal helices found	Unknown	No motifs found	Unknown	No motifs found	Unknown		Periplasmic		Unknown	No matches to profiles found	Periplasmic	matched 12230895: Periplasmic protein	Unknown	No matches against database	Non-Cytoplasmic	Signal peptide detected	0	0	10	0	0	Periplasmic	10
S12_scaffold_288_curated_47	S12_scaffold_288_curated	12	288	47	S12_RifCSP_Betaproteobacterium_64_16_curated	1_neg	4	S12_scaffold_288_curated_47-matches=4	Unknown		Unknown		Unknown		Unknown	1 internal helix found	Unknown	No motifs found	Unknown	No motifs found	Unknown		Periplasmic		Unknown	No matches to profiles found	Periplasmic	matched 12230895: Periplasmic protein	Unknown	No matches against database	Non-Cytoplasmic	Signal peptide detected	0	0	10	0	0	Periplasmic	10
S12_scaffold_288_curated_51	S12_scaffold_288_curated	12	288	51	S12_RifCSP_Betaproteobacterium_64_16_curated	1_neg	6	S12_scaffold_288_curated_51-matches=6	Unknown		Unknown		Unknown		Unknown	1 internal helix found	Unknown	No motifs found	Unknown	No motifs found	Unknown		Periplasmic		Unknown	No matches to profiles found	Periplasmic	matched 2493972: Periplasmic protein	Unknown	No matches against database	Non-Cytoplasmic	Signal peptide detected	0	0	10	0	0	Periplasmic	10
S12_scaffold_492_curated_10	S12_scaffold_492_curated	12	492	10	S12_RifCSP_Betaproteobacterium_64_16_curated	1_neg	8	S12_scaffold_492_curated_10-matches=8	Unknown		Unknown		Unknown		Unknown	No internal helices found	Unknown	No motifs found	Unknown	No motifs found	Unknown		Periplasmic		Unknown	No matches to profiles found	Unknown	No matches against database	Unknown	No matches against database	Non-Cytoplasmic	Signal peptide detected	0	0.01	9.84	0.01	0.14	Periplasmic	9.84
S12_scaffold_522_curated_2	S12_scaffold_522_curated	12	522	2	S12_RifCSP_Betaproteobacterium_64_16_curated	1_neg	8	S12_scaffold_522_curated_2-matches=8	Unknown		Unknown		Unknown		Unknown	2 internal helices found	Unknown	No motifs found	Unknown	No motifs found	Unknown		Periplasmic		Unknown	No matches to profiles found	Unknown	No matches against database	Unknown	No matches against database	Non-Cytoplasmic	Signal peptide detected	0	0.01	9.84	0.01	0.14	Periplasmic	9.84
S12_scaffold_582_curated_2	S12_scaffold_582_curated	12	582	2	S12_RifCSP_Betaproteobacterium_64_16_curated	1_neg	7	S12_scaffold_582_curated_2-matches=7	Unknown		Cytoplasmic		Unknown		Unknown	1 internal helix found	Unknown	No motifs found	Unknown	No motifs found	Unknown		Periplasmic		Unknown	No matches to profiles found	Periplasmic	matched 417374: Periplasmic protein	Unknown	No matches against database	Non-Cytoplasmic	Signal peptide detected	0	0	10	0	0	Periplasmic	10
S12_scaffold_594_curated_17	S12_scaffold_594_curated	12	594	17	S12_RifCSP_Betaproteobacterium_64_16_curated	1_neg	3	S12_scaffold_594_curated_17-matches=3	Unknown		Unknown		Unknown		Unknown	1 internal helix found	Unknown	No motifs found	Unknown	No motifs found	Unknown		Unknown		Unknown	No matches to profiles found	Periplasmic	matched 129244: Periplasmic protein	Unknown	No matches against database	Non-Cytoplasmic	Signal peptide detected	0	0.06	9.76	0.06	0.11	Periplasmic	9.76
S12_scaffold_595_curated_14	S12_scaffold_595_curated	12	595	14	S12_RifCSP_Betaproteobacterium_64_16_curated	1_neg	10	S12_scaffold_595_curated_14-matches=10	Unknown		Unknown		Extracellular		Unknown	2 internal helices found	Unknown	No motifs found	Unknown	No motifs found	Unknown		Unknown		Unknown	No matches to profiles found	Unknown	No matches against database	Unknown	No matches against database	Non-Cytoplasmic	Signal peptide detected	0	0.01	0.11	0.23	9.65	Extracellular	9.65
S12_scaffold_595_curated_15	S12_scaffold_595_curated	12	595	15	S12_RifCSP_Betaproteobacterium_64_16_curated	1_neg	10	S12_scaffold_595_curated_15-matches=10	Unknown		Unknown		Extracellular		Unknown	2 internal helices found	Unknown	No motifs found	Unknown	No motifs found	Unknown		Periplasmic		Unknown	No matches to profiles found	Unknown	No matches against database	Unknown	No matches against database	Non-Cytoplasmic	Signal peptide detected	0	0	4.45	0.01	5.54	Unknown	5.54
S12_scaffold_595_curated_16	S12_scaffold_595_curated	12	595	16	S12_RifCSP_Betaproteobacterium_64_16_curated	1_neg	10	S12_scaffold_595_curated_16-matches=10	Unknown		Unknown		Extracellular		Unknown	1 internal helix found	Unknown	No motifs found	Unknown	No motifs found	Unknown		Unknown		Unknown	No matches to profiles found	Unknown	No matches against database	Unknown	No matches against database	Non-Cytoplasmic	Signal peptide detected	0	0.01	0.11	0.23	9.65	Extracellular	9.65
S12_scaffold_595_curated_18	S12_scaffold_595_curated	12	595	18	S12_RifCSP_Betaproteobacterium_64_16_curated	1_neg	10	S12_scaffold_595_curated_18-matches=10	Unknown		Unknown		Extracellular		Unknown	2 internal helices found	Unknown	No motifs found	Unknown	No motifs found	Unknown		Periplasmic		Unknown	No matches to profiles found	Unknown	No matches against database	Unknown	No matches against database	Non-Cytoplasmic	Signal peptide detected	0	0	4.45	0.01	5.54	Unknown	5.54
S12_scaffold_595_curated_19	S12_scaffold_595_curated	12	595	19	S12_RifCSP_Betaproteobacterium_64_16_curated	1_neg	10	S12_scaffold_595_curated_19-matches=10	Unknown		Unknown		Unknown		Unknown	No internal helices found	Unknown	No motifs found	Unknown	No motifs found	Unknown		Periplasmic		Unknown	No matches to profiles found	Unknown	No matches against database	Unknown	No matches against database	Non-Cytoplasmic	Signal peptide detected	0	0.01	9.84	0.01	0.14	Periplasmic	9.84
S12_scaffold_613_curated_11	S12_scaffold_613_curated	12	613	11	S12_RifCSP_Betaproteobacterium_64_16_curated	1_neg	3	S12_scaffold_613_curated_11-matches=3	Unknown		Unknown		Unknown		Unknown	1 internal helix found	Unknown	No motifs found	Unknown	No motifs found	Unknown		Unknown		Unknown	No matches to profiles found	Unknown	No matches against database	Unknown	No matches against database	Non-Cytoplasmic	Signal peptide detected	0	2.5	2.5	2.5	2.5	Unknown	2.5
S12_scaffold_1690_curated_2	S12_scaffold_1690_curated	12	1690	2	S12_RifCSP_Betaproteobacterium_64_16_curated	1_neg	8	S12_scaffold_1690_curated_2-matches=8	Unknown		Unknown		Unknown		Unknown	2 internal helices found	Unknown	No motifs found	Unknown	No motifs found	Unknown		Unknown		Unknown	No matches to profiles found	Unknown	No matches against database	Unknown	No matches against database	Non-Cytoplasmic	Signal peptide detected	0	2.5	2.5	2.5	2.5	Unknown	2.5
S12_scaffold_84_curated_65	S12_scaffold_84_curated	12	84	65	S12_Bosea_67_16_curated	1_neg	3	S12_scaffold_84_curated_65-matches=3	Unknown		Unknown		Unknown		Unknown	No internal helices found	Unknown	No motifs found	Unknown	No motifs found	Unknown		Periplasmic		Unknown	No matches to profiles found	CytoplasmicMembrane	matched 2493995: Diheme cytochrome c-type	Unknown	No matches against database	Non-Cytoplasmic	Signal peptide detected	0	4.96	4.96	0.01	0.07	Unknown	4.96
S12_scaffold_286_curated_51	S12_scaffold_286_curated	12	286	51	S12_Bosea_67_16_curated	1_neg	4	S12_scaffold_286_curated_51-matches=4	CytoplasmicMembrane		Unknown		Unknown		Unknown	2 internal helices found	Unknown	No motifs found	Unknown	No motifs found	Unknown		Unknown		Unknown	No matches to profiles found	CytoplasmicMembrane	matched 2493991: Cytochrome c-type protein napC	Unknown	No matches against database	Unknown	No signal peptide detected	0	10	0	0	0	CytoplasmicMembrane	10
S12_scaffold_297_curated_47	S12_scaffold_297_curated	12	297	47	S12_Bosea_67_16_curated	1_neg	3	S12_scaffold_297_curated_47-matches=3	Unknown		Unknown		Unknown		Unknown	1 internal helix found	Unknown	No motifs found	Unknown	No motifs found	Unknown		Unknown		Unknown	No matches to profiles found	CytoplasmicMembrane	matched 2493995: Diheme cytochrome c-type	Unknown	No matches against database	Non-Cytoplasmic	Signal peptide detected	0	9.97	0.01	0.01	0.01	CytoplasmicMembrane	9.97
S12_scaffold_51_curated_118	S12_scaffold_51_curated	12	51	118	S12_RifleGW_Bacteroidetes_47_42_curated	1_neg	4	S12_scaffold_51_curated_118-matches=4	Unknown		Unknown		Unknown		Unknown	1 internal helix found	Unknown	No motifs found	Unknown	No motifs found	Unknown		Unknown		Unknown	No matches to profiles found	CytoplasmicMembrane	matched 15596369: cytochrome c-type protein NapC[Pseudomonas aeruginosa PAO1]	Unknown	No matches against database	Unknown	No signal peptide detected	0.15	9.82	0.01	0.01	0.01	CytoplasmicMembrane	9.82
S12_scaffold_107_curated_150	S12_scaffold_107_curated	12	107	150	S12_RifleGW_Bacteroidetes_47_42_curated	1_neg	4	S12_scaffold_107_curated_150-matches=4	Unknown		Unknown		Unknown		Unknown	1 internal helix found	Unknown	No motifs found	Unknown	No motifs found	Unknown		Unknown		Unknown	No matches to profiles found	Periplasmic	matched 37154846: Cytochrome c-552 precursor	Unknown	No matches against database	Unknown	No signal peptide detected	0.33	0.06	9.44	0.06	0.11	Periplasmic	9.44
S12_scaffold_107_curated_151	S12_scaffold_107_curated	12	107	151	S12_RifleGW_Bacteroidetes_47_42_curated	1_neg	4	S12_scaffold_107_curated_151-matches=4	Unknown		Unknown		Unknown		Unknown	1 internal helix found	Unknown	No motifs found	Unknown	No motifs found	Unknown		Unknown		Unknown	No matches to profiles found	Unknown	No matches against database	Unknown	No matches against database	Unknown	No signal peptide detected	2	2	2	2	2	Unknown	2
S12_scaffold_18_curated_18	S12_scaffold_18_curated	12	18	18	S12_Mesorhizobium_65_22_curated	1_neg	4	S12_scaffold_18_curated_18-matches=4	Unknown		Unknown		Unknown		Unknown	1 internal helix found	Unknown	No motifs found	Unknown	No motifs found	Unknown		Unknown		Unknown	No matches to profiles found	CytoplasmicMembrane	matched 2493991: Cytochrome c-type protein napC	Unknown	No matches against database	Unknown	No signal peptide detected	0.15	9.82	0.01	0.01	0.01	CytoplasmicMembrane	9.82
S12_scaffold_40_curated_51	S12_scaffold_40_curated	12	40	51	S12_Mesorhizobium_65_22_curated	1_neg	3	S12_scaffold_40_curated_51-matches=3	Unknown		Unknown		Unknown		Unknown	No internal helices found	Unknown	No motifs found	Unknown	No motifs found	Unknown		Periplasmic		Unknown	No matches to profiles found	CytoplasmicMembrane	matched 2493995: Diheme cytochrome c-type	Unknown	No matches against database	Unknown	No signal peptide detected	0.07	4.92	4.93	0	0.07	Unknown	4.93
S12_scaffold_80_curated_6	S12_scaffold_80_curated	12	80	6	S12_Mesorhizobium_65_22_curated	1_neg	6	S12_scaffold_80_curated_6-matches=6	Unknown		Unknown		Unknown		Unknown	1 internal helix found	Unknown	No motifs found	Unknown	No motifs found	Unknown		Unknown		Unknown	No matches to profiles found	Unknown	No matches against database	Unknown	No matches against database	Non-Cytoplasmic	Signal peptide detected	0	2.5	2.5	2.5	2.5	Unknown	2.5
S12_scaffold_136_curated_57	S12_scaffold_136_curated	12	136	57	S12_Mesorhizobium_65_22_curated	1_neg	4	S12_scaffold_136_curated_57-matches=4	Unknown		Unknown		Unknown		Unknown	1 internal helix found	Unknown	No motifs found	Unknown	No motifs found	Unknown		Periplasmic		Unknown	No matches to profiles found	Periplasmic	matched 13878499: Periplasmic protein	Unknown	No matches against database	Non-Cytoplasmic	Signal peptide detected	0	0	10	0	0	Periplasmic	10
S12_scaffold_336_curated_31	S12_scaffold_336_curated	12	336	31	S12_Mesorhizobium_65_22_curated	1_neg	5	S12_scaffold_336_curated_31-matches=5	Unknown		Unknown		Unknown		Unknown	1 internal helix found	Unknown	No motifs found	Unknown	No motifs found	Unknown		Unknown		Unknown	No matches to profiles found	Unknown	No matches against database	Unknown	No matches against database	Non-Cytoplasmic	Signal peptide detected	0	2.5	2.5	2.5	2.5	Unknown	2.5
S12_scaffold_10_curated_5	S12_scaffold_10_curated	12	10	5	S12_Novosphingobium_64_29_curated	1_neg	4	S12_scaffold_10_curated_5-matches=4	Unknown		Unknown		Unknown		Unknown	No internal helices found	Unknown	No motifs found	Unknown	No motifs found	Unknown		Unknown		Unknown	No matches to profiles found	Unknown	No matches against database	Unknown	No matches against database	Unknown	No signal peptide detected	2	2	2	2	2	Unknown	2
S12_scaffold_10_curated_8	S12_scaffold_10_curated	12	10	8	S12_Novosphingobium_64_29_curated	1_neg	10	S12_scaffold_10_curated_8-matches=10	Unknown		Unknown		Unknown		Unknown	2 internal helices found	Unknown	No motifs found	Unknown	No motifs found	Unknown		Unknown		Unknown	No matches to profiles found	Unknown	No matches against database	Unknown	No matches against database	Non-Cytoplasmic	Signal peptide detected	0	2.5	2.5	2.5	2.5	Unknown	2.5
S12_scaffold_50_curated_23	S12_scaffold_50_curated	12	50	23	S12_Novosphingobium_64_29_curated	1_neg	10	S12_scaffold_50_curated_23-matches=10	Unknown		Unknown		Unknown		Unknown	1 internal helix found	Unknown	No motifs found	Unknown	No motifs found	Unknown		Unknown		Unknown	No matches to profiles found	Unknown	No matches against database	Unknown	No matches against database	Unknown	No signal peptide detected	2	2	2	2	2	Unknown	2
S12_scaffold_705_curated_26	S12_scaffold_705_curated	12	705	26	S12_Novosphingobium_64_29_curated	1_neg	7	S12_scaffold_705_curated_26-matches=7	Unknown		Unknown		Unknown		Unknown	1 internal helix found	Unknown	No motifs found	Unknown	No motifs found	Unknown		Unknown		Unknown	No matches to profiles found	Unknown	No matches against database	Unknown	No matches against database	Unknown	No signal peptide detected	2	2	2	2	2	Unknown	2
S12_scaffold_148_curated_44	S12_scaffold_148_curated	12	148	44	S12_Starkeya_67_31_curated	1_neg	3	S12_scaffold_148_curated_44-matches=3	Unknown		Unknown		Unknown		Unknown	1 internal helix found	Unknown	No motifs found	Unknown	No motifs found	Unknown		Unknown		Unknown	No matches to profiles found	CytoplasmicMembrane	matched 2493995: Diheme cytochrome c-type	Unknown	No matches against database	Non-Cytoplasmic	Signal peptide detected	0	9.97	0.01	0.01	0.01	CytoplasmicMembrane	9.97
S12_scaffold_148_curated_48	S12_scaffold_148_curated	12	148	48	S12_Starkeya_67_31_curated	1_neg	3	S12_scaffold_148_curated_48-matches=3	Unknown		Unknown		Unknown		Unknown	1 internal helix found	Unknown	No motifs found	Unknown	No motifs found	Unknown		Unknown		Unknown	No matches to profiles found	Periplasmic	matched 12230895: Periplasmic protein	Unknown	No matches against database	Unknown	No signal peptide detected	0.33	0.06	9.44	0.06	0.11	Periplasmic	9.44
S12_scaffold_194_curated_26	S12_scaffold_194_curated	12	194	26	S12_Starkeya_67_31_curated	1_neg	3	S12_scaffold_194_curated_26-matches=3	Unknown		Unknown		Unknown		Unknown	1 internal helix found	Unknown	No motifs found	Unknown	No motifs found	Unknown		Unknown		Unknown	No matches to profiles found	CytoplasmicMembrane	matched 2493995: Diheme cytochrome c-type	Unknown	No matches against database	Non-Cytoplasmic	Signal peptide detected	0	9.97	0.01	0.01	0.01	CytoplasmicMembrane	9.97
S13_scaffold_131_curated_70	S13_scaffold_131_curated	13	131	70	S13_RifCSP_Burkholderiales_66_15_curated	1_neg	3	S13_scaffold_131_curated_70-matches=3	Unknown		Unknown		Unknown		Unknown	1 internal helix found	Unknown	No motifs found	Unknown	No motifs found	Unknown		Unknown		Unknown	No matches to profiles found	Unknown	No matches against database	Unknown	No matches against database	Non-Cytoplasmic	Signal peptide detected	0	2.5	2.5	2.5	2.5	Unknown	2.5
S13_scaffold_292_curated_80	S13_scaffold_292_curated	13	292	80	S13_RifCSP_Burkholderiales_66_15_curated	1_neg	8	S13_scaffold_292_curated_80-matches=8	Unknown		Unknown		Unknown		Unknown	2 internal helices found	Unknown	No motifs found	Unknown	No motifs found	Unknown		Periplasmic		Unknown	No matches to profiles found	Unknown	No matches against database	Unknown	No matches against database	Non-Cytoplasmic	Signal peptide detected	0	0.01	9.84	0.01	0.14	Periplasmic	9.84
S13_scaffold_400_curated_13	S13_scaffold_400_curated	13	400	13	S13_RifCSP_Burkholderiales_66_15_curated	1_neg	24	S13_scaffold_400_curated_13-matches=24	Unknown		Cytoplasmic		Unknown		Unknown	No internal helices found	Unknown	No motifs found	Unknown	No motifs found	Unknown		Periplasmic		Unknown	No matches to profiles found	Unknown	No matches against database	Unknown	No matches against database	Non-Cytoplasmic	Signal peptide detected	0	0.02	9.84	0	0.14	Periplasmic	9.84
S13_scaffold_400_curated_14	S13_scaffold_400_curated	13	400	14	S13_RifCSP_Burkholderiales_66_15_curated	1_neg	49	S13_scaffold_400_curated_14-matches=49	Unknown		Unknown		Extracellular		Unknown	1 internal helix found	Unknown	No motifs found	Unknown	No motifs found	Unknown		Periplasmic		Unknown	No matches to profiles found	Unknown	No matches against database	Unknown	No matches against database	Non-Cytoplasmic	Signal peptide detected	0	0	4.45	0.01	5.54	Unknown	5.54
S13_scaffold_591_curated_6	S13_scaffold_591_curated	13	591	6	S13_RifCSP_Burkholderiales_66_15_curated	1_neg	3	S13_scaffold_591_curated_6-matches=3	Unknown		Unknown		Unknown		Unknown	1 internal helix found	Unknown	No motifs found	Unknown	No motifs found	Unknown		Unknown		Unknown	No matches to profiles found	CytoplasmicMembrane	matched 2493995: Diheme cytochrome c-type	Unknown	No matches against database	Non-Cytoplasmic	Signal peptide detected	0	9.97	0.01	0.01	0.01	CytoplasmicMembrane	9.97
S13_scaffold_623_curated_16	S13_scaffold_623_curated	13	623	16	S13_RifCSP_Burkholderiales_66_15_curated	1_neg	3	S13_scaffold_623_curated_16-matches=3	Unknown		Cytoplasmic		Unknown		Unknown	No internal helices found	Unknown	No motifs found	Unknown	No motifs found	Unknown		Unknown		Unknown	No matches to profiles found	Cytoplasmic	matched 118719: Chaperone protein dnaJ	Unknown	No matches against database	Unknown	No signal peptide detected	9.97	0.01	0.01	0	0	Cytoplasmic	9.97
S13_scaffold_670_curated_6	S13_scaffold_670_curated	13	670	670	S13_RifleGW_Desulfovibrio_67_8_curated	1_neg	15	S13_scaffold_670_curated_6-matches=15	Unknown		Unknown		Unknown		Unknown	1 internal helix found	Unknown	No motifs found	Unknown	No motifs found	Unknown		Periplasmic		Unknown	No matches to profiles found	Periplasmic	matched 123431: Periplasmic protein	Unknown	No matches against database	Non-Cytoplasmic	Signal peptide detected	0	0	10	0	0	Periplasmic	10
S13_scaffold_986_curated_3	S13_scaffold_986_curated	13	986	986	S13_RifleGW_Desulfovibrio_67_8_curated	1_neg	4	S13_scaffold_986_curated_3-matches=4	Unknown		Unknown		Unknown		Unknown	1 internal helix found	Unknown	No motifs found	Unknown	No motifs found	Unknown		Unknown		Unknown	No matches to profiles found	Unknown	No matches against database	Unknown	No matches against database	Non-Cytoplasmic	Signal peptide detected	0	2.5	2.5	2.5	2.5	Unknown	2.5
S13_scaffold_1059_curated_2	S13_scaffold_1059_curated	13	1059	1059	S13_RifleGW_Desulfovibrio_67_8_curated	1_neg	8	S13_scaffold_1059_curated_2-matches=8	CytoplasmicMembrane		Unknown		Unknown		CytoplasmicMembrane	7 internal helices found	Unknown	No motifs found	Unknown	No motifs found	Unknown		Unknown		Unknown	No matches to profiles found	Unknown	No matches against database	Unknown	No matches against database	Unknown	No signal peptide detected	0	10	0	0	0	CytoplasmicMembrane	10
S13_scaffold_1737_curated_6	S13_scaffold_1737_curated	13	1737	1737	S13_RifleGW_Desulfovibrio_67_8_curated	1_neg	4	S13_scaffold_1737_curated_6-matches=4	Unknown		Unknown		Unknown		Unknown	No internal helices found	Unknown	No motifs found	Unknown	No motifs found	Unknown		Periplasmic		Unknown	No matches to profiles found	Periplasmic	matched 117907: Periplasmic protein	Unknown	No matches against database	Unknown	No signal peptide detected	0	0	10	0	0	Periplasmic	10
S13_scaffold_1837_curated_2	S13_scaffold_1837_curated	13	1837	1837	S13_RifleGW_Desulfovibrio_67_8_curated	1_neg	4	S13_scaffold_1837_curated_2-matches=4	Unknown		Unknown		Unknown		Unknown	1 internal helix found	Unknown	No motifs found	Unknown	No motifs found	Unknown		Unknown		Unknown	No matches to profiles found	Periplasmic	matched 12229751: Periplasmic protein	Unknown	No matches against database	Non-Cytoplasmic	Signal peptide detected	0	0.06	9.76	0.06	0.11	Periplasmic	9.76
S13_scaffold_2433_curated_3	S13_scaffold_2433_curated	13	2433	2433	S13_RifleGW_Desulfovibrio_67_8_curated	1_neg	3	S13_scaffold_2433_curated_3-matches=3	Unknown		Unknown		Unknown		Unknown	1 internal helix found	Unknown	No motifs found	Unknown	No motifs found	Unknown		Unknown		Unknown	No matches to profiles found	Unknown	No matches against database	Unknown	No matches against database	Non-Cytoplasmic	Signal peptide detected	0	2.5	2.5	2.5	2.5	Unknown	2.5
S13_scaffold_2735_curated_2	S13_scaffold_2735_curated	13	2735	2735	S13_RifleGW_Desulfovibrio_67_8_curated	1_neg	4	S13_scaffold_2735_curated_2-matches=4	Unknown		Cytoplasmic		Unknown		Unknown	1 internal helix found	Unknown	No motifs found	Unknown	No motifs found	Unknown		Unknown		Unknown	No matches to profiles found	Periplasmic	matched 37154846: Cytochrome c-552 precursor	Unknown	No matches against database	Unknown	No signal peptide detected	5.41	0.06	4.48	0	0.05	Unknown	5.41
S13_scaffold_2735_curated_3	S13_scaffold_2735_curated	13	2735	2735	S13_RifleGW_Desulfovibrio_67_8_curated	1_neg	4	S13_scaffold_2735_curated_3-matches=4	Unknown		Cytoplasmic		Unknown		Unknown	1 internal helix found	Unknown	No motifs found	Unknown	No motifs found	Unknown		Unknown		Unknown	No matches to profiles found	Unknown	No matches against database	Unknown	No matches against database	Unknown	No signal peptide detected	8.96	0.51	0.26	0.01	0.26	Cytoplasmic	8.96
S13_scaffold_3119_curated_3	S13_scaffold_3119_curated	13	3119	3119	S13_RifleGW_Desulfovibrio_67_8_curated	1_neg	5	S13_scaffold_3119_curated_3-matches=5	Unknown		Unknown		Unknown		Unknown	1 internal helix found	Unknown	No motifs found	Unknown	No motifs found	Unknown		Unknown		Unknown	No matches to profiles found	Unknown	No matches against database	Unknown	No matches against database	Unknown	No signal peptide detected	2	2	2	2	2	Unknown	2
S14_scaffold_1766_curated_4	S14_scaffold_1766_curated	14	1766	4	S14_RifleGW_Desulfovibrio_65_8_curated	1_neg	5	S14_scaffold_1766_curated_4-matches=5	Unknown		Unknown		Unknown		Unknown	1 internal helix found	Unknown	No motifs found	Unknown	No motifs found	Unknown		Periplasmic		Unknown	No matches to profiles found	Unknown	No matches against database	Unknown	No matches against database	Unknown	No signal peptide detected	0.01	0.01	9.83	0.01	0.14	Periplasmic	9.83
S14_scaffold_1969_curated_3	S14_scaffold_1969_curated	14	1969	3	S14_RifleGW_Desulfovibrio_65_8_curated	1_neg	4	S14_scaffold_1969_curated_3-matches=4	Unknown		Cytoplasmic		Unknown		Unknown	1 internal helix found	Unknown	No motifs found	Unknown	No motifs found	Unknown		Unknown		Unknown	No matches to profiles found	Periplasmic	matched 37154846: Cytochrome c-552 precursor	Unknown	No matches against database	Unknown	No signal peptide detected	5.41	0.06	4.48	0	0.05	Unknown	5.41
S14_scaffold_1969_curated_4	S14_scaffold_1969_curated	14	1969	4	S14_RifleGW_Desulfovibrio_65_8_curated	1_neg	4	S14_scaffold_1969_curated_4-matches=4	Unknown		Cytoplasmic		Unknown		Unknown	1 internal helix found	Unknown	No motifs found	Unknown	No motifs found	Unknown		Unknown		Unknown	No matches to profiles found	Unknown	No matches against database	Unknown	No matches against database	Non-Cytoplasmic	Signal peptide detected	0	4.9	2.5	0.1	2.5	Unknown	4.9
S14_scaffold_2050_curated_3	S14_scaffold_2050_curated	14	2050	3	S14_RifleGW_Desulfovibrio_65_8_curated	1_neg	3	S14_scaffold_2050_curated_3-matches=3	Unknown		Unknown		Unknown		Unknown	1 internal helix found	Unknown	No motifs found	Unknown	No motifs found	Unknown		Unknown		Unknown	No matches to profiles found	Unknown	No matches against database	Unknown	No matches against database	Non-Cytoplasmic	Signal peptide detected	0	2.5	2.5	2.5	2.5	Unknown	2.5
S14_scaffold_2199_curated_5	S14_scaffold_2199_curated	14	2199	5	S14_RifleGW_Desulfovibrio_65_8_curated	1_neg	4	S14_scaffold_2199_curated_5-matches=4	Unknown		Unknown		Unknown		Unknown	1 internal helix found	Unknown	No motifs found	Unknown	No motifs found	Unknown		Periplasmic		Unknown	No matches to profiles found	Periplasmic	matched 12229751: Periplasmic protein	Unknown	No matches against database	Non-Cytoplasmic	Signal peptide detected	0	0	10	0	0	Periplasmic	10
S14_scaffold_3860_curated_1	S14_scaffold_3860_curated	14	3860	1	S14_RifleGW_Desulfovibrio_65_8_curated	1_neg	7	S14_scaffold_3860_curated_1-matches=7	Unknown		Unknown		Unknown		Unknown	No internal helices found	Unknown	No motifs found	Unknown	No motifs found	Unknown		Periplasmic		Unknown	No matches to profiles found	Unknown	No matches against database	Unknown	No matches against database	Unknown	No signal peptide detected	0.01	0.01	9.83	0.01	0.14	Periplasmic	9.83
S14_scaffold_4480_curated_4	S14_scaffold_4480_curated	14	4480	4	S14_RifleGW_Desulfovibrio_65_8_curated	1_neg	3	S14_scaffold_4480_curated_4-matches=3	Unknown		Unknown		Unknown		Unknown	1 internal helix found	Unknown	No motifs found	Unknown	No motifs found	Unknown		Periplasmic		Unknown	No matches to profiles found	Periplasmic	matched 12229751: Periplasmic protein	Unknown	No matches against database	Non-Cytoplasmic	Signal peptide detected	0	0	10	0	0	Periplasmic	10
S14_scaffold_4786_curated_2	S14_scaffold_4786_curated	14	4786	2	S14_RifleGW_Desulfovibrio_65_8_curated	1_neg	16	S14_scaffold_4786_curated_2-matches=16	Unknown		Unknown		Unknown		Unknown	1 internal helix found	Unknown	No motifs found	Unknown	No motifs found	Unknown		Periplasmic		Unknown	No matches to profiles found	Periplasmic	matched 123431: Periplasmic protein	Unknown	No matches against database	Unknown	No signal peptide detected	0	0	10	0	0	Periplasmic	10
S14_scaffold_6513_curated_2	S14_scaffold_6513_curated	14	6513	2	S14_RifleGW_Desulfovibrio_65_8_curated	1_neg	4	S14_scaffold_6513_curated_2-matches=4	Unknown		Unknown		Unknown		Unknown	1 internal helix found	Unknown	No motifs found	Unknown	No motifs found	Unknown		Periplasmic		Unknown	No matches to profiles found	Periplasmic	matched 2493981: Periplasmic protein	Unknown	No matches against database	Non-Cytoplasmic	Signal peptide detected	0	0	10	0	0	Periplasmic	10
S14_scaffold_15097_curated_2	S14_scaffold_15097_curated	14	15097	2	S14_RifleGW_Desulfovibrio_65_8_curated	1_neg	7	S14_scaffold_15097_curated_2-matches=7	Unknown		Unknown		Unknown		Unknown	No internal helices found	Unknown	No motifs found	Unknown	No motifs found	Unknown		Periplasmic		Unknown	No matches to profiles found	Unknown	No matches against database	Unknown	No matches against database	Unknown	No signal peptide detected	0.01	0.01	9.83	0.01	0.14	Periplasmic	9.83
S15_scaffold_18_curated_214	S15_scaffold_18_curated	15	18	214	S15_Afipia_broomeae_61_15_curated	1_neg	3	S15_scaffold_18_curated_214-matches=3	Unknown		Unknown		Unknown		Unknown	1 internal helix found	Unknown	No motifs found	Unknown	No motifs found	Unknown		Unknown		Unknown	No matches to profiles found	CytoplasmicMembrane	matched 118508: Cytoplasmic membrane integral membrane protein	Unknown	No matches against database	Unknown	No signal peptide detected	0.15	9.82	0.01	0.01	0.01	CytoplasmicMembrane	9.82
S15_scaffold_4_curated_343	S15_scaffold_4_curated	15	4	343	S15_Bacteroidales_43_45_curated	1_neg	4	S15_scaffold_4_curated_343-matches=4	CytoplasmicMembrane		Unknown		Unknown		Unknown	1 internal helix found	Unknown	No motifs found	Unknown	No motifs found	Unknown		Unknown		Unknown	No matches to profiles found	Unknown	No matches against database	Unknown	No matches against database	Unknown	No signal peptide detected	0.04	9.82	0.12	0.01	0.01	CytoplasmicMembrane	9.82
S15_scaffold_4_curated_344	S15_scaffold_4_curated	15	4	344	S15_Bacteroidales_43_45_curated	1_neg	4	S15_scaffold_4_curated_344-matches=4	Unknown		Unknown		Unknown		Unknown	1 internal helix found	Unknown	No motifs found	Unknown	No motifs found	Unknown		Periplasmic		Unknown	No matches to profiles found	Periplasmic	matched 37154846: Cytochrome c-552 precursor	Unknown	No matches against database	Unknown	No signal peptide detected	0	0	10	0	0	Periplasmic	10
S15_scaffold_134_curated_26	S15_scaffold_134_curated	15	134	26	S15_Burkholderiales_66_31_curated	1_neg	3	S15_scaffold_134_curated_26-matches=3	CytoplasmicMembrane		Unknown		Unknown		Unknown	1 internal helix found	Unknown	No motifs found	Unknown	No motifs found	Unknown		Unknown		Unknown	No matches to profiles found	CytoplasmicMembrane	matched 2493995: Diheme cytochrome c-type	Unknown	No matches against database	Non-Cytoplasmic	Signal peptide detected	0	10	0	0	0	CytoplasmicMembrane	10
S15_scaffold_333_curated_76	S15_scaffold_333_curated	15	333	76	S15_Burkholderiales_66_31_curated	1_neg	3	S15_scaffold_333_curated_76-matches=3	Unknown		Cytoplasmic		Unknown		Unknown	2 internal helices found	Unknown	No motifs found	Unknown	No motifs found	Unknown		Unknown		Unknown	No matches to profiles found	CytoplasmicMembrane	matched 118508: Cytoplasmic membrane integral membrane protein	Unknown	No matches against database	Unknown	No signal peptide detected	2.11	7.88	0	0	0	CytoplasmicMembrane	7.88
S15_scaffold_942_curated_2	S15_scaffold_942_curated	15	942	2	S15_RifleAAC_Geothrix_68_9_curated	1_neg	3	S15_scaffold_942_curated_2-matches=3	Unknown		Unknown		Unknown		Unknown	No internal helices found	Unknown	No motifs found	Unknown	No motifs found	Unknown		Unknown		Unknown	No matches to profiles found	Cytoplasmic	matched 15597186: probable peptidase[Pseudomonas aeruginosa PAO1]	Unknown	No matches against database	Non-Cytoplasmic	Signal peptide detected	0	3.24	6.49	0.14	0.14	Unknown	6.49
S15_scaffold_1118_curated_7	S15_scaffold_1118_curated	15	1118	7	S15_RifleAAC_Geothrix_68_9_curated	1_neg	5	S15_scaffold_1118_curated_7-matches=5	Unknown		Unknown		Unknown		Unknown	1 internal helix found	Unknown	No motifs found	Unknown	No motifs found	Unknown		Unknown		Unknown	No matches to profiles found	Unknown	No matches against database	Unknown	No matches against database	Unknown	No signal peptide detected	2	2	2	2	2	Unknown	2
S15_scaffold_1289_curated_4	S15_scaffold_1289_curated	15	1289	4	S15_RifleAAC_Geothrix_68_9_curated	1_neg	4	S15_scaffold_1289_curated_4-matches=4	Unknown		Unknown		Unknown		Unknown	No internal helices found	Unknown	No motifs found	Unknown	No motifs found	Unknown		Periplasmic		Unknown	No matches to profiles found	Periplasmic	matched 13878499: Periplasmic protein	Unknown	No matches against database	Non-Cytoplasmic	Signal peptide detected	0	0	10	0	0	Periplasmic	10
S15_scaffold_1436_curated_2	S15_scaffold_1436_curated	15	1436	2	S15_RifleAAC_Geothrix_68_9_curated	1_neg	5	S15_scaffold_1436_curated_2-matches=5	Unknown		Unknown		Unknown		Unknown	1 internal helix found	Unknown	No motifs found	Unknown	No motifs found	Unknown		Periplasmic		Unknown	No matches to profiles found	Unknown	No matches against database	Unknown	No matches against database	Unknown	No signal peptide detected	0.01	0.01	9.83	0.01	0.14	Periplasmic	9.83
S15_scaffold_1436_curated_3	S15_scaffold_1436_curated	15	1436	3	S15_RifleAAC_Geothrix_68_9_curated	1_neg	5	S15_scaffold_1436_curated_3-matches=5	Unknown		Unknown		Unknown		Unknown	1 internal helix found	Unknown	No motifs found	Unknown	No motifs found	Unknown		Periplasmic		Unknown	No matches to profiles found	Unknown	No matches against database	Unknown	No matches against database	Non-Cytoplasmic	Signal peptide detected	0	0.01	9.84	0.01	0.14	Periplasmic	9.84
S15_scaffold_1436_curated_4	S15_scaffold_1436_curated	15	1436	4	S15_RifleAAC_Geothrix_68_9_curated	1_neg	10	S15_scaffold_1436_curated_4-matches=10	Unknown		Unknown		Extracellular		Unknown	1 internal helix found	Unknown	No motifs found	Unknown	No motifs found	Unknown		Unknown		Unknown	No matches to profiles found	Unknown	No matches against database	Unknown	No matches against database	Unknown	No signal peptide detected	0.01	0.01	0.11	0.23	9.64	Extracellular	9.64
S15_scaffold_1957_curated_3	S15_scaffold_1957_curated	15	1957	3	S15_RifleAAC_Geothrix_68_9_curated	1_neg	6	S15_scaffold_1957_curated_3-matches=6	Unknown		Cytoplasmic		Unknown		CytoplasmicMembrane	3 internal helices found	Unknown	No motifs found	Unknown	No motifs found	Unknown		Unknown		Unknown	No matches to profiles found	Unknown	No matches against database	Unknown	No matches against database	Non-Cytoplasmic	Signal peptide detected	0	9.83	0.04	0	0.13	CytoplasmicMembrane	9.83
S15_scaffold_2131_curated_1	S15_scaffold_2131_curated	15	2131	1	S15_RifleAAC_Geothrix_68_9_curated	1_neg	3	S15_scaffold_2131_curated_1-matches=3	Unknown		Unknown		Unknown		Unknown	1 internal helix found	Unknown	No motifs found	Unknown	No motifs found	Unknown		Unknown		Unknown	No matches to profiles found	Unknown	No matches against database	Unknown	No matches against database	Unknown	No signal peptide detected	2	2	2	2	2	Unknown	2
S15_scaffold_2145_curated_2	S15_scaffold_2145_curated	15	2145	2	S15_RifleAAC_Geothrix_68_9_curated	1_neg	4	S15_scaffold_2145_curated_2-matches=4	Unknown		Unknown		Unknown		Unknown	1 internal helix found	Unknown	No motifs found	Unknown	No motifs found	Unknown		Periplasmic		Unknown	No matches to profiles found	Unknown	No matches against database	Unknown	No matches against database	Non-Cytoplasmic	Signal peptide detected	0	0.01	9.84	0.01	0.14	Periplasmic	9.84
S15_scaffold_2348_curated_2	S15_scaffold_2348_curated	15	2348	2	S15_RifleAAC_Geothrix_68_9_curated	1_neg	11	S15_scaffold_2348_curated_2-matches=11	CytoplasmicMembrane		Unknown		Unknown		CytoplasmicMembrane	6 internal helices found	Unknown	No motifs found	Unknown	No motifs found	Unknown		Unknown		Unknown	No matches to profiles found	Unknown	No matches against database	Unknown	No matches against database	Non-Cytoplasmic	Signal peptide detected	0	10	0	0	0	CytoplasmicMembrane	10
S15_scaffold_2836_curated_3	S15_scaffold_2836_curated	15	2836	3	S15_RifleAAC_Geothrix_68_9_curated	1_neg	11	S15_scaffold_2836_curated_3-matches=11	Unknown		Unknown		Unknown		Unknown	No internal helices found	Unknown	No motifs found	Unknown	No motifs found	Unknown		Unknown		Unknown	No matches to profiles found	Unknown	No matches against database	Unknown	No matches against database	Non-Cytoplasmic	Signal peptide detected	0	2.5	2.5	2.5	2.5	Unknown	2.5
S15_scaffold_3540_curated_3	S15_scaffold_3540_curated	15	3540	3	S15_RifleAAC_Geothrix_68_9_curated	1_neg	3	S15_scaffold_3540_curated_3-matches=3	Unknown		Unknown		Unknown		Unknown	No internal helices found	Unknown	No motifs found	Unknown	No motifs found	Unknown		Unknown		Unknown	No matches to profiles found	Unknown	No matches against database	Unknown	No matches against database	Unknown	No signal peptide detected	2	2	2	2	2	Unknown	2
S15_scaffold_34_curated_212	S15_scaffold_34_curated	15	34	212	S15_RifCSP_Pseudomonas_62_25_curated	1_neg	5	S15_scaffold_34_curated_212-matches=5	Unknown		Unknown		Unknown		Unknown	No internal helices found	Unknown	No motifs found	Unknown	No motifs found	Unknown		Unknown		Unknown	No matches to profiles found	Periplasmic	matched 15597677: hypothetical protein[Pseudomonas aeruginosa PAO1]	Unknown	No matches against database	Non-Cytoplasmic	Signal peptide detected	0	0.06	9.76	0.06	0.11	Periplasmic	9.76
S15_scaffold_108_curated_75	S15_scaffold_108_curated	15	108	75	S15_RifCSP_Pseudomonas_62_25_curated	1_neg	3	S15_scaffold_108_curated_75-matches=3	Unknown		Unknown		Unknown		Unknown	No internal helices found	Unknown	No motifs found	Unknown	No motifs found	Unknown		Unknown		Unknown	No matches to profiles found	CytoplasmicMembrane	matched 2493995: Diheme cytochrome c-type	Unknown	No matches against database	Non-Cytoplasmic	Signal peptide detected	0	9.97	0.01	0.01	0.01	CytoplasmicMembrane	9.97
S16_scaffold_595_curated_2	S16_scaffold_595_curated	16	595	2	S16_RifleBG_Stenotrophomonas_66_10_curated	1_neg	3	S16_scaffold_595_curated_2-matches=3	CytoplasmicMembrane		Unknown		Unknown		Unknown	2 internal helices found	Unknown	No motifs found	Unknown	No motifs found	Unknown		Periplasmic		Unknown	No matches to profiles found	CytoplasmicMembrane	matched 2493995: Diheme cytochrome c-type	Unknown	No matches against database	Non-Cytoplasmic	Signal peptide detected	0	9.88	0.12	0	0	CytoplasmicMembrane	9.88
S16_scaffold_3497_curated_1	S16_scaffold_3497_curated	16	3497	1	S16_RifleBG_Stenotrophomonas_66_10_curated	1_neg	3	S16_scaffold_3497_curated_1-matches=3	Unknown		Unknown		Unknown		Unknown	No internal helices found	Unknown	No motifs found	Unknown	No motifs found	Unknown		Unknown		Unknown	No matches to profiles found	CytoplasmicMembrane	matched 2493995: Diheme cytochrome c-type	Unknown	No matches against database	Non-Cytoplasmic	Signal peptide detected	0	9.97	0.01	0.01	0.01	CytoplasmicMembrane	9.97
S18_scaffold_117_curated_77	S18_scaffold_117_curated	18	117	77	S18_Pseudomonas_mendocina_63_22_curated	1_neg	4	S18_scaffold_117_curated_77-matches=4	Unknown		Unknown		Unknown		Unknown	1 internal helix found	Unknown	No motifs found	Unknown	No motifs found	Unknown		Unknown		Unknown	No matches to profiles found	CytoplasmicMembrane	matched 15596369: cytochrome c-type protein NapC[Pseudomonas aeruginosa PAO1]	Unknown	No matches against database	Unknown	No signal peptide detected	0.15	9.82	0.01	0.01	0.01	CytoplasmicMembrane	9.82
S20_scaffold_4_curated_125	S20_scaffold_4_curated	20	4	125	S20_RifleGW_Geobacter_56_21_curated	1_neg	33	S20_scaffold_4_curated_125-matches=33	Unknown		Unknown		Extracellular		Unknown	1 internal helix found	Unknown	No motifs found	Unknown	No motifs found	Unknown		Periplasmic		Unknown	No matches to profiles found	Unknown	No matches against database	Unknown	No matches against database	Non-Cytoplasmic	Signal peptide detected	0	0	4.45	0.01	5.54	Unknown	5.54
S20_scaffold_4_curated_127	S20_scaffold_4_curated	20	4	127	S20_RifleGW_Geobacter_56_21_curated	1_neg	33	S20_scaffold_4_curated_127-matches=33	Unknown		Unknown		Extracellular		Unknown	No internal helices found	Unknown	No motifs found	Unknown	No motifs found	Unknown		Periplasmic		Unknown	No matches to profiles found	Unknown	No matches against database	Unknown	No matches against database	Non-Cytoplasmic	Signal peptide detected	0	0	4.45	0.01	5.54	Unknown	5.54
S20_scaffold_4_curated_154	S20_scaffold_4_curated	20	4	154	S20_RifleGW_Geobacter_56_21_curated	1_neg	36	S20_scaffold_4_curated_154-matches=36	Unknown		Unknown		Extracellular		Unknown	1 internal helix found	Unknown	No motifs found	Unknown	No motifs found	Unknown		Periplasmic		Unknown	No matches to profiles found	Unknown	No matches against database	Unknown	No matches against database	Non-Cytoplasmic	Signal peptide detected	0	0	4.45	0.01	5.54	Unknown	5.54
S20_scaffold_4_curated_298	S20_scaffold_4_curated	20	4	298	S20_RifleGW_Geobacter_56_21_curated	1_neg	8	S20_scaffold_4_curated_298-matches=8	Unknown		Unknown		Unknown		Unknown	No internal helices found	Unknown	No motifs found	Unknown	No motifs found	Unknown		Periplasmic		Unknown	No matches to profiles found	Unknown	No matches against database	Unknown	No matches against database	Non-Cytoplasmic	Signal peptide detected	0	0.01	9.84	0.01	0.14	Periplasmic	9.84
S20_scaffold_4_curated_372	S20_scaffold_4_curated	20	4	372	S20_RifleGW_Geobacter_56_21_curated	1_neg	14	S20_scaffold_4_curated_372-matches=14	CytoplasmicMembrane		Unknown		Extracellular		Unknown	1 internal helix found	Unknown	No motifs found	Unknown	No motifs found	OuterMembrane		Unknown		Unknown	No matches to profiles found	Unknown	No matches against database	Unknown	No matches against database	Non-Cytoplasmic	Signal peptide detected	0	0.16	0.2	3.6	6.04	Unknown	6.04
S20_scaffold_4_curated_440	S20_scaffold_4_curated	20	4	440	S20_RifleGW_Geobacter_56_21_curated	1_neg	8	S20_scaffold_4_curated_440-matches=8	Unknown		Unknown		Extracellular		Unknown	2 internal helices found	Unknown	No motifs found	Unknown	No motifs found	Unknown		Unknown		Unknown	No matches to profiles found	Unknown	No matches against database	Unknown	No matches against database	Non-Cytoplasmic	Signal peptide detected	0	0.01	0.11	0.23	9.65	Extracellular	9.65
S20_scaffold_4_curated_441	S20_scaffold_4_curated	20	4	441	S20_RifleGW_Geobacter_56_21_curated	1_neg	8	S20_scaffold_4_curated_441-matches=8	Unknown		Unknown		Extracellular		Unknown	2 internal helices found	Unknown	No motifs found	Unknown	No motifs found	Unknown		Unknown		Unknown	No matches to profiles found	Unknown	No matches against database	Unknown	No matches against database	Non-Cytoplasmic	Signal peptide detected	0	0.01	0.11	0.23	9.65	Extracellular	9.65
S20_scaffold_4_curated_499	S20_scaffold_4_curated	20	4	499	S20_RifleGW_Geobacter_56_21_curated	1_neg	23	S20_scaffold_4_curated_499-matches=23	Unknown		Unknown		Extracellular		Unknown	1 internal helix found	Unknown	No motifs found	Unknown	No motifs found	Unknown		Periplasmic		Unknown	No matches to profiles found	Unknown	No matches against database	Unknown	No matches against database	Non-Cytoplasmic	Signal peptide detected	0	0	4.45	0.01	5.54	Unknown	5.54
S20_scaffold_4_curated_626	S20_scaffold_4_curated	20	4	626	S20_RifleGW_Geobacter_56_21_curated	1_neg	10	S20_scaffold_4_curated_626-matches=10	Unknown		Unknown		Unknown		Unknown	1 internal helix found	Unknown	No motifs found	Unknown	No motifs found	Unknown		Periplasmic		Unknown	No matches to profiles found	Unknown	No matches against database	Unknown	No matches against database	Non-Cytoplasmic	Signal peptide detected	0	0.01	9.84	0.01	0.14	Periplasmic	9.84
S20_scaffold_4_curated_702	S20_scaffold_4_curated	20	4	702	S20_RifleGW_Geobacter_56_21_curated	1_neg	6	S20_scaffold_4_curated_702-matches=6	Unknown		Unknown		Unknown		Unknown	1 internal helix found	Unknown	No motifs found	Unknown	No motifs found	Unknown		Unknown		Unknown	No matches to profiles found	Unknown	No matches against database	Unknown	No matches against database	Non-Cytoplasmic	Signal peptide detected	0	2.5	2.5	2.5	2.5	Unknown	2.5
S20_scaffold_4_curated_703	S20_scaffold_4_curated	20	4	703	S20_RifleGW_Geobacter_56_21_curated	1_neg	6	S20_scaffold_4_curated_703-matches=6	Unknown		Unknown		Extracellular		Unknown	1 internal helix found	Unknown	No motifs found	Unknown	No motifs found	Unknown		Unknown		Unknown	No matches to profiles found	Unknown	No matches against database	Unknown	No matches against database	Non-Cytoplasmic	Signal peptide detected	0	0.01	0.11	0.23	9.65	Extracellular	9.65
S20_scaffold_4_curated_709	S20_scaffold_4_curated	20	4	709	S20_RifleGW_Geobacter_56_21_curated	1_neg	26	S20_scaffold_4_curated_709-matches=26	Unknown		Unknown		Unknown		Unknown	1 internal helix found	Unknown	No motifs found	Unknown	No motifs found	Unknown		Periplasmic		Unknown	No matches to profiles found	Unknown	No matches against database	Unknown	No matches against database	Non-Cytoplasmic	Signal peptide detected	0	0.01	9.84	0.01	0.14	Periplasmic	9.84
S20_scaffold_4_curated_710	S20_scaffold_4_curated	20	4	710	S20_RifleGW_Geobacter_56_21_curated	1_neg	16	S20_scaffold_4_curated_710-matches=16	Unknown		Unknown		Unknown		Unknown	1 internal helix found	Unknown	No motifs found	Unknown	No motifs found	Unknown		Periplasmic		Unknown	No matches to profiles found	Unknown	No matches against database	Unknown	No matches against database	Unknown	No signal peptide detected	0.01	0.01	9.83	0.01	0.14	Periplasmic	9.83
S20_scaffold_4_curated_712	S20_scaffold_4_curated	20	4	712	S20_RifleGW_Geobacter_56_21_curated	1_neg	6	S20_scaffold_4_curated_712-matches=6	Unknown		Unknown		Extracellular		Unknown	1 internal helix found	Unknown	No motifs found	Unknown	No motifs found	Unknown		Unknown		Unknown	No matches to profiles found	Unknown	No matches against database	Unknown	No matches against database	Unknown	No signal peptide detected	0.01	0.01	0.11	0.23	9.64	Extracellular	9.64
S20_scaffold_4_curated_713	S20_scaffold_4_curated	20	4	713	S20_RifleGW_Geobacter_56_21_curated	1_neg	6	S20_scaffold_4_curated_713-matches=6	Unknown		Unknown		Extracellular		Unknown	No internal helices found	Unknown	No motifs found	Unknown	No motifs found	Unknown		Unknown		Unknown	No matches to profiles found	Unknown	No matches against database	Unknown	No matches against database	Unknown	No signal peptide detected	0.01	0.01	0.11	0.23	9.64	Extracellular	9.64
S20_scaffold_4_curated_781	S20_scaffold_4_curated	20	4	781	S20_RifleGW_Geobacter_56_21_curated	1_neg	21	S20_scaffold_4_curated_781-matches=21	Unknown		Unknown		Extracellular		Unknown	No internal helices found	Unknown	No motifs found	Unknown	No motifs found	Unknown		Unknown		Unknown	No matches to profiles found	Unknown	No matches against database	Unknown	No matches against database	Non-Cytoplasmic	Signal peptide detected	0	0.01	0.11	0.23	9.65	Extracellular	9.65
S20_scaffold_4_curated_829	S20_scaffold_4_curated	20	4	829	S20_RifleGW_Geobacter_56_21_curated	1_neg	7	S20_scaffold_4_curated_829-matches=7	Unknown		Unknown		Unknown		Unknown	2 internal helices found	Unknown	No motifs found	Unknown	No motifs found	Unknown		Periplasmic		Unknown	No matches to profiles found	Unknown	No matches against database	Unknown	No matches against database	Non-Cytoplasmic	Signal peptide detected	0	0.01	9.84	0.01	0.14	Periplasmic	9.84
S20_scaffold_4_curated_942	S20_scaffold_4_curated	20	4	942	S20_RifleGW_Geobacter_56_21_curated	1_neg	9	S20_scaffold_4_curated_942-matches=9	CytoplasmicMembrane		Unknown		Unknown		CytoplasmicMembrane	6 internal helices found	Unknown	No motifs found	Unknown	No motifs found	Unknown		Unknown		Unknown	No matches to profiles found	Unknown	No matches against database	Unknown	No matches against database	Non-Cytoplasmic	Signal peptide detected	0	10	0	0	0	CytoplasmicMembrane	10
S20_scaffold_13_curated_1	S20_scaffold_13_curated	20	13	1	S20_RifleGW_Geobacter_56_21_curated	1_neg	12	S20_scaffold_13_curated_1-matches=12	Unknown		Unknown		Extracellular		Unknown	No internal helices found	Unknown	No motifs found	Unknown	No motifs found	Unknown		Periplasmic		Unknown	No matches to profiles found	Unknown	No matches against database	Unknown	No matches against database	Non-Cytoplasmic	Signal peptide detected	0	0	4.45	0.01	5.54	Unknown	5.54
S20_scaffold_13_curated_217	S20_scaffold_13_curated	20	13	217	S20_RifleGW_Geobacter_56_21_curated	1_neg	3	S20_scaffold_13_curated_217-matches=3	Unknown		Unknown		Unknown		Unknown	1 internal helix found	Unknown	No motifs found	Unknown	No motifs found	Unknown		Unknown		Unknown	No matches to profiles found	Unknown	No matches against database	Unknown	No matches against database	Non-Cytoplasmic	Signal peptide detected	0	2.5	2.5	2.5	2.5	Unknown	2.5
S20_scaffold_13_curated_266	S20_scaffold_13_curated	20	13	266	S20_RifleGW_Geobacter_56_21_curated	1_neg	5	S20_scaffold_13_curated_266-matches=5	Unknown		Cytoplasmic		Unknown		Unknown	1 internal helix found	Unknown	No motifs found	Unknown	No motifs found	Unknown		Unknown		Unknown	No matches to profiles found	Unknown	No matches against database	Unknown	No matches against database	Unknown	No signal peptide detected	8.96	0.51	0.26	0.01	0.26	Cytoplasmic	8.96
S20_scaffold_13_curated_373	S20_scaffold_13_curated	20	13	373	S20_RifleGW_Geobacter_56_21_curated	1_neg	12	S20_scaffold_13_curated_373-matches=12	Unknown		Cytoplasmic		Unknown		Unknown	No internal helices found	Unknown	No motifs found	Unknown	No motifs found	Unknown		Periplasmic		Unknown	No matches to profiles found	Unknown	No matches against database	Unknown	No matches against database	Unknown	No signal peptide detected	0.33	0.02	9.51	0	0.14	Periplasmic	9.51
S20_scaffold_13_curated_389	S20_scaffold_13_curated	20	13	389	S20_RifleGW_Geobacter_56_21_curated	1_neg	3	S20_scaffold_13_curated_389-matches=3	Unknown		Unknown		Extracellular		Unknown	2 internal helices found	Unknown	No motifs found	Unknown	No motifs found	Unknown		Unknown		Unknown	No matches to profiles found	Unknown	No matches against database	Unknown	No matches against database	Unknown	No signal peptide detected	0.01	0.01	0.11	0.23	9.64	Extracellular	9.64
S20_scaffold_13_curated_402	S20_scaffold_13_curated	20	13	402	S20_RifleGW_Geobacter_56_21_curated	1_neg	9	S20_scaffold_13_curated_402-matches=9	CytoplasmicMembrane		Unknown		Extracellular		Unknown	No internal helices found	Unknown	No motifs found	Unknown	No motifs found	OuterMembrane		Unknown		Unknown	No matches to profiles found	Unknown	No matches against database	Unknown	No matches against database	Unknown	No signal peptide detected	0	0.16	0.2	3.6	6.04	Unknown	6.04
S20_scaffold_13_curated_415	S20_scaffold_13_curated	20	13	415	S20_RifleGW_Geobacter_56_21_curated	1_neg	3	S20_scaffold_13_curated_415-matches=3	Unknown		Unknown		Unknown		Unknown	1 internal helix found	Unknown	No motifs found	Unknown	No motifs found	Unknown		Unknown		Unknown	No matches to profiles found	Unknown	No matches against database	Unknown	No matches against database	Non-Cytoplasmic	Signal peptide detected	0	2.5	2.5	2.5	2.5	Unknown	2.5
S20_scaffold_13_curated_557	S20_scaffold_13_curated	20	13	557	S20_RifleGW_Geobacter_56_21_curated	1_neg	32	S20_scaffold_13_curated_557-matches=32	Unknown		Unknown		Extracellular		Unknown	No internal helices found	Unknown	No motifs found	Unknown	No motifs found	Unknown		Periplasmic		Unknown	No matches to profiles found	Unknown	No matches against database	Unknown	No matches against database	Non-Cytoplasmic	Signal peptide detected	0	0	4.45	0.01	5.54	Unknown	5.54
S20_scaffold_13_curated_627	S20_scaffold_13_curated	20	13	627	S20_RifleGW_Geobacter_56_21_curated	1_neg	12	S20_scaffold_13_curated_627-matches=12	Unknown		Unknown		Unknown		Unknown	1 internal helix found	Unknown	No motifs found	Unknown	No motifs found	Unknown		Periplasmic		Unknown	No matches to profiles found	Unknown	No matches against database	Unknown	No matches against database	Non-Cytoplasmic	Signal peptide detected	0	0.01	9.84	0.01	0.14	Periplasmic	9.84
S20_scaffold_13_curated_695	S20_scaffold_13_curated	20	13	695	S20_RifleGW_Geobacter_56_21_curated	1_neg	45	S20_scaffold_13_curated_695-matches=45	Unknown		Unknown		Extracellular		Unknown	1 internal helix found	Unknown	No motifs found	Unknown	No motifs found	OuterMembrane		Periplasmic		Unknown	No matches to profiles found	Unknown	No matches against database	Unknown	No matches against database	Non-Cytoplasmic	Signal peptide detected	0	0	1.54	0.35	8.11	Extracellular	8.11
S20_scaffold_13_curated_697	S20_scaffold_13_curated	20	13	697	S20_RifleGW_Geobacter_56_21_curated	1_neg	36	S20_scaffold_13_curated_697-matches=36	Unknown		Unknown		Extracellular		Unknown	No internal helices found	Unknown	No motifs found	Unknown	No motifs found	Unknown		Periplasmic		Unknown	No matches to profiles found	Unknown	No matches against database	Unknown	No matches against database	Unknown	No signal peptide detected	0	0	4.45	0.01	5.54	Unknown	5.54
S20_scaffold_13_curated_698	S20_scaffold_13_curated	20	13	698	S20_RifleGW_Geobacter_56_21_curated	1_neg	13	S20_scaffold_13_curated_698-matches=13	Unknown		Unknown		Extracellular		Unknown	No internal helices found	Unknown	No motifs found	Unknown	No motifs found	Unknown		Periplasmic		Unknown	No matches to profiles found	Unknown	No matches against database	Unknown	No matches against database	Unknown	No signal peptide detected	0	0	4.45	0.01	5.54	Unknown	5.54
S20_scaffold_17_curated_160	S20_scaffold_17_curated	20	17	160	S20_RifleGW_Geobacter_56_21_curated	1_neg	27	S20_scaffold_17_curated_160-matches=27	Unknown		Unknown		Unknown		Unknown	No internal helices found	Unknown	No motifs found	Unknown	No motifs found	Unknown		Periplasmic		Unknown	No matches to profiles found	Unknown	No matches against database	Unknown	No matches against database	Non-Cytoplasmic	Signal peptide detected	0	0.01	9.84	0.01	0.14	Periplasmic	9.84
S20_scaffold_17_curated_300	S20_scaffold_17_curated	20	17	300	S20_RifleGW_Geobacter_56_21_curated	1_neg	4	S20_scaffold_17_curated_300-matches=4	CytoplasmicMembrane		Unknown		Unknown		Unknown	1 internal helix found	Unknown	No motifs found	Unknown	No motifs found	Unknown		Unknown		Unknown	No matches to profiles found	Unknown	No matches against database	Unknown	No matches against database	Non-Cytoplasmic	Signal peptide detected	0	9.86	0.12	0.01	0.01	CytoplasmicMembrane	9.86
S20_scaffold_17_curated_301	S20_scaffold_17_curated	20	17	301	S20_RifleGW_Geobacter_56_21_curated	1_neg	8	S20_scaffold_17_curated_301-matches=8	Unknown		Cytoplasmic		Unknown		Unknown	No internal helices found	Unknown	No motifs found	Unknown	No motifs found	Unknown		Unknown		Unknown	No matches to profiles found	Unknown	No matches against database	Unknown	No matches against database	Non-Cytoplasmic	Signal peptide detected	0	4.9	2.5	0.1	2.5	Unknown	4.9
S20_scaffold_17_curated_302	S20_scaffold_17_curated	20	17	302	S20_RifleGW_Geobacter_56_21_curated	1_neg	4	S20_scaffold_17_curated_302-matches=4	Unknown		Unknown		Unknown		Unknown	1 internal helix found	Unknown	No motifs found	Unknown	No motifs found	Unknown		Unknown		Unknown	No matches to profiles found	Unknown	No matches against database	Unknown	No matches against database	Non-Cytoplasmic	Signal peptide detected	0	2.5	2.5	2.5	2.5	Unknown	2.5
S20_scaffold_17_curated_339	S20_scaffold_17_curated	20	17	339	S20_RifleGW_Geobacter_56_21_curated	1_neg	3	S20_scaffold_17_curated_339-matches=3	Unknown		Unknown		Unknown		Unknown	No internal helices found	Unknown	No motifs found	Unknown	No motifs found	Unknown		Unknown		Unknown	No matches to profiles found	Unknown	No matches against database	Unknown	No matches against database	Non-Cytoplasmic	Signal peptide detected	0	2.5	2.5	2.5	2.5	Unknown	2.5
S20_scaffold_17_curated_351	S20_scaffold_17_curated	20	17	351	S20_RifleGW_Geobacter_56_21_curated	1_neg	4	S20_scaffold_17_curated_351-matches=4	Unknown		Unknown		Extracellular		Unknown	1 internal helix found	Unknown	No motifs found	Unknown	No motifs found	Unknown		Unknown		Unknown	No matches to profiles found	Unknown	No matches against database	Unknown	No matches against database	Non-Cytoplasmic	Signal peptide detected	0	0.01	0.11	0.23	9.65	Extracellular	9.65
S20_scaffold_17_curated_412	S20_scaffold_17_curated	20	17	412	S20_RifleGW_Geobacter_56_21_curated	1_neg	10	S20_scaffold_17_curated_412-matches=10	Unknown		Cytoplasmic		Unknown		Unknown	1 internal helix found	Unknown	No motifs found	Unknown	No motifs found	Unknown		Periplasmic		Unknown	No matches to profiles found	Unknown	No matches against database	Unknown	No matches against database	Unknown	No signal peptide detected	0.33	0.02	9.51	0	0.14	Periplasmic	9.51
S20_scaffold_17_curated_434	S20_scaffold_17_curated	20	17	434	S20_RifleGW_Geobacter_56_21_curated	1_neg	17	S20_scaffold_17_curated_434-matches=17	Unknown		Unknown		Extracellular		Unknown	1 internal helix found	Unknown	No motifs found	Unknown	No motifs found	OuterMembrane		Unknown		Unknown	No matches to profiles found	Unknown	No matches against database	Unknown	No matches against database	Non-Cytoplasmic	Signal peptide detected	0	0	0.02	3.73	6.26	Unknown	6.26
S20_scaffold_17_curated_465	S20_scaffold_17_curated	20	17	465	S20_RifleGW_Geobacter_56_21_curated	1_neg	13	S20_scaffold_17_curated_465-matches=13	Unknown		Unknown		Extracellular		Unknown	No internal helices found	Unknown	No motifs found	Unknown	No motifs found	Unknown		Periplasmic		Unknown	No matches to profiles found	Unknown	No matches against database	Unknown	No matches against database	Unknown	No signal peptide detected	0	0	4.45	0.01	5.54	Unknown	5.54
S20_scaffold_19_curated_43	S20_scaffold_19_curated	20	19	43	S20_RifleGW_Geobacter_56_21_curated	1_neg	7	S20_scaffold_19_curated_43-matches=7	Unknown		Cytoplasmic		Unknown		Unknown	1 internal helix found	Unknown	No motifs found	Unknown	No motifs found	Unknown		Unknown		Unknown	No matches to profiles found	Periplasmic	matched 417374: Periplasmic protein	Unknown	No matches against database	Non-Cytoplasmic	Signal peptide detected	0	0.12	9.76	0	0.11	Periplasmic	9.76
S20_scaffold_19_curated_134	S20_scaffold_19_curated	20	19	134	S20_RifleGW_Geobacter_56_21_curated	1_neg	33	S20_scaffold_19_curated_134-matches=33	Unknown		Unknown		Extracellular		Unknown	No internal helices found	Unknown	No motifs found	Unknown	No motifs found	Unknown		Periplasmic		Unknown	No matches to profiles found	Unknown	No matches against database	Unknown	No matches against database	Non-Cytoplasmic	Signal peptide detected	0	0	4.45	0.01	5.54	Unknown	5.54
S20_scaffold_19_curated_146	S20_scaffold_19_curated	20	19	146	S20_RifleGW_Geobacter_56_21_curated	1_neg	6	S20_scaffold_19_curated_146-matches=6	Unknown		Cytoplasmic		Unknown		CytoplasmicMembrane	3 internal helices found	Unknown	No motifs found	Unknown	No motifs found	Unknown		Unknown		Unknown	No matches to profiles found	Unknown	No matches against database	Unknown	No matches against database	Unknown	No signal peptide detected	0.68	9.16	0.03	0	0.12	CytoplasmicMembrane	9.16
S20_scaffold_19_curated_147	S20_scaffold_19_curated	20	19	147	S20_RifleGW_Geobacter_56_21_curated	1_neg	4	S20_scaffold_19_curated_147-matches=4	Unknown		Unknown		Unknown		Unknown	1 internal helix found	Unknown	No motifs found	Unknown	No motifs found	Unknown		Unknown		Unknown	No matches to profiles found	Unknown	No matches against database	Unknown	No matches against database	Unknown	No signal peptide detected	2	2	2	2	2	Unknown	2
S20_scaffold_26_curated_16	S20_scaffold_26_curated	20	26	16	S20_RifleGW_Geobacter_56_21_curated	1_neg	12	S20_scaffold_26_curated_16-matches=12	Unknown		Cytoplasmic		Unknown		Unknown	1 internal helix found	Unknown	No motifs found	Unknown	No motifs found	Unknown		Unknown		Unknown	No matches to profiles found	Unknown	No matches against database	Unknown	No matches against database	Non-Cytoplasmic	Signal peptide detected	0	4.9	2.5	0.1	2.5	Unknown	4.9
S20_scaffold_26_curated_17	S20_scaffold_26_curated	20	26	17	S20_RifleGW_Geobacter_56_21_curated	1_neg	10	S20_scaffold_26_curated_17-matches=10	Unknown		Cytoplasmic		Unknown		Unknown	1 internal helix found	Unknown	No motifs found	Unknown	No motifs found	Unknown		Unknown		Unknown	No matches to profiles found	Unknown	No matches against database	Unknown	No matches against database	Non-Cytoplasmic	Signal peptide detected	0	4.9	2.5	0.1	2.5	Unknown	4.9
S20_scaffold_26_curated_19	S20_scaffold_26_curated	20	26	19	S20_RifleGW_Geobacter_56_21_curated	1_neg	3	S20_scaffold_26_curated_19-matches=3	Unknown		Unknown		Unknown		Unknown	1 internal helix found	Unknown	No motifs found	Unknown	No motifs found	Unknown		Unknown		Unknown	No matches to profiles found	Unknown	No matches against database	Unknown	No matches against database	Non-Cytoplasmic	Signal peptide detected	0	2.5	2.5	2.5	2.5	Unknown	2.5
S20_scaffold_26_curated_20	S20_scaffold_26_curated	20	26	20	S20_RifleGW_Geobacter_56_21_curated	1_neg	3	S20_scaffold_26_curated_20-matches=3	Unknown		Unknown		Unknown		Unknown	1 internal helix found	Unknown	No motifs found	Unknown	No motifs found	Unknown		Periplasmic		Unknown	No matches to profiles found	Unknown	No matches against database	Unknown	No matches against database	Non-Cytoplasmic	Signal peptide detected	0	0.01	9.84	0.01	0.14	Periplasmic	9.84
S20_scaffold_26_curated_196	S20_scaffold_26_curated	20	26	196	S20_RifleGW_Geobacter_56_21_curated	1_neg	5	S20_scaffold_26_curated_196-matches=5	Unknown		Cytoplasmic		Unknown		Unknown	1 internal helix found	Unknown	No motifs found	Unknown	No motifs found	Unknown		Periplasmic		Unknown	No matches to profiles found	Unknown	No matches against database	Unknown	No matches against database	Non-Cytoplasmic	Signal peptide detected	0	0.02	9.84	0	0.14	Periplasmic	9.84
S20_scaffold_26_curated_271	S20_scaffold_26_curated	20	26	271	S20_RifleGW_Geobacter_56_21_curated	1_neg	11	S20_scaffold_26_curated_271-matches=11	Unknown		Cytoplasmic		Unknown		Unknown	1 internal helix found	Unknown	No motifs found	Unknown	No motifs found	Unknown		Unknown		Unknown	No matches to profiles found	Unknown	No matches against database	Unknown	No matches against database	Non-Cytoplasmic	Signal peptide detected	0	4.9	2.5	0.1	2.5	Unknown	4.9
S20_scaffold_26_curated_272	S20_scaffold_26_curated	20	26	272	S20_RifleGW_Geobacter_56_21_curated	1_neg	8	S20_scaffold_26_curated_272-matches=8	Unknown		Cytoplasmic		Unknown		Unknown	1 internal helix found	Unknown	No motifs found	Unknown	No motifs found	Unknown		Unknown		Unknown	No matches to profiles found	Unknown	No matches against database	Unknown	No matches against database	Non-Cytoplasmic	Signal peptide detected	0	4.9	2.5	0.1	2.5	Unknown	4.9
S20_scaffold_26_curated_274	S20_scaffold_26_curated	20	26	274	S20_RifleGW_Geobacter_56_21_curated	1_neg	4	S20_scaffold_26_curated_274-matches=4	Unknown		Unknown		Extracellular		Unknown	1 internal helix found	Unknown	No motifs found	Unknown	No motifs found	Unknown		Unknown		Unknown	No matches to profiles found	Unknown	No matches against database	Unknown	No matches against database	Non-Cytoplasmic	Signal peptide detected	0	0.01	0.11	0.23	9.65	Extracellular	9.65
S20_scaffold_40_curated_141	S20_scaffold_40_curated	20	40	141	S20_RifleGW_Geobacter_56_21_curated	1_neg	36	S20_scaffold_40_curated_141-matches=36	Unknown		Unknown		Extracellular		Unknown	1 internal helix found	Unknown	No motifs found	Unknown	No motifs found	Unknown		Periplasmic		Unknown	No matches to profiles found	Unknown	No matches against database	Unknown	No matches against database	Non-Cytoplasmic	Signal peptide detected	0	0	4.45	0.01	5.54	Unknown	5.54
S20_scaffold_40_curated_185	S20_scaffold_40_curated	20	40	185	S20_RifleGW_Geobacter_56_21_curated	1_neg	3	S20_scaffold_40_curated_185-matches=3	Unknown		Unknown		Unknown		Unknown	1 internal helix found	Unknown	No motifs found	Unknown	No motifs found	Unknown		Periplasmic		Unknown	No matches to profiles found	Unknown	No matches against database	Unknown	No matches against database	Non-Cytoplasmic	Signal peptide detected	0	0.01	9.84	0.01	0.14	Periplasmic	9.84
S20_scaffold_40_curated_201	S20_scaffold_40_curated	20	40	201	S20_RifleGW_Geobacter_56_21_curated	1_neg	10	S20_scaffold_40_curated_201-matches=10	Unknown		Cytoplasmic		Unknown		Unknown	No internal helices found	Unknown	No motifs found	Unknown	No motifs found	Unknown		Periplasmic		Unknown	No matches to profiles found	Unknown	No matches against database	Unknown	No matches against database	Unknown	No signal peptide detected	0.33	0.02	9.51	0	0.14	Periplasmic	9.51
S20_scaffold_40_curated_208	S20_scaffold_40_curated	20	40	208	S20_RifleGW_Geobacter_56_21_curated	1_neg	8	S20_scaffold_40_curated_208-matches=8	Unknown		Unknown		Unknown		Unknown	1 internal helix found	Unknown	No motifs found	Unknown	No motifs found	Unknown		Periplasmic		Unknown	No matches to profiles found	Unknown	No matches against database	Unknown	No matches against database	Non-Cytoplasmic	Signal peptide detected	0	0.01	9.84	0.01	0.14	Periplasmic	9.84
S20_scaffold_49_curated_127	S20_scaffold_49_curated	20	49	127	S20_RifleGW_Geobacter_56_21_curated	1_neg	7	S20_scaffold_49_curated_127-matches=7	CytoplasmicMembrane		Unknown		Unknown		CytoplasmicMembrane	3 internal helices found	Unknown	No motifs found	Unknown	No motifs found	Unknown		Unknown		Unknown	No matches to profiles found	Unknown	No matches against database	Unknown	No matches against database	Unknown	No signal peptide detected	0	10	0	0	0	CytoplasmicMembrane	10
S20_scaffold_49_curated_206	S20_scaffold_49_curated	20	49	206	S20_RifleGW_Geobacter_56_21_curated	1_neg	4	S20_scaffold_49_curated_206-matches=4	Unknown		Unknown		Unknown		Unknown	1 internal helix found	Unknown	No motifs found	Unknown	No motifs found	Unknown		Unknown		Unknown	No matches to profiles found	Unknown	No matches against database	Unknown	No matches against database	Non-Cytoplasmic	Signal peptide detected	0	2.5	2.5	2.5	2.5	Unknown	2.5
S20_scaffold_49_curated_218	S20_scaffold_49_curated	20	49	218	S20_RifleGW_Geobacter_56_21_curated	1_neg	8	S20_scaffold_49_curated_218-matches=8	Unknown		Cytoplasmic		Unknown		Unknown	No internal helices found	Unknown	No motifs found	Unknown	No motifs found	Unknown		Unknown		Unknown	No matches to profiles found	Unknown	No matches against database	Unknown	No matches against database	Non-Cytoplasmic	Signal peptide detected	0	4.9	2.5	0.1	2.5	Unknown	4.9
S20_scaffold_79_curated_10	S20_scaffold_79_curated	20	79	10	S20_RifleGW_Geobacter_56_21_curated	1_neg	14	S20_scaffold_79_curated_10-matches=14	Unknown		Unknown		Extracellular		Unknown	No internal helices found	Unknown	No motifs found	Unknown	No motifs found	Unknown		Periplasmic		Unknown	No matches to profiles found	Unknown	No matches against database	Unknown	No matches against database	Unknown	No signal peptide detected	0	0	4.45	0.01	5.54	Unknown	5.54
S20_scaffold_79_curated_146	S20_scaffold_79_curated	20	79	146	S20_RifleGW_Geobacter_56_21_curated	1_neg	9	S20_scaffold_79_curated_146-matches=9	Unknown		Unknown		Unknown		Unknown	No internal helices found	Unknown	No motifs found	Unknown	No motifs found	Unknown		Periplasmic		Unknown	No matches to profiles found	Unknown	No matches against database	Unknown	No matches against database	Non-Cytoplasmic	Signal peptide detected	0	0.01	9.84	0.01	0.14	Periplasmic	9.84
S20_scaffold_79_curated_149	S20_scaffold_79_curated	20	79	149	S20_RifleGW_Geobacter_56_21_curated	1_neg	5	S20_scaffold_79_curated_149-matches=5	Unknown		Unknown		Unknown		Unknown	No internal helices found	Unknown	No motifs found	Unknown	No motifs found	Unknown		Unknown		Unknown	No matches to profiles found	Periplasmic	matched 123431: Periplasmic protein	Unknown	No matches against database	Unknown	No signal peptide detected	0.33	0.06	9.44	0.06	0.11	Periplasmic	9.44
S20_scaffold_87_curated_98	S20_scaffold_87_curated	20	87	98	S20_RifleGW_Geobacter_56_21_curated	1_neg	12	S20_scaffold_87_curated_98-matches=12	Unknown		Unknown		Unknown		Unknown	1 internal helix found	Unknown	No motifs found	Unknown	No motifs found	Unknown		Periplasmic		Unknown	No matches to profiles found	Unknown	No matches against database	Unknown	No matches against database	Non-Cytoplasmic	Signal peptide detected	0	0.01	9.84	0.01	0.14	Periplasmic	9.84
S20_scaffold_87_curated_153	S20_scaffold_87_curated	20	87	153	S20_RifleGW_Geobacter_56_21_curated	1_neg	14	S20_scaffold_87_curated_153-matches=14	Unknown		Unknown		Extracellular		Unknown	No internal helices found	Unknown	No motifs found	Unknown	No motifs found	Unknown		Unknown		Unknown	No matches to profiles found	Unknown	No matches against database	Unknown	No matches against database	Non-Cytoplasmic	Signal peptide detected	0	0.01	0.11	0.23	9.65	Extracellular	9.65
S20_scaffold_87_curated_206	S20_scaffold_87_curated	20	87	206	S20_RifleGW_Geobacter_56_21_curated	1_neg	26	S20_scaffold_87_curated_206-matches=26	Unknown		Unknown		Extracellular		Unknown	No internal helices found	Unknown	No motifs found	Unknown	No motifs found	Unknown		Unknown		Unknown	No matches to profiles found	Unknown	No matches against database	Unknown	No matches against database	Non-Cytoplasmic	Signal peptide detected	0	0.01	0.11	0.23	9.65	Extracellular	9.65
S20_scaffold_87_curated_208	S20_scaffold_87_curated	20	87	208	S20_RifleGW_Geobacter_56_21_curated	1_neg	10	S20_scaffold_87_curated_208-matches=10	Unknown		Unknown		Extracellular		Unknown	No internal helices found	Unknown	No motifs found	Unknown	No motifs found	Unknown		Periplasmic		Unknown	No matches to profiles found	Unknown	No matches against database	Unknown	No matches against database	Unknown	No signal peptide detected	0	0	4.45	0.01	5.54	Unknown	5.54
S20_scaffold_87_curated_209	S20_scaffold_87_curated	20	87	209	S20_RifleGW_Geobacter_56_21_curated	1_neg	5	S20_scaffold_87_curated_209-matches=5	Unknown		Cytoplasmic		Unknown		Unknown	1 internal helix found	Unknown	No motifs found	Unknown	No motifs found	Unknown		Unknown		Unknown	No matches to profiles found	Unknown	No matches against database	Unknown	No matches against database	Unknown	No signal peptide detected	8.96	0.51	0.26	0.01	0.26	Cytoplasmic	8.96
S20_scaffold_178_curated_63	S20_scaffold_178_curated	20	178	63	S20_RifleGW_Geobacter_56_21_curated	1_neg	33	S20_scaffold_178_curated_63-matches=33	Unknown		Unknown		Extracellular		Unknown	No internal helices found	Unknown	No motifs found	Unknown	No motifs found	Unknown		Periplasmic		Unknown	No matches to profiles found	Unknown	No matches against database	Unknown	No matches against database	Non-Cytoplasmic	Signal peptide detected	0	0	4.45	0.01	5.54	Unknown	5.54
S20_scaffold_246_curated_33	S20_scaffold_246_curated	20	246	33	S20_RifleGW_Geobacter_56_21_curated	1_neg	27	S20_scaffold_246_curated_33-matches=27	Unknown		Unknown		Extracellular		Unknown	No internal helices found	Unknown	No motifs found	Unknown	No motifs found	Unknown		Periplasmic		Unknown	No matches to profiles found	Unknown	No matches against database	Unknown	No matches against database	Non-Cytoplasmic	Signal peptide detected	0	0	4.45	0.01	5.54	Unknown	5.54
S20_scaffold_323_curated_21	S20_scaffold_323_curated	20	323	21	S20_RifleGW_Geobacter_56_21_curated	1_neg	23	S20_scaffold_323_curated_21-matches=23	Unknown		Unknown		Extracellular		Unknown	No internal helices found	Unknown	No motifs found	Unknown	No motifs found	Unknown		Unknown		Unknown	No matches to profiles found	Unknown	No matches against database	Unknown	No matches against database	Non-Cytoplasmic	Signal peptide detected	0	0.01	0.11	0.23	9.65	Extracellular	9.65
S20_scaffold_388_curated_46	S20_scaffold_388_curated	20	388	46	S20_RifleGW_Geobacter_56_21_curated	1_neg	21	S20_scaffold_388_curated_46-matches=21	Unknown		Unknown		Extracellular		Unknown	No internal helices found	Unknown	No motifs found	Unknown	No motifs found	Unknown		Unknown		Unknown	No matches to profiles found	Unknown	No matches against database	Unknown	No matches against database	Non-Cytoplasmic	Signal peptide detected	0	0.01	0.11	0.23	9.65	Extracellular	9.65
S20_scaffold_388_curated_47	S20_scaffold_388_curated	20	388	47	S20_RifleGW_Geobacter_56_21_curated	1_neg	4	S20_scaffold_388_curated_47-matches=4	Unknown		Unknown		Unknown		Unknown	No internal helices found	Unknown	No motifs found	Unknown	No motifs found	Unknown		Unknown		Unknown	No matches to profiles found	Unknown	No matches against database	Unknown	No matches against database	Unknown	No signal peptide detected	2	2	2	2	2	Unknown	2
S20_scaffold_388_curated_48	S20_scaffold_388_curated	20	388	48	S20_RifleGW_Geobacter_56_21_curated	1_neg	4	S20_scaffold_388_curated_48-matches=4	Unknown		Unknown		Unknown		Unknown	1 internal helix found	Unknown	No motifs found	Unknown	No motifs found	Unknown		Periplasmic		Unknown	No matches to profiles found	Unknown	No matches against database	Unknown	No matches against database	Non-Cytoplasmic	Signal peptide detected	0	0.01	9.84	0.01	0.14	Periplasmic	9.84
S20_scaffold_388_curated_55	S20_scaffold_388_curated	20	388	55	S20_RifleGW_Geobacter_56_21_curated	1_neg	36	S20_scaffold_388_curated_55-matches=36	Unknown		Unknown		Extracellular		Unknown	1 internal helix found	Unknown	No motifs found	Unknown	No motifs found	Unknown		Periplasmic		Unknown	No matches to profiles found	Unknown	No matches against database	Unknown	No matches against database	Non-Cytoplasmic	Signal peptide detected	0	0	4.45	0.01	5.54	Unknown	5.54
S20_scaffold_460_curated_8	S20_scaffold_460_curated	20	460	8	S20_RifleGW_Geobacter_56_21_curated	1_neg	5	S20_scaffold_460_curated_8-matches=5	Unknown		Unknown		Unknown		Unknown	1 internal helix found	Unknown	No motifs found	Unknown	No motifs found	Unknown		Unknown		Unknown	No matches to profiles found	Unknown	No matches against database	Unknown	No matches against database	Unknown	No signal peptide detected	2	2	2	2	2	Unknown	2
S20_scaffold_547_curated_16	S20_scaffold_547_curated	20	547	16	S20_RifleGW_Geobacter_56_21_curated	1_neg	9	S20_scaffold_547_curated_16-matches=9	Unknown		Unknown		Extracellular		Unknown	No internal helices found	Unknown	No motifs found	Unknown	No motifs found	Unknown		Unknown		Unknown	No matches to profiles found	Unknown	No matches against database	Unknown	No matches against database	Non-Cytoplasmic	Signal peptide detected	0	0.01	0.11	0.23	9.65	Extracellular	9.65
S20_scaffold_547_curated_17	S20_scaffold_547_curated	20	547	17	S20_RifleGW_Geobacter_56_21_curated	1_neg	8	S20_scaffold_547_curated_17-matches=8	Unknown		Cytoplasmic		Unknown		Unknown	No internal helices found	Unknown	No motifs found	Unknown	No motifs found	Unknown		Unknown		Unknown	No matches to profiles found	Unknown	No matches against database	Unknown	No matches against database	Unknown	No signal peptide detected	8.96	0.51	0.26	0.01	0.26	Cytoplasmic	8.96
S20_scaffold_547_curated_19	S20_scaffold_547_curated	20	547	19	S20_RifleGW_Geobacter_56_21_curated	1_neg	12	S20_scaffold_547_curated_19-matches=12	Unknown		Unknown		Extracellular		Unknown	No internal helices found	Unknown	No motifs found	Unknown	No motifs found	Unknown		Unknown		Unknown	No matches to profiles found	Unknown	No matches against database	Unknown	No matches against database	Unknown	No signal peptide detected	0.01	0.01	0.11	0.23	9.64	Extracellular	9.64
S20_scaffold_603_curated_14	S20_scaffold_603_curated	20	603	14	S20_RifleGW_Geobacter_56_21_curated	1_neg	4	S20_scaffold_603_curated_14-matches=4	Unknown		Unknown		Unknown		Unknown	1 internal helix found	Unknown	No motifs found	Unknown	No motifs found	Unknown		Unknown		Unknown	No matches to profiles found	Unknown	No matches against database	Unknown	No matches against database	Non-Cytoplasmic	Signal peptide detected	0	2.5	2.5	2.5	2.5	Unknown	2.5
S20_scaffold_603_curated_15	S20_scaffold_603_curated	20	603	15	S20_RifleGW_Geobacter_56_21_curated	1_neg	4	S20_scaffold_603_curated_15-matches=4	Unknown		Cytoplasmic		Unknown		Unknown	1 internal helix found	Unknown	No motifs found	Unknown	No motifs found	Unknown		Unknown		Unknown	No matches to profiles found	Periplasmic	matched 37154846: Cytochrome c-552 precursor	Unknown	No matches against database	Non-Cytoplasmic	Signal peptide detected	0	0.12	9.76	0	0.11	Periplasmic	9.76
S20_scaffold_2548_curated_1	S20_scaffold_2548_curated	20	2548	1	S20_RifleGW_Geobacter_56_21_curated	1_neg	9	S20_scaffold_2548_curated_1-matches=9	Unknown		Unknown		Extracellular		Unknown	No internal helices found	Unknown	No motifs found	Unknown	No motifs found	Unknown		Unknown		Unknown	No matches to profiles found	Unknown	No matches against database	Unknown	No matches against database	Unknown	No signal peptide detected	0.01	0.01	0.11	0.23	9.64	Extracellular	9.64
S21_scaffold_19_curated_759	S21_scaffold_19_curated	21	19	759	S21_RifCSP_Pseudomonas_stutzeri_64_159_curated	1_neg	4	S21_scaffold_19_curated_759-matches=4	Unknown		Unknown		Unknown		Unknown	1 internal helix found	Unknown	No motifs found	Unknown	No motifs found	Unknown		Unknown		Unknown	No matches to profiles found	CytoplasmicMembrane	matched 15596369: cytochrome c-type protein NapC[Pseudomonas aeruginosa PAO1]	Unknown	No matches against database	Unknown	No signal peptide detected	0.15	9.82	0.01	0.01	0.01	CytoplasmicMembrane	9.82
S21_scaffold_25_curated_377	S21_scaffold_25_curated	21	25	377	S21_RifCSP_Pseudomonas_stutzeri_64_159_curated	1_neg	3	S21_scaffold_25_curated_377-matches=3	Unknown		Unknown		Unknown		Unknown	1 internal helix found	Unknown	No motifs found	Unknown	No motifs found	Unknown		Periplasmic		Unknown	No matches to profiles found	CytoplasmicMembrane	matched 2493995: Diheme cytochrome c-type	Unknown	No matches against database	Non-Cytoplasmic	Signal peptide detected	0	4.96	4.96	0.01	0.07	Unknown	4.96
S21_scaffold_35_curated_197	S21_scaffold_35_curated	21	35	197	S21_RifCSP_Pseudomonas_stutzeri_64_159_curated	1_neg	4	S21_scaffold_35_curated_197-matches=4	Unknown		Unknown		Unknown		Unknown	1 internal helix found	Unknown	No motifs found	Unknown	No motifs found	Unknown		Unknown		Unknown	No matches to profiles found	CytoplasmicMembrane	matched 15596369: cytochrome c-type protein NapC[Pseudomonas aeruginosa PAO1]	Unknown	No matches against database	Unknown	No signal peptide detected	0.15	9.82	0.01	0.01	0.01	CytoplasmicMembrane	9.82
S21_scaffold_246_curated_9	S21_scaffold_246_curated	21	246	9	S21_RifCSP_Pseudomonas_stutzeri_64_159_curated	1_neg	3	S21_scaffold_246_curated_9-matches=3	Unknown		Unknown		Unknown		Unknown	1 internal helix found	Unknown	No motifs found	Unknown	No motifs found	Unknown		Periplasmic		Unknown	No matches to profiles found	CytoplasmicMembrane	matched 2493995: Diheme cytochrome c-type	Unknown	No matches against database	Unknown	No signal peptide detected	0.07	4.92	4.93	0	0.07	Unknown	4.93
S21_scaffold_252_curated_6	S21_scaffold_252_curated	21	252	6	S21_RifCSP_Pseudomonas_stutzeri_64_159_curated	1_neg	7	S21_scaffold_252_curated_6-matches=7	Unknown		Unknown		Unknown		Unknown	1 internal helix found	Unknown	No motifs found	Unknown	No motifs found	Unknown		Periplasmic		Unknown	No matches to profiles found	Unknown	No matches against database	Unknown	No matches against database	Non-Cytoplasmic	Signal peptide detected	0	0.01	9.84	0.01	0.14	Periplasmic	9.84
S21_scaffold_41_curated_363	S21_scaffold_41_curated	21	41	363	S21_RifCSP_Burkholderiales_65_185_curated	1_neg	3	S21_scaffold_41_curated_363-matches=3	Unknown		Unknown		Unknown		Unknown	1 internal helix found	Unknown	No motifs found	Unknown	No motifs found	Unknown		Unknown		Unknown	No matches to profiles found	CytoplasmicMembrane	matched 2493995: Diheme cytochrome c-type	Unknown	No matches against database	Non-Cytoplasmic	Signal peptide detected	0	9.97	0.01	0.01	0.01	CytoplasmicMembrane	9.97
S21_scaffold_52_curated_207	S21_scaffold_52_curated	21	52	207	S21_RifCSP_Burkholderiales_65_185_curated	1_neg	3	S21_scaffold_52_curated_207-matches=3	Unknown		Unknown		Unknown		Unknown	1 internal helix found	Unknown	No motifs found	Unknown	No motifs found	Unknown		Unknown		Unknown	No matches to profiles found	CytoplasmicMembrane	matched 118508: Cytoplasmic membrane integral membrane protein	Unknown	No matches against database	Unknown	No signal peptide detected	0.15	9.82	0.01	0.01	0.01	CytoplasmicMembrane	9.82
S22_scaffold_38_curated_53	S22_scaffold_38_curated	22	38	53	S22_Agrobacterium_59_367_curated	1_neg	4	S22_scaffold_38_curated_53-matches=4	Unknown		Unknown		Unknown		Unknown	1 internal helix found	Unknown	No motifs found	Unknown	No motifs found	Unknown		Unknown		Unknown	No matches to profiles found	CytoplasmicMembrane	matched 2493991: Cytochrome c-type protein napC	Unknown	No matches against database	Unknown	No signal peptide detected	0.15	9.82	0.01	0.01	0.01	CytoplasmicMembrane	9.82
S22_scaffold_39_curated_23	S22_scaffold_39_curated	22	39	23	S22_Xanthobacter_67_227_curated	1_neg	5	S22_scaffold_39_curated_23-matches=5	Unknown		Unknown		Unknown		Unknown	1 internal helix found	Unknown	No motifs found	Unknown	No motifs found	Unknown		Unknown		Unknown	No matches to profiles found	Periplasmic	matched 15597677: hypothetical protein[Pseudomonas aeruginosa PAO1]	Unknown	No matches against database	Non-Cytoplasmic	Signal peptide detected	0	0.06	9.76	0.06	0.11	Periplasmic	9.76
S22_scaffold_59_curated_108	S22_scaffold_59_curated	22	59	108	S22_Xanthobacter_67_227_curated	1_neg	3	S22_scaffold_59_curated_108-matches=3	Unknown		Unknown		Unknown		Unknown	No internal helices found	Unknown	No motifs found	Unknown	No motifs found	Unknown		Unknown		Unknown	No matches to profiles found	CytoplasmicMembrane	matched 2493995: Diheme cytochrome c-type	Unknown	No matches against database	Non-Cytoplasmic	Signal peptide detected	0	9.97	0.01	0.01	0.01	CytoplasmicMembrane	9.97
S22_scaffold_60_curated_36	S22_scaffold_60_curated	22	60	36	S22_Xanthobacter_67_227_curated	1_neg	3	S22_scaffold_60_curated_36-matches=3	CytoplasmicMembrane		Unknown		Unknown		Unknown	1 internal helix found	Unknown	No motifs found	Unknown	No motifs found	Unknown		Unknown		Unknown	No matches to profiles found	CytoplasmicMembrane	matched 118508: Cytoplasmic membrane integral membrane protein	Unknown	No matches against database	Unknown	No signal peptide detected	0	10	0	0	0	CytoplasmicMembrane	10
S23_scaffold_56_curated_183	S23_scaffold_56_curated	23	56	183	S23_Azospira_oryzae_66_856_curated	1_neg	5	S23_scaffold_56_curated_183-matches=5	Unknown		Unknown		Extracellular		Unknown	1 internal helix found	Unknown	No motifs found	Unknown	No motifs found	Unknown		Unknown		Unknown	No matches to profiles found	Periplasmic	matched 15597677: hypothetical protein[Pseudomonas aeruginosa PAO1]	Unknown	No matches against database	Non-Cytoplasmic	Signal peptide detected	0	0	4.91	0.07	5.02	Unknown	5.02
S23_scaffold_95_curated_31	S23_scaffold_95_curated	23	95	31	S23_Azospira_oryzae_66_856_curated	1_neg	4	S23_scaffold_95_curated_31-matches=4	Unknown		Unknown		Unknown		Unknown	1 internal helix found	Unknown	No motifs found	Unknown	No motifs found	Unknown		Unknown		Unknown	No matches to profiles found	CytoplasmicMembrane	matched 15596369: cytochrome c-type protein NapC[Pseudomonas aeruginosa PAO1]	Unknown	No matches against database	Unknown	No signal peptide detected	0.15	9.82	0.01	0.01	0.01	CytoplasmicMembrane	9.82
S25_scaffold_2091_curated_1	S25_scaffold_2091_curated	25	2091	1	S25_RifleGW_Geobacter_56_8_curated	1_neg	3	S25_scaffold_2091_curated_1-matches=3	Unknown		Unknown		Unknown		Unknown	No internal helices found	Unknown	No motifs found	Unknown	No motifs found	Unknown		Periplasmic		Unknown	No matches to profiles found	Unknown	No matches against database	Unknown	No matches against database	Non-Cytoplasmic	Signal peptide detected	0	0.01	9.84	0.01	0.14	Periplasmic	9.84
S25_scaffold_2091_curated_2	S25_scaffold_2091_curated	25	2091	2	S25_RifleGW_Geobacter_56_8_curated	1_neg	4	S25_scaffold_2091_curated_2-matches=4	CytoplasmicMembrane		Unknown		Unknown		Unknown	1 internal helix found	Unknown	No motifs found	Unknown	No motifs found	Unknown		Unknown		Unknown	No matches to profiles found	Unknown	No matches against database	Unknown	No matches against database	Non-Cytoplasmic	Signal peptide detected	0	9.86	0.12	0.01	0.01	CytoplasmicMembrane	9.86
S25_scaffold_2411_curated_2	S25_scaffold_2411_curated	25	2411	2	S25_RifleGW_Geobacter_56_8_curated	1_neg	4	S25_scaffold_2411_curated_2-matches=4	Unknown		Unknown		Extracellular		Unknown	No internal helices found	Unknown	No motifs found	Unknown	No motifs found	Unknown		Unknown		Unknown	No matches to profiles found	Unknown	No matches against database	Unknown	No matches against database	Unknown	No signal peptide detected	0.01	0.01	0.11	0.23	9.64	Extracellular	9.64
S25_scaffold_2585_curated_1	S25_scaffold_2585_curated	25	2585	1	S25_RifleGW_Geobacter_56_8_curated	1_neg	7	S25_scaffold_2585_curated_1-matches=7	Unknown		Unknown		Unknown		Unknown	No internal helices found	Unknown	No motifs found	Unknown	No motifs found	Unknown		Unknown		Unknown	No matches to profiles found	Unknown	No matches against database	Unknown	No matches against database	Unknown	No signal peptide detected	2	2	2	2	2	Unknown	2
S25_scaffold_2601_curated_1	S25_scaffold_2601_curated	25	2601	1	S25_RifleGW_Geobacter_56_8_curated	1_neg	8	S25_scaffold_2601_curated_1-matches=8	Unknown		Unknown		Unknown		Unknown	No internal helices found	Unknown	No motifs found	Unknown	No motifs found	Unknown		Periplasmic		Unknown	No matches to profiles found	Unknown	No matches against database	Unknown	No matches against database	Unknown	No signal peptide detected	0.01	0.01	9.83	0.01	0.14	Periplasmic	9.83
S25_scaffold_2901_curated_4	S25_scaffold_2901_curated	25	2901	4	S25_RifleGW_Geobacter_56_8_curated	1_neg	3	S25_scaffold_2901_curated_4-matches=3	Unknown		Unknown		Unknown		Unknown	No internal helices found	Unknown	No motifs found	Unknown	No motifs found	Unknown		Periplasmic		Unknown	No matches to profiles found	Unknown	No matches against database	Unknown	No matches against database	Unknown	No signal peptide detected	0.01	0.01	9.83	0.01	0.14	Periplasmic	9.83
S25_scaffold_3018_curated_2	S25_scaffold_3018_curated	25	3018	2	S25_RifleGW_Geobacter_56_8_curated	1_neg	7	S25_scaffold_3018_curated_2-matches=7	Unknown		Cytoplasmic		Unknown		Unknown	1 internal helix found	Unknown	No motifs found	Unknown	No motifs found	Unknown		Unknown		Unknown	No matches to profiles found	Unknown	No matches against database	Unknown	No matches against database	Unknown	No signal peptide detected	8.96	0.51	0.26	0.01	0.26	Cytoplasmic	8.96
S25_scaffold_3018_curated_3	S25_scaffold_3018_curated	25	3018	3	S25_RifleGW_Geobacter_56_8_curated	1_neg	10	S25_scaffold_3018_curated_3-matches=10	Unknown		Cytoplasmic		Unknown		Unknown	No internal helices found	Unknown	No motifs found	Unknown	No motifs found	Unknown		Unknown		Unknown	No matches to profiles found	Unknown	No matches against database	Unknown	No matches against database	Unknown	No signal peptide detected	8.96	0.51	0.26	0.01	0.26	Cytoplasmic	8.96
S25_scaffold_3031_curated_1	S25_scaffold_3031_curated	25	3031	1	S25_RifleGW_Geobacter_56_8_curated	1_neg	5	S25_scaffold_3031_curated_1-matches=5	Unknown		Unknown		Unknown		Unknown	No internal helices found	Unknown	No motifs found	Unknown	No motifs found	Unknown		Unknown		Unknown	No matches to profiles found	Unknown	No matches against database	Unknown	No matches against database	Non-Cytoplasmic	Signal peptide detected	0	2.5	2.5	2.5	2.5	Unknown	2.5
S25_scaffold_3153_curated_1	S25_scaffold_3153_curated	25	3153	1	S25_RifleGW_Geobacter_56_8_curated	1_neg	30	S25_scaffold_3153_curated_1-matches=30	Unknown		Unknown		Extracellular		Unknown	No internal helices found	Unknown	No motifs found	Unknown	No motifs found	Unknown		Periplasmic		Unknown	No matches to profiles found	Unknown	No matches against database	Unknown	No matches against database	Unknown	No signal peptide detected	0	0	4.45	0.01	5.54	Unknown	5.54
S25_scaffold_3245_curated_1	S25_scaffold_3245_curated	25	3245	1	S25_RifleGW_Geobacter_56_8_curated	1_neg	7	S25_scaffold_3245_curated_1-matches=7	Unknown		Unknown		Unknown		Unknown	No internal helices found	Unknown	No motifs found	Unknown	No motifs found	Unknown		Unknown		Unknown	No matches to profiles found	Unknown	No matches against database	Unknown	No matches against database	Non-Cytoplasmic	Signal peptide detected	0	2.5	2.5	2.5	2.5	Unknown	2.5
S25_scaffold_3288_curated_1	S25_scaffold_3288_curated	25	3288	1	S25_RifleGW_Geobacter_56_8_curated	1_neg	12	S25_scaffold_3288_curated_1-matches=12	Unknown		Unknown		Unknown		Unknown	No internal helices found	Unknown	No motifs found	Unknown	No motifs found	Unknown		Periplasmic		Unknown	No matches to profiles found	Unknown	No matches against database	Unknown	No matches against database	Unknown	No signal peptide detected	0.01	0.01	9.83	0.01	0.14	Periplasmic	9.83
S25_scaffold_3545_curated_4	S25_scaffold_3545_curated	25	3545	4	S25_RifleGW_Geobacter_56_8_curated	1_neg	8	S25_scaffold_3545_curated_4-matches=8	Unknown		Unknown		Extracellular		Unknown	1 internal helix found	Unknown	No motifs found	Unknown	No motifs found	Unknown		Unknown		Unknown	No matches to profiles found	Unknown	No matches against database	Unknown	No matches against database	Non-Cytoplasmic	Signal peptide detected	0	0.01	0.11	0.23	9.65	Extracellular	9.65
S25_scaffold_3770_curated_2	S25_scaffold_3770_curated	25	3770	2	S25_RifleGW_Geobacter_56_8_curated	1_neg	19	S25_scaffold_3770_curated_2-matches=19	Unknown		Unknown		Extracellular		Unknown	No internal helices found	Unknown	No motifs found	Unknown	No motifs found	Unknown		Periplasmic		Unknown	No matches to profiles found	Unknown	No matches against database	Unknown	No matches against database	Unknown	No signal peptide detected	0	0	4.45	0.01	5.54	Unknown	5.54
S25_scaffold_4041_curated_2	S25_scaffold_4041_curated	25	4041	2	S25_RifleGW_Geobacter_56_8_curated	1_neg	3	S25_scaffold_4041_curated_2-matches=3	Unknown		Unknown		Unknown		Unknown	No internal helices found	Unknown	No motifs found	Unknown	No motifs found	Unknown		Unknown		Unknown	No matches to profiles found	Unknown	No matches against database	Unknown	No matches against database	Non-Cytoplasmic	Signal peptide detected	0	2.5	2.5	2.5	2.5	Unknown	2.5
S25_scaffold_4328_curated_1	S25_scaffold_4328_curated	25	4328	1	S25_RifleGW_Geobacter_56_8_curated	1_neg	22	S25_scaffold_4328_curated_1-matches=22	Unknown		Unknown		Extracellular		Unknown	No internal helices found	Unknown	No motifs found	Unknown	No motifs found	Unknown		Periplasmic		Unknown	No matches to profiles found	Unknown	No matches against database	Unknown	No matches against database	Unknown	No signal peptide detected	0	0	4.45	0.01	5.54	Unknown	5.54
S25_scaffold_4502_curated_1	S25_scaffold_4502_curated	25	4502	1	S25_RifleGW_Geobacter_56_8_curated	1_neg	20	S25_scaffold_4502_curated_1-matches=20	Unknown		Unknown		Extracellular		Unknown	No internal helices found	Unknown	No motifs found	Unknown	No motifs found	Unknown		Periplasmic		Unknown	No matches to profiles found	Unknown	No matches against database	Unknown	No matches against database	Unknown	No signal peptide detected	0	0	4.45	0.01	5.54	Unknown	5.54
S25_scaffold_4765_curated_1	S25_scaffold_4765_curated	25	4765	1	S25_RifleGW_Geobacter_56_8_curated	1_neg	10	S25_scaffold_4765_curated_1-matches=10	Unknown		Unknown		Extracellular		Unknown	No internal helices found	Unknown	No motifs found	Unknown	No motifs found	Unknown		Unknown		Unknown	No matches to profiles found	Unknown	No matches against database	Unknown	No matches against database	Unknown	No signal peptide detected	0.01	0.01	0.11	0.23	9.64	Extracellular	9.64
S25_scaffold_4793_curated_3	S25_scaffold_4793_curated	25	4793	3	S25_RifleGW_Geobacter_56_8_curated	1_neg	9	S25_scaffold_4793_curated_3-matches=9	Unknown		Unknown		Extracellular		Unknown	No internal helices found	Unknown	No motifs found	Unknown	No motifs found	Unknown		Unknown		Unknown	No matches to profiles found	Unknown	No matches against database	Unknown	No matches against database	Non-Cytoplasmic	Signal peptide detected	0	0.01	0.11	0.23	9.65	Extracellular	9.65
S25_scaffold_4880_curated_1	S25_scaffold_4880_curated	25	4880	1	S25_RifleGW_Geobacter_56_8_curated	1_neg	3	S25_scaffold_4880_curated_1-matches=3	Unknown		Cytoplasmic		Unknown		Unknown	No internal helices found	Unknown	No motifs found	Unknown	No motifs found	Unknown		Unknown		Unknown	No matches to profiles found	Unknown	No matches against database	Unknown	No matches against database	Unknown	No signal peptide detected	8.96	0.51	0.26	0.01	0.26	Cytoplasmic	8.96
S25_scaffold_5007_curated_5	S25_scaffold_5007_curated	25	5007	5	S25_RifleGW_Geobacter_56_8_curated	1_neg	9	S25_scaffold_5007_curated_5-matches=9	Unknown		Unknown		Extracellular		Unknown	No internal helices found	Unknown	No motifs found	Unknown	No motifs found	Unknown		Unknown		Unknown	No matches to profiles found	Unknown	No matches against database	Unknown	No matches against database	Non-Cytoplasmic	Signal peptide detected	0	0.01	0.11	0.23	9.65	Extracellular	9.65
S25_scaffold_5035_curated_1	S25_scaffold_5035_curated	25	5035	1	S25_RifleGW_Geobacter_56_8_curated	1_neg	4	S25_scaffold_5035_curated_1-matches=4	Unknown		Unknown		Extracellular		Unknown	No internal helices found	Unknown	No motifs found	Unknown	No motifs found	Unknown		Periplasmic		Unknown	No matches to profiles found	Unknown	No matches against database	Unknown	No matches against database	Unknown	No signal peptide detected	0	0	4.45	0.01	5.54	Unknown	5.54
S25_scaffold_5192_curated_1	S25_scaffold_5192_curated	25	5192	1	S25_RifleGW_Geobacter_56_8_curated	1_neg	10	S25_scaffold_5192_curated_1-matches=10	Unknown		Cytoplasmic		Unknown		Unknown	1 internal helix found	Unknown	No motifs found	Unknown	No motifs found	Unknown		Unknown		Unknown	No matches to profiles found	Unknown	No matches against database	Unknown	No matches against database	Non-Cytoplasmic	Signal peptide detected	0	4.9	2.5	0.1	2.5	Unknown	4.9
S25_scaffold_5265_curated_1	S25_scaffold_5265_curated	25	5265	1	S25_RifleGW_Geobacter_56_8_curated	1_neg	18	S25_scaffold_5265_curated_1-matches=18	Unknown		Unknown		Extracellular		Unknown	No internal helices found	Unknown	No motifs found	Unknown	No motifs found	Unknown		Periplasmic		Unknown	No matches to profiles found	Unknown	No matches against database	Unknown	No matches against database	Unknown	No signal peptide detected	0	0	4.45	0.01	5.54	Unknown	5.54
S25_scaffold_5281_curated_2	S25_scaffold_5281_curated	25	5281	2	S25_RifleGW_Geobacter_56_8_curated	1_neg	3	S25_scaffold_5281_curated_2-matches=3	Unknown		Unknown		Unknown		Unknown	No internal helices found	Unknown	No motifs found	Unknown	No motifs found	Unknown		Unknown		Unknown	No matches to profiles found	Unknown	No matches against database	Unknown	No matches against database	Unknown	No signal peptide detected	2	2	2	2	2	Unknown	2
S25_scaffold_5428_curated_3	S25_scaffold_5428_curated	25	5428	3	S25_RifleGW_Geobacter_56_8_curated	1_neg	7	S25_scaffold_5428_curated_3-matches=7	Unknown		Cytoplasmic		Unknown		Unknown	No internal helices found	Unknown	No motifs found	Unknown	No motifs found	Unknown		Periplasmic		Unknown	No matches to profiles found	Unknown	No matches against database	Unknown	No matches against database	Unknown	No signal peptide detected	0.33	0.02	9.51	0	0.14	Periplasmic	9.51
S25_scaffold_5470_curated_1	S25_scaffold_5470_curated	25	5470	1	S25_RifleGW_Geobacter_56_8_curated	1_neg	7	S25_scaffold_5470_curated_1-matches=7	Unknown		Unknown		Extracellular		Unknown	No internal helices found	Unknown	No motifs found	Unknown	No motifs found	Unknown		Unknown		Unknown	No matches to profiles found	Unknown	No matches against database	Unknown	No matches against database	Unknown	No signal peptide detected	0.01	0.01	0.11	0.23	9.64	Extracellular	9.64
S25_scaffold_5640_curated_2	S25_scaffold_5640_curated	25	5640	2	S25_RifleGW_Geobacter_56_8_curated	1_neg	19	S25_scaffold_5640_curated_2-matches=19	Unknown		Unknown		Extracellular		Unknown	No internal helices found	Unknown	No motifs found	Unknown	No motifs found	Unknown		Unknown		Unknown	No matches to profiles found	Unknown	No matches against database	Unknown	No matches against database	Unknown	No signal peptide detected	0.01	0.01	0.11	0.23	9.64	Extracellular	9.64
S25_scaffold_5729_curated_1	S25_scaffold_5729_curated	25	5729	1	S25_RifleGW_Geobacter_56_8_curated	1_neg	20	S25_scaffold_5729_curated_1-matches=20	Unknown		Unknown		Extracellular		Unknown	No internal helices found	Unknown	No motifs found	Unknown	No motifs found	Unknown		Periplasmic		Unknown	No matches to profiles found	Unknown	No matches against database	Unknown	No matches against database	Unknown	No signal peptide detected	0	0	4.45	0.01	5.54	Unknown	5.54
S25_scaffold_5882_curated_1	S25_scaffold_5882_curated	25	5882	1	S25_RifleGW_Geobacter_56_8_curated	1_neg	19	S25_scaffold_5882_curated_1-matches=19	Unknown		Unknown		Extracellular		Unknown	No internal helices found	Unknown	No motifs found	Unknown	No motifs found	Unknown		Periplasmic		Unknown	No matches to profiles found	Unknown	No matches against database	Unknown	No matches against database	Unknown	No signal peptide detected	0	0	4.45	0.01	5.54	Unknown	5.54
S25_scaffold_6518_curated_2	S25_scaffold_6518_curated	25	6518	2	S25_RifleGW_Geobacter_56_8_curated	1_neg	3	S25_scaffold_6518_curated_2-matches=3	Unknown		Unknown		Unknown		Unknown	1 internal helix found	Unknown	No motifs found	Unknown	No motifs found	Unknown		Periplasmic		Unknown	No matches to profiles found	Unknown	No matches against database	Unknown	No matches against database	Non-Cytoplasmic	Signal peptide detected	0	0.01	9.84	0.01	0.14	Periplasmic	9.84
S25_scaffold_6593_curated_1	S25_scaffold_6593_curated	25	6593	1	S25_RifleGW_Geobacter_56_8_curated	1_neg	5	S25_scaffold_6593_curated_1-matches=5	Unknown		Cytoplasmic		Unknown		Unknown	1 internal helix found	Unknown	No motifs found	Unknown	No motifs found	Unknown		Periplasmic		Unknown	No matches to profiles found	Unknown	No matches against database	Unknown	No matches against database	Non-Cytoplasmic	Signal peptide detected	0	0.02	9.84	0	0.14	Periplasmic	9.84
S25_scaffold_6667_curated_1	S25_scaffold_6667_curated	25	6667	1	S25_RifleGW_Geobacter_56_8_curated	1_neg	9	S25_scaffold_6667_curated_1-matches=9	Unknown		Unknown		Extracellular		Unknown	No internal helices found	Unknown	No motifs found	Unknown	No motifs found	Unknown		Periplasmic		Unknown	No matches to profiles found	Unknown	No matches against database	Unknown	No matches against database	Unknown	No signal peptide detected	0	0	4.45	0.01	5.54	Unknown	5.54
S25_scaffold_6741_curated_1	S25_scaffold_6741_curated	25	6741	1	S25_RifleGW_Geobacter_56_8_curated	1_neg	4	S25_scaffold_6741_curated_1-matches=4	Unknown		Cytoplasmic		Unknown		Unknown	No internal helices found	Unknown	No motifs found	Unknown	No motifs found	Unknown		Unknown		Unknown	No matches to profiles found	Unknown	No matches against database	Unknown	No matches against database	Unknown	No signal peptide detected	8.96	0.51	0.26	0.01	0.26	Cytoplasmic	8.96
S25_scaffold_6778_curated_2	S25_scaffold_6778_curated	25	6778	2	S25_RifleGW_Geobacter_56_8_curated	1_neg	9	S25_scaffold_6778_curated_2-matches=9	Unknown		Unknown		Unknown		Unknown	No internal helices found	Unknown	No motifs found	Unknown	No motifs found	Unknown		Unknown		Unknown	No matches to profiles found	Unknown	No matches against database	Unknown	No matches against database	Non-Cytoplasmic	Signal peptide detected	0	2.5	2.5	2.5	2.5	Unknown	2.5
S25_scaffold_7246_curated_2	S25_scaffold_7246_curated	25	7246	2	S25_RifleGW_Geobacter_56_8_curated	1_neg	4	S25_scaffold_7246_curated_2-matches=4	Unknown		Unknown		Extracellular		Unknown	No internal helices found	Unknown	No motifs found	Unknown	No motifs found	Unknown		Periplasmic		Unknown	No matches to profiles found	Unknown	No matches against database	Unknown	No matches against database	Unknown	No signal peptide detected	0	0	4.45	0.01	5.54	Unknown	5.54
S25_scaffold_7249_curated_1	S25_scaffold_7249_curated	25	7249	1	S25_RifleGW_Geobacter_56_8_curated	1_neg	3	S25_scaffold_7249_curated_1-matches=3	Unknown		Unknown		Unknown		Unknown	No internal helices found	Unknown	No motifs found	Unknown	No motifs found	Unknown		Unknown		Unknown	No matches to profiles found	Unknown	No matches against database	Unknown	No matches against database	Unknown	No signal peptide detected	2	2	2	2	2	Unknown	2
S25_scaffold_7772_curated_1	S25_scaffold_7772_curated	25	7772	1	S25_RifleGW_Geobacter_56_8_curated	1_neg	11	S25_scaffold_7772_curated_1-matches=11	Unknown		Unknown		Extracellular		Unknown	No internal helices found	Unknown	No motifs found	Unknown	No motifs found	Unknown		Unknown		Unknown	No matches to profiles found	Unknown	No matches against database	Unknown	No matches against database	Unknown	No signal peptide detected	0.01	0.01	0.11	0.23	9.64	Extracellular	9.64
S25_scaffold_7913_curated_1	S25_scaffold_7913_curated	25	7913	1	S25_RifleGW_Geobacter_56_8_curated	1_neg	8	S25_scaffold_7913_curated_1-matches=8	Unknown		Unknown		Unknown		Unknown	No internal helices found	Unknown	No motifs found	Unknown	No motifs found	Unknown		Periplasmic		Unknown	No matches to profiles found	Unknown	No matches against database	Unknown	No matches against database	Unknown	No signal peptide detected	0.01	0.01	9.83	0.01	0.14	Periplasmic	9.83
S25_scaffold_7913_curated_2	S25_scaffold_7913_curated	25	7913	2	S25_RifleGW_Geobacter_56_8_curated	1_neg	15	S25_scaffold_7913_curated_2-matches=15	Unknown		Unknown		Unknown		Unknown	1 internal helix found	Unknown	No motifs found	Unknown	No motifs found	Unknown		Periplasmic		Unknown	No matches to profiles found	Unknown	No matches against database	Unknown	No matches against database	Non-Cytoplasmic	Signal peptide detected	0	0.01	9.84	0.01	0.14	Periplasmic	9.84
S25_scaffold_7996_curated_2	S25_scaffold_7996_curated	25	7996	2	S25_RifleGW_Geobacter_56_8_curated	1_neg	3	S25_scaffold_7996_curated_2-matches=3	Unknown		Unknown		Unknown		Unknown	No internal helices found	Unknown	No motifs found	Unknown	No motifs found	Unknown		Periplasmic		Unknown	No matches to profiles found	Unknown	No matches against database	Unknown	No matches against database	Unknown	No signal peptide detected	0.01	0.01	9.83	0.01	0.14	Periplasmic	9.83
S25_scaffold_8120_curated_1	S25_scaffold_8120_curated	25	8120	1	S25_RifleGW_Geobacter_56_8_curated	1_neg	13	S25_scaffold_8120_curated_1-matches=13	Unknown		Unknown		Extracellular		Unknown	No internal helices found	Unknown	No motifs found	Unknown	No motifs found	Unknown		Periplasmic		Unknown	No matches to profiles found	Unknown	No matches against database	Unknown	No matches against database	Unknown	No signal peptide detected	0	0	4.45	0.01	5.54	Unknown	5.54
S25_scaffold_8302_curated_1	S25_scaffold_8302_curated	25	8302	1	S25_RifleGW_Geobacter_56_8_curated	1_neg	16	S25_scaffold_8302_curated_1-matches=16	Unknown		Unknown		Extracellular		Unknown	No internal helices found	Unknown	No motifs found	Unknown	No motifs found	Unknown		Periplasmic		Unknown	No matches to profiles found	Unknown	No matches against database	Unknown	No matches against database	Unknown	No signal peptide detected	0	0	4.45	0.01	5.54	Unknown	5.54
S25_scaffold_8369_curated_2	S25_scaffold_8369_curated	25	8369	2	S25_RifleGW_Geobacter_56_8_curated	1_neg	15	S25_scaffold_8369_curated_2-matches=15	Unknown		Unknown		Unknown		Unknown	No internal helices found	Unknown	No motifs found	Unknown	No motifs found	Unknown		Periplasmic		Unknown	No matches to profiles found	Unknown	No matches against database	Unknown	No matches against database	Unknown	No signal peptide detected	0.01	0.01	9.83	0.01	0.14	Periplasmic	9.83
S25_scaffold_8691_curated_3	S25_scaffold_8691_curated	25	8691	3	S25_RifleGW_Geobacter_56_8_curated	1_neg	7	S25_scaffold_8691_curated_3-matches=7	Unknown		Unknown		Unknown		Unknown	No internal helices found	Unknown	No motifs found	Unknown	No motifs found	Unknown		Periplasmic		Unknown	No matches to profiles found	Unknown	No matches against database	Unknown	No matches against database	Unknown	No signal peptide detected	0.01	0.01	9.83	0.01	0.14	Periplasmic	9.83
S25_scaffold_8951_curated_1	S25_scaffold_8951_curated	25	8951	1	S25_RifleGW_Geobacter_56_8_curated	1_neg	15	S25_scaffold_8951_curated_1-matches=15	Unknown		Unknown		Extracellular		Unknown	No internal helices found	Unknown	No motifs found	Unknown	No motifs found	Unknown		Periplasmic		Unknown	No matches to profiles found	Unknown	No matches against database	Unknown	No matches against database	Unknown	No signal peptide detected	0	0	4.45	0.01	5.54	Unknown	5.54
S25_scaffold_9608_curated_1	S25_scaffold_9608_curated	25	9608	1	S25_RifleGW_Geobacter_56_8_curated	1_neg	5	S25_scaffold_9608_curated_1-matches=5	Unknown		Cytoplasmic		Unknown		Unknown	1 internal helix found	Unknown	No motifs found	Unknown	No motifs found	Unknown		Unknown		Unknown	No matches to profiles found	Unknown	No matches against database	Unknown	No matches against database	Unknown	No signal peptide detected	8.96	0.51	0.26	0.01	0.26	Cytoplasmic	8.96
S25_scaffold_9608_curated_2	S25_scaffold_9608_curated	25	9608	2	S25_RifleGW_Geobacter_56_8_curated	1_neg	10	S25_scaffold_9608_curated_2-matches=10	Unknown		Unknown		Extracellular		Unknown	No internal helices found	Unknown	No motifs found	Unknown	No motifs found	Unknown		Periplasmic		Unknown	No matches to profiles found	Unknown	No matches against database	Unknown	No matches against database	Unknown	No signal peptide detected	0	0	4.45	0.01	5.54	Unknown	5.54
S25_scaffold_10389_curated_1	S25_scaffold_10389_curated	25	10389	1	S25_RifleGW_Geobacter_56_8_curated	1_neg	5	S25_scaffold_10389_curated_1-matches=5	Unknown		Cytoplasmic		Unknown		Unknown	No internal helices found	Unknown	No motifs found	Unknown	No motifs found	Unknown		Periplasmic		Unknown	No matches to profiles found	Unknown	No matches against database	Unknown	No matches against database	Unknown	No signal peptide detected	0.33	0.02	9.51	0	0.14	Periplasmic	9.51
S25_scaffold_10567_curated_1	S25_scaffold_10567_curated	25	10567	1	S25_RifleGW_Geobacter_56_8_curated	1_neg	9	S25_scaffold_10567_curated_1-matches=9	Unknown		Unknown		Extracellular		Unknown	No internal helices found	Unknown	No motifs found	Unknown	No motifs found	Unknown		Unknown		Unknown	No matches to profiles found	Unknown	No matches against database	Unknown	No matches against database	Unknown	No signal peptide detected	0.01	0.01	0.11	0.23	9.64	Extracellular	9.64
S25_scaffold_10614_curated_1	S25_scaffold_10614_curated	25	10614	1	S25_RifleGW_Geobacter_56_8_curated	1_neg	8	S25_scaffold_10614_curated_1-matches=8	Unknown		Unknown		Extracellular		Unknown	No internal helices found	Unknown	No motifs found	Unknown	No motifs found	Unknown		Unknown		Unknown	No matches to profiles found	Unknown	No matches against database	Unknown	No matches against database	Unknown	No signal peptide detected	0.01	0.01	0.11	0.23	9.64	Extracellular	9.64
S25_scaffold_11842_curated_1	S25_scaffold_11842_curated	25	11842	1	S25_RifleGW_Geobacter_56_8_curated	1_neg	12	S25_scaffold_11842_curated_1-matches=12	Unknown		Unknown		Extracellular		Unknown	No internal helices found	Unknown	No motifs found	Unknown	No motifs found	Unknown		Unknown		Unknown	No matches to profiles found	Unknown	No matches against database	Unknown	No matches against database	Unknown	No signal peptide detected	0.01	0.01	0.11	0.23	9.64	Extracellular	9.64
S25_scaffold_12950_curated_1	S25_scaffold_12950_curated	25	12950	1	S25_RifleGW_Geobacter_56_8_curated	1_neg	5	S25_scaffold_12950_curated_1-matches=5	Unknown		Unknown		Extracellular		Unknown	No internal helices found	Unknown	No motifs found	Unknown	No motifs found	Unknown		Unknown		Unknown	No matches to profiles found	Unknown	No matches against database	Unknown	No matches against database	Unknown	No signal peptide detected	0.01	0.01	0.11	0.23	9.64	Extracellular	9.64
S25_scaffold_13085_curated_1	S25_scaffold_13085_curated	25	13085	1	S25_RifleGW_Geobacter_56_8_curated	1_neg	10	S25_scaffold_13085_curated_1-matches=10	Unknown		Unknown		Unknown		Unknown	No internal helices found	Unknown	No motifs found	Unknown	No motifs found	Unknown		Unknown		Unknown	No matches to profiles found	Unknown	No matches against database	Unknown	No matches against database	Non-Cytoplasmic	Signal peptide detected	0	2.5	2.5	2.5	2.5	Unknown	2.5
S25_scaffold_13177_curated_2	S25_scaffold_13177_curated	25	13177	2	S25_RifleGW_Geobacter_56_8_curated	1_neg	5	S25_scaffold_13177_curated_2-matches=5	Unknown		Cytoplasmic		Unknown		Unknown	1 internal helix found	Unknown	No motifs found	Unknown	No motifs found	Unknown		Unknown		Unknown	No matches to profiles found	Unknown	No matches against database	Unknown	No matches against database	Unknown	No signal peptide detected	8.96	0.51	0.26	0.01	0.26	Cytoplasmic	8.96
S25_scaffold_13953_curated_2	S25_scaffold_13953_curated	25	13953	2	S25_RifleGW_Geobacter_56_8_curated	1_neg	3	S25_scaffold_13953_curated_2-matches=3	Unknown		Unknown		Extracellular		Unknown	1 internal helix found	Unknown	No motifs found	Unknown	No motifs found	Unknown		Unknown		Unknown	No matches to profiles found	Unknown	No matches against database	Unknown	No matches against database	Non-Cytoplasmic	Signal peptide detected	0	0.01	0.11	0.23	9.65	Extracellular	9.65
S25_scaffold_14057_curated_1	S25_scaffold_14057_curated	25	14057	1	S25_RifleGW_Geobacter_56_8_curated	1_neg	8	S25_scaffold_14057_curated_1-matches=8	Unknown		Unknown		Extracellular		Unknown	No internal helices found	Unknown	No motifs found	Unknown	No motifs found	Unknown		Unknown		Unknown	No matches to profiles found	Unknown	No matches against database	Unknown	No matches against database	Unknown	No signal peptide detected	0.01	0.01	0.11	0.23	9.64	Extracellular	9.64
S25_scaffold_14279_curated_2	S25_scaffold_14279_curated	25	14279	2	S25_RifleGW_Geobacter_56_8_curated	1_neg	3	S25_scaffold_14279_curated_2-matches=3	Unknown		Unknown		Unknown		Unknown	No internal helices found	Unknown	No motifs found	Unknown	No motifs found	Unknown		Unknown		Unknown	No matches to profiles found	Unknown	No matches against database	Unknown	No matches against database	Unknown	No signal peptide detected	2	2	2	2	2	Unknown	2
S25_scaffold_14279_curated_3	S25_scaffold_14279_curated	25	14279	3	S25_RifleGW_Geobacter_56_8_curated	1_neg	5	S25_scaffold_14279_curated_3-matches=5	Unknown		Unknown		Unknown		Unknown	No internal helices found	Unknown	No motifs found	Unknown	No motifs found	Unknown		Unknown		Unknown	No matches to profiles found	Unknown	No matches against database	Unknown	No matches against database	Unknown	No signal peptide detected	2	2	2	2	2	Unknown	2
S25_scaffold_14654_curated_1	S25_scaffold_14654_curated	25	14654	1	S25_RifleGW_Geobacter_56_8_curated	1_neg	10	S25_scaffold_14654_curated_1-matches=10	Unknown		Cytoplasmic		Unknown		Unknown	1 internal helix found	Unknown	No motifs found	Unknown	No motifs found	Unknown		Unknown		Unknown	No matches to profiles found	Unknown	No matches against database	Unknown	No matches against database	Unknown	No signal peptide detected	8.96	0.51	0.26	0.01	0.26	Cytoplasmic	8.96
S25_scaffold_14752_curated_2	S25_scaffold_14752_curated	25	14752	2	S25_RifleGW_Geobacter_56_8_curated	1_neg	6	S25_scaffold_14752_curated_2-matches=6	Unknown		Unknown		Unknown		Unknown	1 internal helix found	Unknown	No motifs found	Unknown	No motifs found	Unknown		Unknown		Unknown	No matches to profiles found	Unknown	No matches against database	Unknown	No matches against database	Non-Cytoplasmic	Signal peptide detected	0	2.5	2.5	2.5	2.5	Unknown	2.5
S25_scaffold_14938_curated_1	S25_scaffold_14938_curated	25	14938	1	S25_RifleGW_Geobacter_56_8_curated	1_neg	10	S25_scaffold_14938_curated_1-matches=10	Unknown		Unknown		Extracellular		Unknown	No internal helices found	Unknown	No motifs found	Unknown	No motifs found	Unknown		Periplasmic		Unknown	No matches to profiles found	Unknown	No matches against database	Unknown	No matches against database	Unknown	No signal peptide detected	0	0	4.45	0.01	5.54	Unknown	5.54
S25_scaffold_15384_curated_1	S25_scaffold_15384_curated	25	15384	1	S25_RifleGW_Geobacter_56_8_curated	1_neg	11	S25_scaffold_15384_curated_1-matches=11	Unknown		Unknown		Extracellular		Unknown	No internal helices found	Unknown	No motifs found	Unknown	No motifs found	Unknown		Periplasmic		Unknown	No matches to profiles found	Unknown	No matches against database	Unknown	No matches against database	Unknown	No signal peptide detected	0	0	4.45	0.01	5.54	Unknown	5.54
S25_scaffold_15967_curated_1	S25_scaffold_15967_curated	25	15967	1	S25_RifleGW_Geobacter_56_8_curated	1_neg	3	S25_scaffold_15967_curated_1-matches=3	Unknown		Unknown		Unknown		Unknown	No internal helices found	Unknown	No motifs found	Unknown	No motifs found	Unknown		Unknown		Unknown	No matches to profiles found	Unknown	No matches against database	Unknown	No matches against database	Unknown	No signal peptide detected	2	2	2	2	2	Unknown	2
S25_scaffold_16316_curated_1	S25_scaffold_16316_curated	25	16316	1	S25_RifleGW_Geobacter_56_8_curated	1_neg	11	S25_scaffold_16316_curated_1-matches=11	Unknown		Unknown		Extracellular		Unknown	No internal helices found	Unknown	No motifs found	Unknown	No motifs found	Unknown		Periplasmic		Unknown	No matches to profiles found	Unknown	No matches against database	Unknown	No matches against database	Unknown	No signal peptide detected	0	0	4.45	0.01	5.54	Unknown	5.54
S25_scaffold_16366_curated_1	S25_scaffold_16366_curated	25	16366	1	S25_RifleGW_Geobacter_56_8_curated	1_neg	6	S25_scaffold_16366_curated_1-matches=6	Unknown		Unknown		Extracellular		Unknown	No internal helices found	Unknown	No motifs found	Unknown	No motifs found	Unknown		Unknown		Unknown	No matches to profiles found	Unknown	No matches against database	Unknown	No matches against database	Unknown	No signal peptide detected	0.01	0.01	0.11	0.23	9.64	Extracellular	9.64
S25_scaffold_17607_curated_1	S25_scaffold_17607_curated	25	17607	1	S25_RifleGW_Geobacter_56_8_curated	1_neg	4	S25_scaffold_17607_curated_1-matches=4	Unknown		Unknown		Unknown		Unknown	No internal helices found	Unknown	No motifs found	Unknown	No motifs found	Unknown		Unknown		Unknown	No matches to profiles found	Unknown	No matches against database	Unknown	No matches against database	Unknown	No signal peptide detected	2	2	2	2	2	Unknown	2
S25_scaffold_17813_curated_1	S25_scaffold_17813_curated	25	17813	1	S25_RifleGW_Geobacter_56_8_curated	1_neg	9	S25_scaffold_17813_curated_1-matches=9	Unknown		Unknown		Extracellular		Unknown	No internal helices found	Unknown	No motifs found	Unknown	No motifs found	Unknown		Unknown		Unknown	No matches to profiles found	Unknown	No matches against database	Unknown	No matches against database	Unknown	No signal peptide detected	0.01	0.01	0.11	0.23	9.64	Extracellular	9.64
S25_scaffold_17848_curated_2	S25_scaffold_17848_curated	25	17848	2	S25_RifleGW_Geobacter_56_8_curated	1_neg	5	S25_scaffold_17848_curated_2-matches=5	Unknown		Unknown		Extracellular		Unknown	No internal helices found	Unknown	No motifs found	Unknown	No motifs found	Unknown		Unknown		Unknown	No matches to profiles found	Unknown	No matches against database	Unknown	No matches against database	Unknown	No signal peptide detected	0.01	0.01	0.11	0.23	9.64	Extracellular	9.64
S25_scaffold_18572_curated_1	S25_scaffold_18572_curated	25	18572	1	S25_RifleGW_Geobacter_56_8_curated	1_neg	15	S25_scaffold_18572_curated_1-matches=15	Unknown		Cytoplasmic		Unknown		Unknown	No internal helices found	Unknown	No motifs found	Unknown	No motifs found	Unknown		Periplasmic		Unknown	No matches to profiles found	Unknown	No matches against database	Unknown	No matches against database	Unknown	No signal peptide detected	0.33	0.02	9.51	0	0.14	Periplasmic	9.51
S25_scaffold_18756_curated_1	S25_scaffold_18756_curated	25	18756	1	S25_RifleGW_Geobacter_56_8_curated	1_neg	4	S25_scaffold_18756_curated_1-matches=4	Unknown		Unknown		Extracellular		Unknown	1 internal helix found	Unknown	No motifs found	Unknown	No motifs found	Unknown		Unknown		Unknown	No matches to profiles found	Unknown	No matches against database	Unknown	No matches against database	Unknown	No signal peptide detected	0.01	0.01	0.11	0.23	9.64	Extracellular	9.64
S25_scaffold_19333_curated_1	S25_scaffold_19333_curated	25	19333	1	S25_RifleGW_Geobacter_56_8_curated	1_neg	5	S25_scaffold_19333_curated_1-matches=5	Unknown		Cytoplasmic		Unknown		Unknown	No internal helices found	Unknown	No motifs found	Unknown	No motifs found	Unknown		Unknown		Unknown	No matches to profiles found	Unknown	No matches against database	Unknown	No matches against database	Unknown	No signal peptide detected	8.96	0.51	0.26	0.01	0.26	Cytoplasmic	8.96
S25_scaffold_20080_curated_1	S25_scaffold_20080_curated	25	20080	1	S25_RifleGW_Geobacter_56_8_curated	1_neg	4	S25_scaffold_20080_curated_1-matches=4	Unknown		Unknown		Extracellular		Unknown	No internal helices found	Unknown	No motifs found	Unknown	No motifs found	Unknown		Unknown		Unknown	No matches to profiles found	Unknown	No matches against database	Unknown	No matches against database	Unknown	No signal peptide detected	0.01	0.01	0.11	0.23	9.64	Extracellular	9.64
S25_scaffold_21537_curated_1	S25_scaffold_21537_curated	25	21537	1	S25_RifleGW_Geobacter_56_8_curated	1_neg	9	S25_scaffold_21537_curated_1-matches=9	Unknown		Unknown		Extracellular		Unknown	No internal helices found	Unknown	No motifs found	Unknown	No motifs found	Unknown		Unknown		Unknown	No matches to profiles found	Unknown	No matches against database	Unknown	No matches against database	Unknown	No signal peptide detected	0.01	0.01	0.11	0.23	9.64	Extracellular	9.64
S25_scaffold_21679_curated_1	S25_scaffold_21679_curated	25	21679	1	S25_RifleGW_Geobacter_56_8_curated	1_neg	9	S25_scaffold_21679_curated_1-matches=9	Unknown		Unknown		Extracellular		Unknown	No internal helices found	Unknown	No motifs found	Unknown	No motifs found	Unknown		Periplasmic		Unknown	No matches to profiles found	Unknown	No matches against database	Unknown	No matches against database	Unknown	No signal peptide detected	0	0	4.45	0.01	5.54	Unknown	5.54
S26_scaffold_1453_curated_10	S26_scaffold_1453_curated	26	1453	10	S26_Geobacter_56_8_curated	1_neg	7	S26_scaffold_1453_curated_10-matches=7	Unknown		Unknown		Unknown		Unknown	1 internal helix found	Unknown	No motifs found	Unknown	No motifs found	Unknown		Periplasmic		Unknown	No matches to profiles found	Unknown	No matches against database	Unknown	No matches against database	Non-Cytoplasmic	Signal peptide detected	0	0.01	9.84	0.01	0.14	Periplasmic	9.84
S26_scaffold_2377_curated_5	S26_scaffold_2377_curated	26	2377	5	S26_Geobacter_56_8_curated	1_neg	5	S26_scaffold_2377_curated_5-matches=5	Unknown		Unknown		Unknown		Unknown	No internal helices found	Unknown	No motifs found	Unknown	No motifs found	Unknown		Unknown		Unknown	No matches to profiles found	Unknown	No matches against database	Unknown	No matches against database	Non-Cytoplasmic	Signal peptide detected	0	2.5	2.5	2.5	2.5	Unknown	2.5
S26_scaffold_2881_curated_1	S26_scaffold_2881_curated	26	2881	1	S26_Geobacter_56_8_curated	1_neg	8	S26_scaffold_2881_curated_1-matches=8	Unknown		Unknown		Unknown		Unknown	1 internal helix found	Unknown	No motifs found	Unknown	No motifs found	Unknown		Unknown		Unknown	No matches to profiles found	Unknown	No matches against database	Unknown	No matches against database	Non-Cytoplasmic	Signal peptide detected	0	2.5	2.5	2.5	2.5	Unknown	2.5
S26_scaffold_3657_curated_1	S26_scaffold_3657_curated	26	3657	1	S26_Geobacter_56_8_curated	1_neg	22	S26_scaffold_3657_curated_1-matches=22	Unknown		Unknown		Unknown		Unknown	1 internal helix found	Unknown	No motifs found	Unknown	No motifs found	Unknown		Periplasmic		Unknown	No matches to profiles found	Unknown	No matches against database	Unknown	No matches against database	Non-Cytoplasmic	Signal peptide detected	0	0.01	9.84	0.01	0.14	Periplasmic	9.84
S26_scaffold_3832_curated_2	S26_scaffold_3832_curated	26	3832	2	S26_Geobacter_56_8_curated	1_neg	6	S26_scaffold_3832_curated_2-matches=6	Unknown		Cytoplasmic		Unknown		Unknown	1 internal helix found	Unknown	No motifs found	Unknown	No motifs found	Unknown		Unknown		Unknown	No matches to profiles found	Periplasmic	matched 417374: Periplasmic protein	Unknown	No matches against database	Non-Cytoplasmic	Signal peptide detected	0	0.12	9.76	0	0.11	Periplasmic	9.76
S26_scaffold_4687_curated_1	S26_scaffold_4687_curated	26	4687	1	S26_Geobacter_56_8_curated	1_neg	13	S26_scaffold_4687_curated_1-matches=13	Unknown		Unknown		Extracellular		Unknown	No internal helices found	Unknown	No motifs found	Unknown	No motifs found	Unknown		Periplasmic		Unknown	No matches to profiles found	Unknown	No matches against database	Unknown	No matches against database	Unknown	No signal peptide detected	0	0	4.45	0.01	5.54	Unknown	5.54
S26_scaffold_4687_curated_2	S26_scaffold_4687_curated	26	4687	2	S26_Geobacter_56_8_curated	1_neg	11	S26_scaffold_4687_curated_2-matches=11	Unknown		Unknown		Extracellular		Unknown	No internal helices found	Unknown	No motifs found	Unknown	No motifs found	Unknown		Periplasmic		Unknown	No matches to profiles found	Unknown	No matches against database	Unknown	No matches against database	Unknown	No signal peptide detected	0	0	4.45	0.01	5.54	Unknown	5.54
S26_scaffold_5057_curated_1	S26_scaffold_5057_curated	26	5057	1	S26_Geobacter_56_8_curated	1_neg	6	S26_scaffold_5057_curated_1-matches=6	Unknown		Unknown		Extracellular		Unknown	No internal helices found	Unknown	No motifs found	Unknown	No motifs found	Unknown		Unknown		Unknown	No matches to profiles found	Unknown	No matches against database	Unknown	No matches against database	Unknown	No signal peptide detected	0.01	0.01	0.11	0.23	9.64	Extracellular	9.64
S26_scaffold_5168_curated_2	S26_scaffold_5168_curated	26	5168	2	S26_Geobacter_56_8_curated	1_neg	8	S26_scaffold_5168_curated_2-matches=8	Unknown		Unknown		Extracellular		Unknown	No internal helices found	Unknown	No motifs found	Unknown	No motifs found	Unknown		Periplasmic		Unknown	No matches to profiles found	Unknown	No matches against database	Unknown	No matches against database	Unknown	No signal peptide detected	0	0	4.45	0.01	5.54	Unknown	5.54
S26_scaffold_5175_curated_1	S26_scaffold_5175_curated	26	5175	1	S26_Geobacter_56_8_curated	1_neg	10	S26_scaffold_5175_curated_1-matches=10	Unknown		Unknown		Unknown		Unknown	No internal helices found	Unknown	No motifs found	Unknown	No motifs found	Unknown		Periplasmic		Unknown	No matches to profiles found	Unknown	No matches against database	Unknown	No matches against database	Unknown	No signal peptide detected	0.01	0.01	9.83	0.01	0.14	Periplasmic	9.83
S26_scaffold_5394_curated_3	S26_scaffold_5394_curated	26	5394	3	S26_Geobacter_56_8_curated	1_neg	8	S26_scaffold_5394_curated_3-matches=8	Unknown		Unknown		Unknown		Unknown	No internal helices found	Unknown	No motifs found	Unknown	No motifs found	Unknown		Unknown		Unknown	No matches to profiles found	Unknown	No matches against database	Unknown	No matches against database	Unknown	No signal peptide detected	2	2	2	2	2	Unknown	2
S26_scaffold_5625_curated_2	S26_scaffold_5625_curated	26	5625	2	S26_Geobacter_56_8_curated	1_neg	8	S26_scaffold_5625_curated_2-matches=8	Unknown		Unknown		Extracellular		Unknown	No internal helices found	Unknown	No motifs found	Unknown	No motifs found	Unknown		Unknown		Unknown	No matches to profiles found	Unknown	No matches against database	Unknown	No matches against database	Non-Cytoplasmic	Signal peptide detected	0	0.01	0.11	0.23	9.65	Extracellular	9.65
S26_scaffold_5994_curated_3	S26_scaffold_5994_curated	26	5994	3	S26_Geobacter_56_8_curated	1_neg	5	S26_scaffold_5994_curated_3-matches=5	Unknown		Unknown		Unknown		Unknown	No internal helices found	Unknown	No motifs found	Unknown	No motifs found	Unknown		Unknown		Unknown	No matches to profiles found	Periplasmic	matched 123431: Periplasmic protein	Unknown	No matches against database	Unknown	No signal peptide detected	0.33	0.06	9.44	0.06	0.11	Periplasmic	9.44
S26_scaffold_6480_curated_1	S26_scaffold_6480_curated	26	6480	1	S26_Geobacter_56_8_curated	1_neg	3	S26_scaffold_6480_curated_1-matches=3	Unknown		Unknown		Unknown		Unknown	1 internal helix found	Unknown	No motifs found	Unknown	No motifs found	Unknown		Periplasmic		Unknown	No matches to profiles found	Unknown	No matches against database	Unknown	No matches against database	Non-Cytoplasmic	Signal peptide detected	0	0.01	9.84	0.01	0.14	Periplasmic	9.84
S26_scaffold_6725_curated_1	S26_scaffold_6725_curated	26	6725	1	S26_Geobacter_56_8_curated	1_neg	6	S26_scaffold_6725_curated_1-matches=6	Unknown		Cytoplasmic		Unknown		Unknown	No internal helices found	Unknown	No motifs found	Unknown	No motifs found	Unknown		Unknown		Unknown	No matches to profiles found	Unknown	No matches against database	Unknown	No matches against database	Unknown	No signal peptide detected	8.96	0.51	0.26	0.01	0.26	Cytoplasmic	8.96
S26_scaffold_6959_curated_1	S26_scaffold_6959_curated	26	6959	1	S26_Geobacter_56_8_curated	1_neg	5	S26_scaffold_6959_curated_1-matches=5	Unknown		Unknown		Unknown		Unknown	No internal helices found	Unknown	No motifs found	Unknown	No motifs found	Unknown		Unknown		Unknown	No matches to profiles found	Unknown	No matches against database	Unknown	No matches against database	Unknown	No signal peptide detected	2	2	2	2	2	Unknown	2
S26_scaffold_7036_curated_1	S26_scaffold_7036_curated	26	7036	1	S26_Geobacter_56_8_curated	1_neg	3	S26_scaffold_7036_curated_1-matches=3	Unknown		Unknown		Unknown		Unknown	No internal helices found	Unknown	No motifs found	Unknown	No motifs found	Unknown		Periplasmic		Unknown	No matches to profiles found	Unknown	No matches against database	Unknown	No matches against database	Unknown	No signal peptide detected	0.01	0.01	9.83	0.01	0.14	Periplasmic	9.83
S26_scaffold_7215_curated_1	S26_scaffold_7215_curated	26	7215	1	S26_Geobacter_56_8_curated	1_neg	4	S26_scaffold_7215_curated_1-matches=4	Unknown		Unknown		Unknown		Unknown	No internal helices found	Unknown	No motifs found	Unknown	No motifs found	Unknown		Periplasmic		Unknown	No matches to profiles found	Unknown	No matches against database	Unknown	No matches against database	Unknown	No signal peptide detected	0.01	0.01	9.83	0.01	0.14	Periplasmic	9.83
S26_scaffold_7443_curated_3	S26_scaffold_7443_curated	26	7443	3	S26_Geobacter_56_8_curated	1_neg	8	S26_scaffold_7443_curated_3-matches=8	Unknown		Unknown		Unknown		Unknown	No internal helices found	Unknown	No motifs found	Unknown	No motifs found	Unknown		Unknown		Unknown	No matches to profiles found	Unknown	No matches against database	Unknown	No matches against database	Non-Cytoplasmic	Signal peptide detected	0	2.5	2.5	2.5	2.5	Unknown	2.5
S26_scaffold_7511_curated_3	S26_scaffold_7511_curated	26	7511	3	S26_Geobacter_56_8_curated	1_neg	4	S26_scaffold_7511_curated_3-matches=4	Unknown		Unknown		Unknown		Unknown	1 internal helix found	Unknown	No motifs found	Unknown	No motifs found	Unknown		Unknown		Unknown	No matches to profiles found	Unknown	No matches against database	Unknown	No matches against database	Non-Cytoplasmic	Signal peptide detected	0	2.5	2.5	2.5	2.5	Unknown	2.5
S26_scaffold_7511_curated_4	S26_scaffold_7511_curated	26	7511	4	S26_Geobacter_56_8_curated	1_neg	4	S26_scaffold_7511_curated_4-matches=4	Unknown		Unknown		Unknown		Unknown	No internal helices found	Unknown	No motifs found	Unknown	No motifs found	Unknown		Unknown		Unknown	No matches to profiles found	Unknown	No matches against database	Unknown	No matches against database	Unknown	No signal peptide detected	2	2	2	2	2	Unknown	2
S26_scaffold_7704_curated_2	S26_scaffold_7704_curated	26	7704	2	S26_Geobacter_56_8_curated	1_neg	3	S26_scaffold_7704_curated_2-matches=3	Unknown		Unknown		Unknown		Unknown	No internal helices found	Unknown	No motifs found	Unknown	No motifs found	Unknown		Unknown		Unknown	No matches to profiles found	Unknown	No matches against database	Unknown	No matches against database	Non-Cytoplasmic	Signal peptide detected	0	2.5	2.5	2.5	2.5	Unknown	2.5
S26_scaffold_7887_curated_2	S26_scaffold_7887_curated	26	7887	2	S26_Geobacter_56_8_curated	1_neg	4	S26_scaffold_7887_curated_2-matches=4	CytoplasmicMembrane		Unknown		Unknown		Unknown	1 internal helix found	Unknown	No motifs found	Unknown	No motifs found	Unknown		Unknown		Unknown	No matches to profiles found	Unknown	No matches against database	Unknown	No matches against database	Non-Cytoplasmic	Signal peptide detected	0	9.86	0.12	0.01	0.01	CytoplasmicMembrane	9.86
S26_scaffold_8315_curated_2	S26_scaffold_8315_curated	26	8315	2	S26_Geobacter_56_8_curated	1_neg	10	S26_scaffold_8315_curated_2-matches=10	Unknown		Unknown		Extracellular		Unknown	No internal helices found	Unknown	No motifs found	Unknown	No motifs found	Unknown		Unknown		Unknown	No matches to profiles found	Unknown	No matches against database	Unknown	No matches against database	Unknown	No signal peptide detected	0.01	0.01	0.11	0.23	9.64	Extracellular	9.64
S26_scaffold_8409_curated_1	S26_scaffold_8409_curated	26	8409	1	S26_Geobacter_56_8_curated	1_neg	19	S26_scaffold_8409_curated_1-matches=19	Unknown		Unknown		Extracellular		Unknown	No internal helices found	Unknown	No motifs found	Unknown	No motifs found	Unknown		Unknown		Unknown	No matches to profiles found	Unknown	No matches against database	Unknown	No matches against database	Unknown	No signal peptide detected	0.01	0.01	0.11	0.23	9.64	Extracellular	9.64
S26_scaffold_9385_curated_1	S26_scaffold_9385_curated	26	9385	1	S26_Geobacter_56_8_curated	1_neg	15	S26_scaffold_9385_curated_1-matches=15	Unknown		Unknown		Extracellular		Unknown	No internal helices found	Unknown	No motifs found	Unknown	No motifs found	Unknown		Periplasmic		Unknown	No matches to profiles found	Unknown	No matches against database	Unknown	No matches against database	Unknown	No signal peptide detected	0	0	4.45	0.01	5.54	Unknown	5.54
S26_scaffold_9595_curated_3	S26_scaffold_9595_curated	26	9595	3	S26_Geobacter_56_8_curated	1_neg	11	S26_scaffold_9595_curated_3-matches=11	Unknown		Unknown		Unknown		Unknown	No internal helices found	Unknown	No motifs found	Unknown	No motifs found	Unknown		Unknown		Unknown	No matches to profiles found	Unknown	No matches against database	Unknown	No matches against database	Non-Cytoplasmic	Signal peptide detected	0	2.5	2.5	2.5	2.5	Unknown	2.5
S26_scaffold_9802_curated_5	S26_scaffold_9802_curated	26	9802	5	S26_Geobacter_56_8_curated	1_neg	3	S26_scaffold_9802_curated_5-matches=3	Unknown		Unknown		Unknown		Unknown	No internal helices found	Unknown	No motifs found	Unknown	No motifs found	Unknown		Unknown		Unknown	No matches to profiles found	Unknown	No matches against database	Unknown	No matches against database	Unknown	No signal peptide detected	2	2	2	2	2	Unknown	2
S26_scaffold_10345_curated_1	S26_scaffold_10345_curated	26	10345	1	S26_Geobacter_56_8_curated	1_neg	4	S26_scaffold_10345_curated_1-matches=4	Unknown		Unknown		Unknown		Unknown	No internal helices found	Unknown	No motifs found	Unknown	No motifs found	Unknown		Unknown		Unknown	No matches to profiles found	Unknown	No matches against database	Unknown	No matches against database	Unknown	No signal peptide detected	2	2	2	2	2	Unknown	2
S26_scaffold_10755_curated_1	S26_scaffold_10755_curated	26	10755	1	S26_Geobacter_56_8_curated	1_neg	18	S26_scaffold_10755_curated_1-matches=18	Unknown		Unknown		Extracellular		Unknown	No internal helices found	Unknown	No motifs found	Unknown	No motifs found	Unknown		Periplasmic		Unknown	No matches to profiles found	Unknown	No matches against database	Unknown	No matches against database	Unknown	No signal peptide detected	0	0	4.45	0.01	5.54	Unknown	5.54
S26_scaffold_11123_curated_1	S26_scaffold_11123_curated	26	11123	1	S26_Geobacter_56_8_curated	1_neg	7	S26_scaffold_11123_curated_1-matches=7	Unknown		Unknown		Unknown		Unknown	1 internal helix found	Unknown	No motifs found	Unknown	No motifs found	Unknown		Periplasmic		Unknown	No matches to profiles found	Unknown	No matches against database	Unknown	No matches against database	Unknown	No signal peptide detected	0.01	0.01	9.83	0.01	0.14	Periplasmic	9.83
S26_scaffold_11261_curated_1	S26_scaffold_11261_curated	26	11261	1	S26_Geobacter_56_8_curated	1_neg	4	S26_scaffold_11261_curated_1-matches=4	Unknown		Unknown		Extracellular		Unknown	1 internal helix found	Unknown	No motifs found	Unknown	No motifs found	Unknown		Unknown		Unknown	No matches to profiles found	Unknown	No matches against database	Unknown	No matches against database	Non-Cytoplasmic	Signal peptide detected	0	0.01	0.11	0.23	9.65	Extracellular	9.65
S26_scaffold_11540_curated_1	S26_scaffold_11540_curated	26	11540	1	S26_Geobacter_56_8_curated	1_neg	3	S26_scaffold_11540_curated_1-matches=3	Unknown		Cytoplasmic		Unknown		Unknown	No internal helices found	Unknown	No motifs found	Unknown	No motifs found	Unknown		Unknown		Unknown	No matches to profiles found	Unknown	No matches against database	Unknown	No matches against database	Unknown	No signal peptide detected	8.96	0.51	0.26	0.01	0.26	Cytoplasmic	8.96
S26_scaffold_11900_curated_1	S26_scaffold_11900_curated	26	11900	1	S26_Geobacter_56_8_curated	1_neg	4	S26_scaffold_11900_curated_1-matches=4	Unknown		Unknown		Extracellular		Unknown	No internal helices found	Unknown	No motifs found	Unknown	No motifs found	Unknown		Unknown		Unknown	No matches to profiles found	Unknown	No matches against database	Unknown	No matches against database	Unknown	No signal peptide detected	0.01	0.01	0.11	0.23	9.64	Extracellular	9.64
S26_scaffold_12737_curated_1	S26_scaffold_12737_curated	26	12737	1	S26_Geobacter_56_8_curated	1_neg	8	S26_scaffold_12737_curated_1-matches=8	Unknown		Cytoplasmic		Unknown		Unknown	1 internal helix found	Unknown	No motifs found	Unknown	No motifs found	Unknown		Unknown		Unknown	No matches to profiles found	Unknown	No matches against database	Unknown	No matches against database	Unknown	No signal peptide detected	8.96	0.51	0.26	0.01	0.26	Cytoplasmic	8.96
S26_scaffold_12757_curated_1	S26_scaffold_12757_curated	26	12757	1	S26_Geobacter_56_8_curated	1_neg	16	S26_scaffold_12757_curated_1-matches=16	Unknown		Unknown		Extracellular		Unknown	No internal helices found	Unknown	No motifs found	Unknown	No motifs found	Unknown		Unknown		Unknown	No matches to profiles found	Unknown	No matches against database	Unknown	No matches against database	Unknown	No signal peptide detected	0.01	0.01	0.11	0.23	9.64	Extracellular	9.64
S26_scaffold_13278_curated_2	S26_scaffold_13278_curated	26	13278	2	S26_Geobacter_56_8_curated	1_neg	5	S26_scaffold_13278_curated_2-matches=5	Unknown		Unknown		Extracellular		Unknown	1 internal helix found	Unknown	No motifs found	Unknown	No motifs found	Unknown		Unknown		Unknown	No matches to profiles found	Unknown	No matches against database	Unknown	No matches against database	Non-Cytoplasmic	Signal peptide detected	0	0.01	0.11	0.23	9.65	Extracellular	9.65
S26_scaffold_13521_curated_1	S26_scaffold_13521_curated	26	13521	1	S26_Geobacter_56_8_curated	1_neg	13	S26_scaffold_13521_curated_1-matches=13	Unknown		Unknown		Unknown		Unknown	No internal helices found	Unknown	No motifs found	Unknown	No motifs found	Unknown		Periplasmic		Unknown	No matches to profiles found	Unknown	No matches against database	Unknown	No matches against database	Unknown	No signal peptide detected	0.01	0.01	9.83	0.01	0.14	Periplasmic	9.83
S26_scaffold_13563_curated_1	S26_scaffold_13563_curated	26	13563	1	S26_Geobacter_56_8_curated	1_neg	3	S26_scaffold_13563_curated_1-matches=3	Unknown		Unknown		Unknown		Unknown	1 internal helix found	Unknown	No motifs found	Unknown	No motifs found	Unknown		Periplasmic		Unknown	No matches to profiles found	Unknown	No matches against database	Unknown	No matches against database	Non-Cytoplasmic	Signal peptide detected	0	0.01	9.84	0.01	0.14	Periplasmic	9.84
S26_scaffold_13563_curated_2	S26_scaffold_13563_curated	26	13563	2	S26_Geobacter_56_8_curated	1_neg	3	S26_scaffold_13563_curated_2-matches=3	Unknown		Unknown		Unknown		Unknown	1 internal helix found	Unknown	No motifs found	Unknown	No motifs found	Unknown		Unknown		Unknown	No matches to profiles found	Unknown	No matches against database	Unknown	No matches against database	Non-Cytoplasmic	Signal peptide detected	0	2.5	2.5	2.5	2.5	Unknown	2.5
[truncated: 235 more rows]

## Sheet: PivotTable0_Min3stats
Genome	Count of No. CXX(xx)CH	Average of No. CXX(xx)CH2	Max of No. CXX(xx)CH3	StdDev of No. CXX(xx)CH4
S27_RifleGW_Geobacter_56_78_curated	81	15.2099	53	13.1327
S20_RifleGW_Geobacter_56_21_curated	80	12.8375	45	10.4959
S25_RifleGW_Geobacter_56_8_curated	75	8.78667	30	5.52951
[truncated: 52 more rows]

## Sheet: PivotTable1_MHC_loc
Count of Final_Localization	Column Labels
[truncated: 53 more rows]

## Sheet: PivotTable2_NumMotifs
Count of Final_Localization	Column Labels						Copy for calculation of percentages -->						Percentages					Averages (subsets)
[truncated: 41 more rows]

[truncated: 1 more sheets: PivotTable3_SignalPep]
