# Supplementary material for: Diverse Microorganisms in Sediment and Groundwater Are Implicated in Extracellular Redox Processes Based on Genomic Analysis of Bioanode Communities
Source: Front Microbiol. 2020 Jul 28;11:1694. doi: 10.3389/fmicb.2020.01694 (PMC7399161; doi:10.3389/fmicb.2020.01694)
Supplement: Supplementary file 4 [file Data_Sheet_3.zip › FileS8_putative_ePili.xlsx]

## Sheet: Sheet1
Genome_seqnum	Percent aromatic AA	Largest gap	Pass strict Bray et al. criteria	Mature pilin sequence
Gmet_PilA	15.3	22	NA	FTLIELLIVVAIIGILAAIAIPQFAAYRQKAFNSAAESDLKNTKTNLESYYSEHQFYPN
S20_RifleGW_Geobacter_56_21	11.2903	22	TRUE	FTLIELLIVVAIIGILAAIAIPQFSNYRVKSYNSAAVSDLKNSKTALESFYADNQRYPGLTD
S25_RifleGW_Geobacter_56_8	15	22	TRUE	FTLIELLIVVAIIGILAAIAIPQFSAYREKAYNSAAQSDGKNAKTAFEAFFADNQKYPFK
S27_RifleGW_Geobacter_56_78	15	22	TRUE	FTLIELLIVVAIIGILAAIAIPQFSAYREKAYNSAAQSDGKNAKTAFEAFFADNQKYPFK
S28_RifleBG_Geobacter_53_18	13.5593	22	TRUE	FTLIELLIVVAIIGILAAIAIPQFSAYREKAYNSAAQSDGKNAKTALEAFFADNQKYPF
S28_RifleBG_Geobacter_53_18_seq2	13.5593	22	TRUE	FTLIELLIVVAIIGILAAIAIPQFSAYRAKAYNSTSQSDLKNNKTALESFFADNQQYPY
S0_RifleGW_Geobacter_53_40	11.4754	22	TRUE	FTLIELLIVVAIIGILAAVAIPQFSSYRIKGFNSNATSDVRNFRTTLEAVYADRQGYPGGN
S20_RifleGW_Geobacter_56_21_seq2	13.3858	22	FALSE	FTLIELMIVMTIVGILAAIAVPNYKWGVIKAKEAVLKEELYNWGTVIDHFYADHGKYPDSLQELVEKKYLRDIPKDPITKSKETWVVLPPPSPEDGGEVKGSVYEVHSGSDLVGSDGRPYNEWRYGD
S26_Geobacter_56_8	13.3858	22	FALSE	FTLIELMIVMTIVGILAAIAVPNYKWGVIKAKEAVLKEELYNWGTVIDHFYADHGKYPDSLQELVEKKYLRDIPKDPITKSKETWVVLPPPSPEDGGEVKGSVYEVHSGSDLVGSDGRPYNEWRYGD
S27_RifleGW_Geobacter_56_78_seq2	13.3858	22	FALSE	FTLIELMIVMTIVGILAAIAVPNYKWGVIKAKEAVLKEELYNWGTVIDHFYADHGKYPDSLQELVEKKYLRDIPKDPITKSKETWVVLPPPSSEDGGEIKGSVYEVHSGSDLVGSDGRPYNEWRYGD
S0_RifleGW_Geobacter_53_40_seq2	9.02778	39	FALSE	FTLIELMIVVSIIGILAAVAAPNYNRGIIKAREAVLSEDLYNFRTTIDQFYADQGKYPDTLNELTEKGYMRGLPKDPFTKQSDTWVTIAPPAESSTTSSPLLGSTDQMGGGQSVMGGGSGPGNVYDVKSGSNLVGTNGVPYNEW
S28_RifleBG_Geobacter_53_18_seq3	10.3704	30	TRUE	FTLIELMIVLSIIGILSSIAVPNYQRWIIRAKETALSDSLNNFRKTIDEYYADQGKYPDELNELVARGYLRGLPIDPFTKKSDTWVTVAPPEGNTLPLDSGSQPVTAPVKEPGNVYDVHSGSDLVGSNGVPYNEW
S12_RifCSP_Betaproteobacterium_64_16	10.687	22	TRUE	FTLIELMIVVVVIGILSAVAIPAYTDYVTRGKLVEGTSMLSDGRVKMEQFFQDNRTYVGGPAPAATTYFTYAASNLTADTYTITATGIGSLAGFVYTIDQTNTKRTTSAPAGWAAAAMPAACWISKKGGGC
S16_RifleBG_Stenotrophomonas_66_10	10.5691	35	TRUE	FTLIELMIVVIVIGILAAIAIPSYQQYVLRSHRAVAKADLAEYAQRAERYHSSNNSYSGYTLPSKVSPREGGATRYDLSYKGDGSTFTITASPSGTQVKDSCGKLTLDQANRKTSGGAVSDCW
S15_RifleAAC_Geothrix_68_9	10.5691	22	FALSE	FTLMELLVVMTIMALLATVGLAGYRYKVQVAREAVLKENLFQINHALEQYRADRGKYPSSLGPLRELGYLRDIPWDPITQSRDTWQLELEPPDPDNPEGETGVFRVRSGSTDKGTNQIPYNEW
S7_Holophaga_63_20	10.4	22	FALSE	FTLLELVTAMTILALLTSVGIVGYRHQTRTAREAVLKEDLFQLNHALECYRADRGKYPASIGRLRELGYLRDIPVDPMTGSRDTWTEENEAQDPDNPDAEVGIFRIRSGSTDVGSNGIPYNEWSY
S22_Xanthobacter_67_227	10.6061	25	FALSE	YTLVELLVVITIIGLIVALVGPRVLGYLGDSKVKTAKIQIQGFSSALDLFYLDAGRYPSSSEGLNALVQRPGNVSTWNGPYLKGGTVPLDPWGKAYAYRAPGQHGPFDIVSLGSDGQEGGTGNAADVTSWAR
S22_Xanthobacter_67_227_seq2	10.6061	25	FALSE	YTLVELLVVITIIGLIVALVGPRVLGYLGDSKVKTAKIQIQGFSSALDLFYLDTGRYPSTSEGLAALVQRTPGAATWNGPYLKGGTLPSDPWGKPYSYRAPGEHGAYDIVSLGSDGQQGGTGTAADITSWSK
S9_Rhizobiales_66_65	8.94309	41	FALSE	FTLVEMLVVLAIIGLISALVGPRVLSQLSDSRERAARLQIEAFSSALDIFFIDVGRYPVEAEGLGALMQKPASIQTWNGPYLRGESVPLDPWGREYRYSSDGRSFRIVTQGADGRASGAAQIR
S4_RifCSP_Pseudomonas_61_25	9.92366	48	FALSE	FTLIEIMVVVVILGILAAMVVPKVLDRPDQARATAAKQDIGGLMQALKLYRLDHGTYPTMNQGLKVLVERPADAKNSNWRAYLDRLPNDPWGHPYHYLNPGANGEVDVFSLGADGQPDGDGVNADIGSWQL
S15_RifCSP_Pseudomonas_62_25	9.16031	48	FALSE	FTLIEIMVVVVILGILAAMVVPKVLDRPDQARATAAKQDIAGLMQALKLYRLDHGSYPNMNQGLKVLVERPANAKDSNWRSYLERLPNDPWGRPYHYLNPGANGEVDVFSLGADGQPDGDGVNADIGSWQL
S15_RifCSP_Pseudomonas_62_25_seq2	9.62963	48	FALSE	FTLIEIMVVVVILGVLAALVVPQIMSRPDQAKGAAAQSDIKAIAMALDIYKLDNHQYPSSQQGLEALVSKPSGNPPARNWNPDGYLKRLPIDPWGNAYQYRVPGARGTGYDLFSFGADGKLGGDGLNAEIGNWDR
S21_RifCSP_Pseudomonas_stutzeri_64_159	9.70149	48	FALSE	FTLIEIMVVVVILGILAALVVPQVMSRPDQAKVTVAKGDIKAIAAALDMYKLDNFAYPSTQQGLDALVKKPSGNPQPKNWNRDGYLKRLPKDPWGNDYQYLSPGTQGQFDLYSFGADGKPGGSDLNADIGNWDL
S20_RifleGW_Geobacter_56_21_seq3	8.75912	48	FALSE	FTLIEIMVVIVILAALAALVGPKIMGRTDDAKIADAKVQIRNIETALKLYKLDSGNYPSTEQGLTALVTKPATGIIPRNYKPEGYLESKQVPKDPWGAEYIYLAPGEHGEYDLYSLGADGTRGGEGKNADIESWNLR
S27_RifleGW_Geobacter_56_78_seq3	8.75912	48	FALSE	FTLIEIMVVIVILAALAALVGPKIMGRTDDAKIADAKVQIRNIETALKLYKLDSGNYPSTEQGLTALVTKPATGIIPRNYKPEGYLESKQVPKDPWGAEYIYLAPGEHGEYDLYSLGADGTRGGEGKNADIESWNLR
S28_RifleBG_Geobacter_53_18_seq4	9.48905	48	FALSE	FTLIEIMVVIVILSMLAILVGPKIIGRTDDAKIADAKIQIKNLETALKLYKLDNGDYPGTEQGLQALVEKPTAGVIPKNYREGGYLEHKDVPKDPWDNDYLYLSPGEHGDFDLYSLGADGVRGGESKDADIESWNLR
S12_Novosphingobium_64_29	8.72483	38	FALSE	FSLVELMVVIFIIGLLATVVLINVLPSQDKAMSVKARSDIATLEQAMDMYRLDMATYPNQAEGIAALKSPPAGLALPQNYRSGGYVKDVPLDPWGRPYQYQVPGRDGKPFEIFSLGADGQPGGTDQNADIYSGQN
S9_Caulobacterales_69_30	9.62963	48	FALSE	FTLVELMVVIVIIGLLATVVVINVLPSQDRAMIGKARADISVLEQAIETYRLDNLTFPDDQQGLQALVAPPAGLARPDRYRQGGYVRRLPEDPWGNPYQYRRQSAHGGQFDVYSWGADGREGGEGDDADLGNWQA
S4_RifCSP_Pseudomonas_61_25_seq2	12.5984	31	FALSE	FTLLEMLAVIVLLGIVATIVVRQVGGNVDKGKYGAGKAQLASLSMKIDSYALDVGSPPNSLQQLVDKPGNASSWAGPYAKLSELKDPFGHAFGYRFPGEHGAFDLIFYGQDGQPGGDGYSADLGNWE
S1_Delftia_acidovorans_67_20	10.5263	22	TRUE	FTLIELMIVVAVIVILGTVAVPSYNEYIRGVHRADARAGLLQAQQWLERAATANGVYPTTLPVDLTWARDSSKRYTIGFLATSGHDDDTYTLIATRRGSQLNDRCGDFTLTHTGERSGANVASSTTAAECWGR
S1_Delftia_acidovorans_67_20_seq2	9.77444	22	TRUE	FTLIEMMIVVAVVGILTAIAIPSYSEYIRRGHRADARAGLLQAQQWLERASTATGVYPTALPTTLTWAGDNSKRYTIGFAANNSNASYTLTAVPRGPQTGDKCGTYTLSNTGLRGADGKVSSDSAFKADCWGK
S15_RifCSP_Burkholderiales_59_53	9.62963	22	TRUE	FTLIEVMIVVAIIGILTAIAIPSYSEYIRRGHRADARAGLLQAQQWLERASTATGSYPTALPSTRTWAGDATKRYTIAIGGPATTSSFTLTATPRAGTPQAGDKCGNYTLTHTGVRGANGKIQSDAGFDATCWNK
S21_RifCSP_Burkholderiales_65_185	9.62963	22	TRUE	FTLIEVMIVVAIVGILTAIAIPSYSEYIRRGHRADARAGLLQAQQWLERASTATGNYPTTLPASMTWTADNTKRYAIAIGGPATTTSFTLTATPKAGTPQVGDKCGTYTLTHTGIRGANGLIQTDASFDATCWNK
S7_RifCSP_Burkholderiales_64_14	9.62963	22	TRUE	FTLIEIMIVVAITGILAAVAIPSYAEYIRRGHRADARAGLLQAQQWLERASTATGTYPTALPANLTWAADPTKRYTIAIGGPATTSSFTLTATPKAGTPQAGDKCGNYTLTHTGIRGANGKIQTDAGFDATCWNK
S23_RifCSP_Comamonadaceae_63_35	9.23077	22	TRUE	FTLIEVMIVVAIVGILTAIAVPSYNEYIRRGHRAEGRAGLLQAAQWMERAATATGTYPLAAAFPATLKTIPSDRYDITVASADGRTFTLTATPKGAHTGDKCGNYTLTQAGVRDASPLTMGATVAECWGK
S9_RifleAAC_Dechloromonas_62_369	12.3967	19	TRUE	FTLIEVMIVVAIIGILSSIAYPAYDEHVRNARRTAAMGCLMEQTHFMERFYSANMTYVGAALPACPGQVTTFYNLGTANLGATTYTLTAAPTGAQAGDRCGTFSVTHTGTRTNSTAINCWQ
S15_RifCSP_Pseudomonas_62_25_seq3	8.73016	25	FALSE	FTLIEIMIVIAIIGLVLTLSLPSITEYMKKPHRSEIAVLLTEQAQQLERHFSKTGAYSNAPDLSTGNEYYSITPTLSDSGFSLTATPKADGMMAGDKCGSFSIDQTGATSISGQADGLAAKDCWGR
S4_RifCSP_Pseudomonas_61_25_seq3	9.52381	22	TRUE	FTLIELLTAVAIVAVLAGVVYPAYVGHVNKAYRAEIVMLLTEQAQSLERYYTSNGSFIDASGVSVGNDRYRITAALNPQDFSLLATPGVDSVMAGDACGAFSLTSSGARTNPGAAPGMSRKTCWGQ
S15_Burkholderiales_66_31	12.3188	34	TRUE	FTLIEMLIALAVIGILSALAYPSYRDHVLRARRSEAFNALSTVAQAQDRWRATHTRYADSLADLGLESISNPGRYYQIELQTHVPHSHSQFTAIARATGTQRADVRCTLLQLGQNGPQQLRTASDHLGQDTSRHCWPS
S1_Delftia_acidovorans_67_20_seq3	9.23077	22	TRUE	FTLIELMITVAVVAILSAIAYPSYQEYVLRSRRVEAQSLLGEAAARQERWRAQNGGYTSSVANLRLPWGDKSENGHYTLTMATTANDGGYTLKATRTGRQASDRRCGDYTLNALGVKGISPLGTVEDCWR
S13_RifleGW_Desulfovibrio_67_8	8.66142	24	FALSE	FTLIELIAVIIILGILSAVIVPKYFDMTGKATEGAANAAISEGVARFNMGYASYILNTSAKPANLAALAPNYVNATMDLGDWAVGLSSDGTTVTIGAYDNKAGTIAEAETGVPSGTATVSKSFPWPQ
S14_RifleGW_Desulfovibrio_65_8	9.83607	22	FALSE	FTLIELISVIIILGILAAVITPKYFDMTSKAQDAAYKGALSEGVARLNMGYAAYILGESKKP
S13_RifleGW_Desulfovibrio_67_8_seq2	9.44882	24	FALSE	FTLIELIAVVVLLGILAAIVVPRYIGFVEESRKAVASAALSEGLSRFRMGYVKFVLATADRPGDFAALGDSYVNATINLGDFAAGLSQDGDTMTIGAYDNKARTISDAVAGVPSGAPVVSKAFPWPR
S27_BJP_Coriobacteriales_67_81	10.9244	22	FALSE	FTLVELMVVVLIIGILVAIAIPVFNAASRTARQRTCHSNQRTIEGAIQQWLAASPTNVWTPKLINGADELTTNGAYIKDVPQCPIATATQFYATNTSGTITFDGSTAWLVDGTLTHGHF
S27_BJP_Coriobacteriales_67_81_seq2	9.6	25	FALSE	FTLVELMVVVLIIGILVAIAIPVFVAASRTAAERTCQTNQRTIEGAVQQWIAGDPARWWSAQVIDGATDALTDPTAPYLLAPPRCPNAEALFYGVDASGTVTADDLAAGDPVPGVWTSATGHDHY
S12_Firmicutes_42_19	10.7407	35	FALSE	FTLIELIIVMAIISILSYIILPSITSSLQIGHNSADESNLQVLNSTTQFLRTTMKGNDPFEDPENSSEDLMNVLINKKLLPSKLKPLTAGKEFAWFREQGKWDYSDATLGDSDEDDDDDGGVIVDPPGDEEPPVSGPQPWKSGTGYKLGDEVIYNGTLYQARKDTTSTPGTINGDWQEITSEYRNFNLYATGDEVVFDGKVFVARGTTFNEIPGQVSSPWQEITNQWRNFNVYQKGDEVIYNGTTYRAKQNRNAGDDTNPTNPKFWQALK
S0_RifleGW_Geobacter_53_40_seq3	9.03226	27	FALSE	LSLVELVVTVAILTILASAVIPLSHMTARRTREIELRRNLRTIRTAIDDYKKKYEWALENKKINEVVNKSSGCPENLQILVEGYDFGELTPPKRKFLRRIPPDPMNPPGPGEEPKWGLRSYNDKPDSTSWGGEDVFDIYSLSEGTAIDGTKYKDW
S28_RifleBG_Geobacter_53_18_seq5	9.74026	49	FALSE	VTLLELIVAISILTILVAGIVPLTRMTAKRTREIELRSNLRIIRTAIDDFKKSYDKAVDDKKIPVTENKSGYPETLEQLVEGYDFGGLYAFKKKFLRKVPVDPMNPPEPGEEPEWGMRSYSDQPDSSSWGGEDVYDVYSLSEGTALDGTKYGEW
S20_RifleGW_Geobacter_56_21_seq4	8.53659	49	FALSE	VSLIELVVTVAILSVLASLILPSAQLITKRTKELELRRNLRTMRTAIDEYYKAYQDAVYVSKTMPIPSAADPKASGYPESLQVLVEGFDFGKVDGAKKRFLRRIPIDPFNPPAPGEEPKWGLKGYADDPDDDPKETPEEIDGGLFDVVSLSEETAIDGTKYNEW
S26_Geobacter_56_8_seq2	8.53659	49	FALSE	VSLIELVVTVAILSVLASLILPSAQLITKRTKELELRRNLRTMRTAIDEYYKAYQDAVYVSKTMPIPSAADPKASGYPESLQVLVEGFDFGKVDGAKKRFLRRIPIDPFNPPAPGEEPKWGLKGYADDPDDDPKETPEEIDGGLFDVVSLSEETAIDGTKYNEW
S27_RifleGW_Geobacter_56_78_seq4	8.53659	49	FALSE	VSLIELVVTVAILSVLASLILPSAQLITKRNKELELRRNLRTMRTAIDDYYRAYQDAVYVSKTMPIPSAADPKASGYPESLQVLVEGFDFGKVDGAKKRFLRRIPVDPFNPPAPGEEPKWGLKGYADDPDDDPKETPEEIDGGLFDVVSLSEETAIDGTKYKEW
S13_RifOxy_Acholeplasmatales_34_21	9.91736	39	FALSE	VTLVELLAVVVILGIIAAIAVPTIGGLIARQQANADTATYNAIVDAAELYGGTAVFTLDKLETDDFIDLKTNTFSFDGETPVAKTAVYIKITGGVVGFYSDLAGTVAVDFYVNDTLVYEKP
S7_Holophaga_63_20_seq2	12.4138	20	TRUE	FSLLELLVAMTILAVIGTIGFVQFRTHTARARHIKARSNVEIIGQGLDHYYLKHGFYPMLGSFEAMVEANSPLVKENFIPVNSPSKDPWDQPLEGSSTKVSYVLKCAGDPGNPEEFGPFTIEPGKYSDSSQPSAPAAGATPEAPK
S0_RifleGW_Geobacter_53_40_seq4	9.93377	49	FALSE	FTLIELLIVIALIGILLSAATFGFSQYSRKSKMESQTRFLYGDLMEYRTKAMYEKRNWTFKMSAAGYGIYSSTNTDVSPVTAVVLKHPVDVASTVTEIEFDTHGLTDNIGSVCVTSANNAVVDSVVISKTRVQIGKKREGTNCVSTNIDAK
S26_Geobacter_56_8_seq3	9.70874	22	FALSE	FSLVELLTVVATMIILLSVATLQFSSMMRKRDMEKEIRMIYTDLSEVRQKALYEKTPRAVKFTANEFTVYPGASTTASPVLRRSLNHPVGWSTADSVLVVTFDT
S0_RifleGW_Geobacter_53_40_seq5	9.375	26	FALSE	FTLIELIVVIFLIATLMAVAGLNFSNWRTKYKVEAQVKEMAADINELRLMAMTSKKKHSITLNANSYVFRSYSSDDEPITSGTILTGGTHNVSYGLKSGATTTFNNNRLEIDQQGLLVSSDDTIIYLDRSDVAFLNCLTLQTARTNVGSRNATWSNCDDR
S28_RifleBG_Geobacter_53_18_seq6	8.3871	42	FALSE	FSLVELVTTIGIISILLAIATLNYNNWQVKYNVENQVKVMHSDINSLRLRAIHTKKLHRIELQSGGYVFKRSSSDEDVYVSGPIVESKTVTYPLMKADGTSINGENIDFNSRGFTSNNLTIRIDSPTNNAAQDCLIVSAAQTNLGKMENGTCTPK
S23_Clostridiales_37_15	13.5135	45	FALSE	FTLIEMIVIIVILAIISIIAIPTVLGLNAEAEKQVCETNRDTILRMYQIYCAQETDCSLVDFFDLDVDKIITSAICPSHGDFTPTGQGITANITCSIHDGGGEPSPDPDPDPVFPLIPGTDVYVNSTWPADEEFVGSNGYNQVVWVHGGQTYFYQGQYYVVSGNVDLFSNTGNPYPTPINGWWYNNNSVGVIKISDKRWNFTGSTTEEFQAMTGTSSGSVNKGDVCTWQGKTYVFTNATYGWVAPPHNNSDWVEIKTQL
S24_RifOxy_Desulfosporosinus_43_10	9.03614	28	FALSE	FTLIEIMLVIAVIGVLAVVTVPKYQAVTNQSHLESSAQKVVGQLRYAKQLAMDQRETIYLVMDTNTVRVLDARNKEYGGSQAFDNGVNFDKTSAESNGLTVKSDMMSGLPYVEYDYHGFVIEETHVPGVSIKVVLSGKYNTITIVVEPQTGNIKXXXXXXXXXXXD
S12_RifleGW_Bacteroidetes_47_42	12	40	FALSE	FSMSELLVVLVIIGILVLIALPNLMPLISKAKSVEAQQQLVFLHSLQQSYFFTHSKYSLSLDELGFEQQPLVSEDGTANYKIEIVEADENGYRAQAMAVVDFDRDGTFNTWEIDQNKHLRETERD
S5_RifOxy_Bacteroidetes_44_7	12.5926	40	FALSE	FSMSELLVVLVIIGILVLIALPNLMPLISKAKSVEAQQQLVFLHSLQQSYFFTHSKYSLSLDELGFEQQPLVSEDGTANYKIEIVEADENGYRAQAMAVVDFDRDGTFNTWEIDQNKHLRETERDICNSFYL
S1_Delftia_acidovorans_67_20_seq4	8.67052	37	FALSE	FTAIELMVVVAILAVLTTLAAPSFHLIIERWRVRQTVEGLQSTLQYARSEAVRRGGGVFIQKLPQGTNGCTLAARHADWGCGWVVFVDRNGNRRWDPREELQRFDTPARTLVIRSRSAAIISVDRWGQMGGFTAMGFAVAPSSAGLVSAAAKGVCVSSGGRMRVVGREGIPCA
S7_RifCSP_Burkholderiales_64_14_seq2	9.14286	34	FALSE	FTVIELMVVVSILALLAALALPSFTPLIERWRVQQAVKGLESTLYYARAEAIKRGGTVTVRKHPTGTGGCLLAPGNANWDCGWFVFTDTNSNGTLDAGEEVLQSFPTPPNIDVTRVGGAASIEFDRWGRVSGPFVGFSLVPHDKNISDLAARGLCMSSGGRIRTIKSEDMPCTSG
S5_RifleAc_Desulfovibrio_putealis_63_18	10.4839	29	FALSE	FTLIELLVTILLVSVLSAMTLPLFFSGVTRSSDPLNQMPTPLSLQDIMARIIADYYSNATSYLHDLNLLNANITTGNYGITAGHTITKDPAYKFDPSDIGTALKVTIRDNTTGQTMTYVFTKQL
S24_RifOxy_Desulfosporosinus_43_10_seq2	13.7255	17	FALSE	FTLWELMLVFFLMGVIMTLVTPHFGSATNQVWIRVDLANRARIEGATQLYRIDVGTYPQSVSDLVHVPNEVSRWRGPYLDNIPINPFDSAQIYQIDALGQIK
S14_RifleGW_Desulfovibrio_65_8_seq2	8.90411	42	FALSE	FTLIEVITVLLIIGILSAVILTRGGSLNSDLPARMGEVRSQLRYLQLMAMKNGISYLVLTCDGTDYWAYNSADANKHLPLPGESAAKIPLADKKMQMSPFTISFDAFGIPYNGSPQVKLAHNATISITVGGQTDSLSVTPETGFVP
S2_Clostridiales_33_24	10.8844	21	FALSE	FTLIEVVATVAIASLVMVALVSFLSVVSKVFVASAIESEQRLIASSAKAYLKNELTYVTEIAVNGDGSFSKLEFTGGRIYKNDVQVFDNEFYGNTSIYGQVTGLGSVLTFTIRVENGGTNRTEDYVIKTLNKVDTAISTPVTTLYYK
S15_RifCSP_Pseudomonas_62_25_seq4	10	29	FALSE	FTLLEVMVALAIFATVSIALFSAIQHVAINSGNLAERTQATWIADNYLNELRSGMQPRTLGRQQRQVEFGGRNWWLFSEIEAAPDSRLLKVNLRVSAEQDPQRARQYSRAQLLGYIEANP
S12_RifCSP_Betaproteobacterium_64_16_seq2	9.16667	40	FALSE	FTLVEVLVALAIISIALLSALRAAGQGTNNVGELRSRLLAGWVAENLLAEHRARADWLPLGIQRGSSRQGGVDFAWREEVIATPNPAFRRVDVRVYATAEESHSLSHLAGFIVNAPGVRR
S0_RifleGW_Geobacter_53_40_seq6	8.62944	35	FALSE	FTLLEVLIAVVLLGILSSALYGSYFAVLRARDRASEGMESRRELGGTLDLLRREIASMPLYNRNDKRLRFVVEDRDNFGKPASNLEMTTLAPPSTQVRGESGIINVQYRMLEKNKRFLLMRREHDAQLELTTVPSYPQMEQINAFLVECYDGSKWVKSWDTSLNGRLPKIVRITVQIEENGKPVEFSVYSDPKVTGS
S1_Delftia_acidovorans_67_20_seq5	11.3744	36	FALSE	FTLLELLVAFALMSLLVLGLAGAMSTVSSTSQRVESRLDLADQQRVHSGFLRAVLGNISAVKRQGGTFKPNQSQFVFSGAGDSIEWLGYLPPGAGAAGRQHMRLDVGPLADGSAGLVLHFMPWQGPEVDPNWGQAQTYVLERDVQGFVLSYRDAGRGDWLPAWTEPRYLPAAISVRVATRQGGWPLLAVAVHSPLLTNPGAESEIGFGSRY
S15_RifCSP_Pseudomonas_62_25_seq5	8.76289	25	FALSE	FTLLEVVVAIAIFSLLGLATYQLLDRVMRSDQRIQTQEQQLRHLQRALSLLERDLVQVQRHALKDDHSHSQALISQHQGLRLLRGGWRNPLDAPRSDLLQVNHRLSDGAWIRETQGLERDSLSQVQPLLSGVELIHLRFIDALGQPHDSWPIGSEALSLPAAVDIELSAPGFPHIRRVILLPGGAEVDEDAPRE
S26_Geobacter_56_8_seq4	9.09091	29	FALSE	LTLVELLIVTLILGLISTALMIVFISGQYEYRVRDATVRMQQQARLAMTILERELKMTGYGLMDLGSLKINRYMGGSAPLKIAVIEAQDGGNSGGPDAITVSFQNPNKDTDLHQNIVVTKDYPSSKPDTLFVSSIDRFSAGDLFLIFDPTDLTKPASMLQVSHMPGSDKMLKHTSNSYNPPNNFELFPQIATDNTYTTN
S12_Firmicutes_42_19_seq2	9.79021	20	FALSE	FTLIELIITMFLLTVVLGLVTGIVTNSLKFFSDERTQVNNQASLRLIAVDFEKDVRKYVLGIDQFSYTSGCYRIVPELVSDINYCLVGTNLTRNGVLIGEQVSQFTAVYNATNNSIALTIRSLPDAYGRVNEVIVNIYIRILS
S1_Delftia_acidovorans_67_20_seq6	10.3627	45	FALSE	FTLIETLVATVVTALGVLGILSLQMRTLADTQSGVRRAQAIRLIEDFSERTHANPNSLGQMGNYESDWDHTPESTADCSATPCDPETLASYNLALWKASVHQLLPSGAAKVFPATDDTSNGRHLGIVISWRENEKSSKAGYKKPIGLHSDSTHGDEAMACPTGRTCHLQYIALSARCAPYLANNAVQFFCASP
S7_RifCSP_Burkholderiales_64_14_seq3	9.09091	35	FALSE	ITLIESLVAIVVAALGILGVLGVQMRTLSDTQTSVHRAQAIRLIEDLSERMKTHPNALVSIDSYTVGWRPGPAPTPQASKLCEGATNCTHAEFAAYDLREWKRTLERTLPLGDASVFFAPAETTAGSRRQLGVMIRWRENERSTDNSYLADLLTTATNLGGDAGMPTCNVSPTSSPRYTCHLQYIPVSSRCAPYFADVTVQYFCPGPKS
S20_RifleGW_Geobacter_56_21_seq5	10.9244	22	FALSE	FTLVELLVAILLLMIGFLAVITVFWTSAASGTFTRQMTTAASLGEEMLERAKTLSYNSLGTTGGFVNYTAANASARSFTRRWSITESGGVKTITAEISWGGGTMGTKTRTFTMTKRSDY
S25_RifleGW_Geobacter_56_8_seq2	10.9244	22	FALSE	FTLVELLVAILLLMIGFLAVITVFWTSAASGTFTRQMTTAASLGEEMLERAKTLSYNSLGTTGGFVNYTAANASARSFTRRWSITESGGVKTITAEISWGGGTMGTKTRTFTMTKRSDY
S26_Geobacter_56_8_seq5	10.9244	22	FALSE	FTLVELLVAMLLLMIGFLAVITVFWTSAASGTFTRQMTTAASLGEEMLERAKTLSYNSLGTTGGFVNYTAANASARSFTRRWSITESGGVKTITAEISWGGGTMGTKTRTFTMTKRSDY
S27_BJP_Coriobacteriales_67_81_seq3	11.3636	26	FALSE	FTLSELIVVVGLLGMVLGIAYAGFSVAASGSRMSDRQAYLSREVGAPLEFADRVLTQAFDFDTSYPGLNPNRFAFYTDQDSDGNRERYVIEVVGTRLLVTSEEEGGGRPRRQVVWSEHNANLAAGEPLFRYYDMHGTQITSMGDLPGNAKRIVMTIVTEHDGTRLKDGREMFLRNR
S4_Rhizobiales_62_21	12.4514	37	FALSE	FSLVELSIVLVILGLLTGGILAGQSLIRAAELRSVTTEYGRWVTAMHSFRDKYMGIPGDMRDATRFWGHQTTTGWCSNTSGAAVSVNGTCDGNGNGTISLTAAANQGGENFAFWRQLALAGLIEGTYSGVAGPTNAEDSIIAVNIPSSKFSQAGWSSWGGDFPGDPYSFRYNYGIGFTYGAAGGQKAQGRIMKPEEAWNIDMKMDDGRPATGKVVARFWNNECSIPNSGAASNTNYDASYNLGDSAIRCALHFPNLF
S4_Rhizobiales_62_21_seq2	11.5538	40	FALSE	FSLVELSIVLVILGLLTGGILAGQSLIRAAELRTVTTDLQKYQTAIRSFQDKYMALPGDMTNATRFWGVRAVGTNIACQQTINSYDGTCNSDGNGQIDYIAGDISLGERFLAWQHLALAGLIEGSYTGASGSTTSGAHLRGVNTPPSRLGDAFFSLSHITSPQSGHANWFDGNYGFNTLWLAGVSGRALRPDELWSIDNKLDDGKPATGYVFTVKSTGSYAPGCTTTDVASTSEYAVTSNSKLCTGYFVLR
S23_Azospira_oryzae_66_856	8.74525	40	FALSE	FTLIEAIVAMVLLGIAGSLVGMFIRIPIEGYFDTERRARLTDTADTALRRMARDLRLALPNSIRITAVGNVRYLEFLQTRVGGRYRTDPTAAGGGNPLEFGIADTNGFDVLGTPPVFQAGDHVAIANLGTDSGADAYTGNNMVPSTGITPAGVVQFAAFRFPVPSPGARFFIVDRRVTYECNPDVGVLRRYSGYALVGPAQPTPPGVAPVLLAQRVANRANACTMTYDANANTRMGIVSMSLTLEEAGESVTLLHQVHVSNVP
S9_RifleAAC_Dechloromonas_62_369_seq2	8.7963	34	FALSE	FSLLELSVVLIVFGLLAGSMLGNLSGQRQLAEEQRARRQLELSLEALYGFAISHGRLPCPAEPALNSDLADAGNESCPLEHGVLPWRSLGLAETDPWGQRLSYYARREFTMSPAADARAGFMLDSEGNANIRPAASAGNKLADKLPAVIVSHGRNGSSGYRSNGQPTPAGHPDESENADADLIYVNRLPDDHYDDLVTWIIPAILNARMLAAGRLP
S15_Burkholderiales_66_31_seq2	11.0465	26	FALSE	VTLIEALITVFLLCLLAFIALPTWQSHLLQKRLESAVETYRQHFQWARSHAMRSGQTVSIRFASDATGSCYIVFTGPEAACGCNAAAAQCAAPARLLVSEHLPADRHIVMQPKSVDKTFSLGPLHGTVTPTPVIVFSAPNGQTLHEVANRLGRTRSCSPQGSLPGWPACTTT
S13_RifOxy_Acholeplasmatales_34_21_seq2	10.5263	21	FALSE	LTLVELLGAVVIFGISISLIALLLSVIFNANDKILEQSRANTEGTIVIAHLEDLMRNFAVTDYSTCIDNPNCVTLESHYTYELSGDSSSIILVKHTPPNTLQISILNNQLYINGVVHEIRNFEIHSDSYIEKTTVNNQLKLKIVIILYINEGKTYTFTSNQTFDLSDVPAS
S24_RifOxy_Desulfosporosinus_43_10_seq3	12.4294	18	FALSE	FTLLEVMITISIFGLLMLYASQFMRSEVNVFQSVSRQNEVEQKARIAMMHIVDEVRLTNLTFYKSTSNNQGIYRYANAAAAALRDETDSTSLIFIKLPSSSDSPPSSAKVFFDYDNSEGEGTLWYIKNGFQYLIADEISQLSIIPDATDEHLVKIDIXXXGKNRSRPYELLTWVRLY
